# Supplementary material for: Population sequencing reveals clonal diversity and ancestral inbreeding in the grapevine cultivar Chardonnay
Source: PLoS Genet. 2018 Nov 20;14(11):e1007807. doi: 10.1371/journal.pgen.1007807 (PMC6279053; doi:10.1371/journal.pgen.1007807)
Supplement: S1 Archive — Extract with tar for linux or Mac, or with 7zip (7zip.org) for Windows. Contents: bin/, All custom scripts used for analysis; lib/, Custom Perl library for scripts; src/, Source code for window coverage masking program; workflows/, Commands used with comments for all data analysis; Makefile, The GNU Make pipeline for marker discovery. (GZ) [file pgen.1007807.s001.gz]

Archive with 70 entries (66 files):
- bin
- bin/add_blast_desc.pl
- bin/add_draft_names.pl
- bin/bed2links.pl
- bin/bed_to_ideodatframe.pl
- bin/chop_contigs.pl
- bin/downsample_fastq.pl
- bin/find_splits.pl
- bin/genome_proportion_bed.pl
- bin/get_fastas_from_table.pl
- bin/get_gold_indicies.pl
- bin/get_gold_vc_table.pl
- bin/get_varscan_call_table.pl
- bin/grab_marker_kmers.pl
- bin/hits2table.pl
- bin/ibs2bed.pl
- bin/IBS_chardonnay_catagorise.py
- bin/kmer_filter.pl
- bin/kmer_jelly_scan.pl
- bin/kmer_score.pl
- bin/maker_bed_filt.pl
- bin/markers2annovar.pl
- bin/markers_in_transcripts.pl
- bin/mcov2circos.pl
- bin/multi-maker.pl
- bin/multi_provean.pl
- bin/normalize_ZCK.pl
- bin/orient_haplotigs.pl
- bin/returnseq.pl
- bin/sam_depth.pl
- bin/scale_bed.pl
- bin/scan4markers.pl
- bin/split_contig.pl
- bin/split_fasta.pl
- bin/transform_BED.pl
- bin/varscan_index_run.pl
- bin/vcf-gff-filt-excl.pl
- bin/vcf-gff-filt-incl.pl
- bin/vcf2circos.pl
- bin/vcf2ibs.py
- bin/vcf_2_identity-by-state_reference_singlestrain_dict.py
- bin/vcf_filter_2_heterozygous.py
- bin/VCF_VariantFiltration.pl
- bin/VCs2histos.pl
- bin/window-walker-d-gencov.pl
- bin/zero_counts.pl
- lib
- lib/PipeUtils.pm
- Makefile
- README.md
- src
- src/makefile
- src/wind_call_clust.f95
- workflows
- workflows/chardonnay_kmer-based_identitiy_by_state.sh
- workflows/chardonnay_SNP-based_identitiy_by_state.sh
- workflows/circos_and_chr2_synteny_plots.sh
- workflows/clone_id_coverage_subsample.sh
- workflows/clone_id_high_cov_validation.sh
- workflows/clone_id_low_cov_validation.sh
- workflows/clone_id_sequencing_replicates.sh
- workflows/FAR2-like_investigate.sh
- workflows/fixing_misassemblies.sh
- workflows/generation_of_chardonnay_clone_tree.R
- workflows/maker_annotation.sh
- workflows/marker_discovery_pipeline.sh
- workflows/marker_variants_in_genes.sh
- workflows/purge_haplotigs.sh
- workflows/repeat_library_and_masking.sh
- workflows/tandem_gene_expansion_predictions.sh
