# Supplementary material for: Population sequencing reveals clonal diversity and ancestral inbreeding in the grapevine cultivar Chardonnay
Source: PLoS Genet. 2018 Nov 20;14(11):e1007807. doi: 10.1371/journal.pgen.1007807 (PMC6279053; doi:10.1371/journal.pgen.1007807)
Supplement: S1 Archive — Extract with tar for linux or Mac, or with 7zip (7zip.org) for Windows. Contents: bin/, All custom scripts used for analysis; lib/, Custom Perl library for scripts; src/, Source code for window coverage masking program; workflows/, Commands used with comments for all data analysis; Makefile, The GNU Make pipeline for marker discovery. (GZ) [file pgen.1007807.s001.gz › bin/add_blast_desc.pl]

use strict;
use warnings;

# one off script to add the blastp hits' descriptions to the fasta files
# usage:
# perl add_blast_desc.pl blast.outfmt6.gz blast_id_tbl.tsv prot.fa

my $blastoutput = shift or die;
open my $BLS, "zcat $blastoutput |" or die;
open my $TSV, shift or die;
open my $FA, shift or die;

my %hits;
my %desc;

while(<$TSV>){
    chomp($_);
    my@l=split(/\t/,$_);
    $l[1] =~ s/\s+$//;
    $desc{$l[0]} = $l[1];
}
close $TSV;

while(<$BLS>){
    chomp($_);
    my@l=split(/\t/,$_);
    $hits{$l[0]}{$desc{$l[1]}}=1;
}
close $BLS;

while(<$FA>){
    if($_=~/^>/){
        my $id;
        chomp($_);
        if($_=~/>(\S+)\s/){
            $id = $1;
            if ($hits{$id}){
                print "$id\t";
                (print "$_|") for (keys(%{$hits{$id}}));
                print "\n";
            }
        } else {
            die;
        }
    }
}
