# Supplementary material for: Population sequencing reveals clonal diversity and ancestral inbreeding in the grapevine cultivar Chardonnay
Source: PLoS Genet. 2018 Nov 20;14(11):e1007807. doi: 10.1371/journal.pgen.1007807 (PMC6279053; doi:10.1371/journal.pgen.1007807)
Supplement: S1 Archive — Extract with tar for linux or Mac, or with 7zip (7zip.org) for Windows. Contents: bin/, All custom scripts used for analysis; lib/, Custom Perl library for scripts; src/, Source code for window coverage masking program; workflows/, Commands used with comments for all data analysis; Makefile, The GNU Make pipeline for marker discovery. (GZ) [file pgen.1007807.s001.gz › bin/add_draft_names.pl]

use strict;
use warnings;

# one off script to add the draft protein names (from blastp of proteins against uniprotKB) to the provean output TSV files

my $usage="
perl add_draft_names.pl  maker.all.draft-names.tsv  clone.anno.provean.tsv  > clone.anno.prov.draftnames.tsv
";

my $draftnames = shift or die $usage;
my $prov = shift or die $usage;

open my $DRF, "<", $draftnames or die;
open my $PRV, "<", $prov or die;

my %draft;

while(<$DRF>){
    chomp($_);
    my@l=split(/\t/,$_);
    $l[0]=~s/-0$//;
    $draft{$l[0]}=$l[1];
}
close $DRF;

while(<$PRV>){
    chomp($_);
    my@l=split(/\s+/,$_);
    my@i=split(/:/,$l[3]);
    ($_=~/Provean Score/)?(print STDOUT "$_\t$draft{$i[0]}\n"):(print STDOUT "$_\t-\t-\t$draft{$i[0]}\n");
}
