# Supplementary material for: Population sequencing reveals clonal diversity and ancestral inbreeding in the grapevine cultivar Chardonnay
Source: PLoS Genet. 2018 Nov 20;14(11):e1007807. doi: 10.1371/journal.pgen.1007807 (PMC6279053; doi:10.1371/journal.pgen.1007807)
Supplement: S1 Archive — Extract with tar for linux or Mac, or with 7zip (7zip.org) for Windows. Contents: bin/, All custom scripts used for analysis; lib/, Custom Perl library for scripts; src/, Source code for window coverage masking program; workflows/, Commands used with comments for all data analysis; Makefile, The GNU Make pipeline for marker discovery. (GZ) [file pgen.1007807.s001.gz › bin/bed2links.pl]

#!/usr/bin/env perl

use strict;
use warnings;

# one-off script to convert bed file to links, using karyotype file for scalling coords

my $usage = "
bed2links.pl  kar.txt  links.bed

";

my $kar = shift or die $usage;
my $bed = shift or die $usage;

open my $KA, "<", $kar or die;
open my $BE, "<", $bed or die;

my %hue;
my %uniq;

while(<$KA>){
    my@l=split(/\s+/,$_);
    if($l[2] =~ /CH\.chr/){
        $hue{$l[2]}= $l[6];
    }
}

while(<$BE>){
    my@l=split(/\s+/,$_);
    $uniq{$l[0].$l[1]}++;
}
close $BE;

open $BE, $bed or die;

while(<$BE>){
    my @l=split(/\s+/,$_);
    if ($uniq{$l[0].$l[1]}==1){
        print STDOUT "$l[0]\t$l[1]\t$l[2]\t$l[3]\t$l[4]\t$l[5]\tcolor=$hue{$l[0]}\n";
    }
}
