# Supplementary material for: Population sequencing reveals clonal diversity and ancestral inbreeding in the grapevine cultivar Chardonnay
Source: PLoS Genet. 2018 Nov 20;14(11):e1007807. doi: 10.1371/journal.pgen.1007807 (PMC6279053; doi:10.1371/journal.pgen.1007807)
Supplement: S1 Archive — Extract with tar for linux or Mac, or with 7zip (7zip.org) for Windows. Contents: bin/, All custom scripts used for analysis; lib/, Custom Perl library for scripts; src/, Source code for window coverage masking program; workflows/, Commands used with comments for all data analysis; Makefile, The GNU Make pipeline for marker discovery. (GZ) [file pgen.1007807.s001.gz › bin/bed_to_ideodatframe.pl]

#!/usr/bin/env perl
use strict;
use warnings;

# script to convert bed coordinates to ideogram polygon coordinates as a tsv for subsequent plotting in R
my $usage = "usage:
perl bed_to_ideodatframe.pl  x-offset.tsv annot.bed  [ -snps ]
";

open my $OFST, shift or die $usage;
open my $BED, shift or die $usage;
my $snps;
$snps = shift or $snps=0;

my %xoff;

while (<$OFST>){
    my@l=split(/\s+/,$_);
    $xoff{$l[0]}=$l[1];
}
close$OFST;

print STDOUT "id\tvalue\tx\ty\n";

my$c=0;


while(<$BED>){
    my@l=split(/\s+/,$_);
    my$v;
    if ($snps){
        $v=$l[3];
    } elsif ($_=~/Pinot/){
        $v=1;
    } elsif ($_=~/Both/){
        $v=3;
    } else{
        $v=2;
    }
    my$x0 = $xoff{$l[0]};
    my$x1 = ($snps)?$xoff{$l[0]}+0.8:$xoff{$l[0]}+1;
    my$y0 = $l[1];
    my$y1 = $l[2];
    print STDOUT "$c\t$v\t$x0\t$y0\n$c\t$v\t$x0\t$y1\n$c\t$v\t$x1\t$y1\n$c\t$v\t$x1\t$y0\n";
    $c++;
}
