# Supplementary material for: Population sequencing reveals clonal diversity and ancestral inbreeding in the grapevine cultivar Chardonnay
Source: PLoS Genet. 2018 Nov 20;14(11):e1007807. doi: 10.1371/journal.pgen.1007807 (PMC6279053; doi:10.1371/journal.pgen.1007807)
Supplement: S1 Archive — Extract with tar for linux or Mac, or with 7zip (7zip.org) for Windows. Contents: bin/, All custom scripts used for analysis; lib/, Custom Perl library for scripts; src/, Source code for window coverage masking program; workflows/, Commands used with comments for all data analysis; Makefile, The GNU Make pipeline for marker discovery. (GZ) [file pgen.1007807.s001.gz › bin/chop_contigs.pl]

#!/usr/bin/env perl

use strict;
use warnings;
use Getopt::Long;
use FindBin qw($Bin);
use lib "$Bin/../lib";
use PipeUtils;
use Data::Dumper;
use List::Util qw(min max);


# script to chop up primary contigs based on NCBI placement file
my $usage = "
chop_contigs.pl  -n ncbi.placements.tsv  -p primary-ctgs.fasta  -h haplotigs.fasta  [ -o outprefix -t 4]

-t      threads to use for nucmer step
";


# preflight checks
check_programs("samtools", "nucmer", "delta-filter", "show-coords");


# args and parse args
my $ncbi_placements;
my $primaries;
my $haplotigs;
my $outprefix = "chop";
my $threads = 4;

my $seq_diff_cutoff = 30;       # percentage cutoff for alignment seq lengths
my $align_olvp_cutoff = 50;     # perc ovlp allowed between haplotigs

GetOptions(
    "n=s" => \$ncbi_placements,
    "p=s" => \$primaries,
    "h=s" => \$haplotigs,
    "o=s" => \$outprefix,
    "t=i" => \$threads
) or die $usage;


# check args and files
($ncbi_placements) && ($primaries) && ($haplotigs) && ($outprefix) or err("missing command line argument\n\n$usage");
check_files($primaries, $haplotigs, $ncbi_placements);
(-s "$primaries.fai") or runcmd({ command => "samtools faidx $primaries" });
(-s "$haplotigs.fai") or runcmd({ command => "samtools faidx $haplotigs" });


# data
my %int;    # $int{000000F}{000000F_001}{H} = array ref (start, stop) for haplotig
            #                           {P} = array ref (start, stop) for p-ctg
            #                           {D} = direction (+/-)
            #                           {T} = 0/1 - flag to perform alignment for new trimming coords
my %counter;    # $counter{$pctg} = number of chops made, for use with naming chopped p-ctgs


# parse placement file
open my $NP, "<", $ncbi_placements or err("failed to open $ncbi_placements for reading");
while(<$NP>){
    next if ($_ =~ /^#/);
    next if ($_ =~ /(\tna){9}/);
    my @l = split(/\t/, $_);
    @{$int{$l[4]}{$l[2]}{H}} = ($l[6], $l[7]);
    @{$int{$l[4]}{$l[2]}{P}} = ($l[8], $l[9]);
    $int{$l[4]}{$l[2]}{D} = $l[5];
}
close $NP;


# open files for writing
open my $OP, ">", "$outprefix.primaries.fasta" or err("failed to open $outprefix.primaries.fasta for writing");
open my $OH, ">", "$outprefix.haplotigs.fasta" or err("failed to open $outprefix.haplotigs.fasta for writing");
open my $OB, ">", "$outprefix.phaseblocks.bed" or err("failed to open $outprefix.phaseblocks.bed for writing");


# iterate alignments
for my $pctg (sort(keys(%int))){
    # init the counter
    $counter{$pctg} = 0;
    
    # grab the primary contig
    my $primary_seq = `samtools faidx $primaries $pctg`;
    $primary_seq =~ s/>.+|\n//g;
    
    # previous haplotig
    my $phtig;
    
    HTIG: for my $htig (sort { @{$int{$pctg}{$a}{P}}[0] <=> @{$int{$pctg}{$b}{P}}[0] } keys %{$int{$pctg}}){
        my $h = $int{$pctg}{$htig};
        ($phtig) && (my $p = $int{$pctg}{$phtig});
        
        # check if first haplotig for p-ctg
        if (!($phtig)){
            $phtig = $htig;
        } else {
        
            # check for nesting, purge and skip if htig is nested
            if ( (@{$$h{P}}[0] >= @{$$p{P}}[0]) && (@{$$h{P}}[1] <= @{$$p{P}}[1]) ){
                undef $int{$pctg}{$htig};
                next HTIG;
            }
            
            # check for significant difference in seq lengths for the alignments
            if ( (abs(((@{$$h{P}}[1] - @{$$h{P}}[0]) - (@{$$h{H}}[1] - @{$$h{H}}[0])) / (@{$$h{P}}[1] - @{$$h{P}}[0])) * 100) > $seq_diff_cutoff){
                undef $int{$pctg}{$htig};
                msg("REJECT H-TIG $htig: sig diff in seq lengths for alignemnt:\t", (abs(((@{$$h{P}}[1] - @{$$h{P}}[0]) - (@{$$h{H}}[1] - @{$$h{H}}[0])) / (@{$$h{P}}[1] - @{$$h{P}}[0])) * 100));
                next HTIG;
            }
            
            # check for overlap with previous haplotig
            if ( @{$$h{P}}[0] < @{$$p{P}}[1] ) {
                
                # check if overlap is excessive for previous
                if ( abs (((@{$$h{P}}[0] - @{$$p{P}}[1]) / (@{$$p{P}}[1] - @{$$p{P}}[0]))*100) > $align_olvp_cutoff ){
                    undef $int{$pctg}{$phtig};
                    $phtig = $htig;
                    msg("REJECT $htig: excessive ovlp with prev h-tig");
                    next HTIG;
                }
                
                # check if overlap is excessive for current
                if ( abs (((@{$$h{P}}[0] - @{$$p{P}}[1]) / (@{$$h{P}}[1] - @{$$h{P}}[0]))*100) > $align_olvp_cutoff ){
                    undef $int{$pctg}{$htig};
                    msg("REJECT $htig: excessive ovlp for cur h-tig");
                    next HTIG;
                }
                
                # swap the start and end coords for the overlapping haplotigs
                (@{$$h{P}}[0], @{$$p{P}}[1]) = (@{$$p{P}}[1], @{$$h{P}}[0]);
                # flag that these haplotigs will require trimming
                $$h{T} = 1;
                $$p{T} = 1;
            }
            write_pair($pctg, $phtig, $primary_seq);
        }
        
        $phtig = $htig;
    }
    
    write_pair($pctg, $phtig, $primary_seq);
}


sub write_pair {
    my $pctg = shift;
    my $hctg = shift;
    my $pseq = shift;
    
    # grab the haplotig seq
    my $hseq = `samtools faidx $haplotigs $hctg`;
    $hseq =~ s/>.+|\n//g;
    
    # grab the chops and format them
    my $out_p = substr($pseq, @{$int{$pctg}{$hctg}{P}}[0] - 1 , (@{$int{$pctg}{$hctg}{P}}[1] - @{$int{$pctg}{$hctg}{P}}[0]) );
    my $out_h = substr($hseq, @{$int{$pctg}{$hctg}{H}}[0] - 1 , (@{$int{$pctg}{$hctg}{H}}[1] - @{$int{$pctg}{$hctg}{H}}[0]) );
    $out_p = chop_seq($out_p);
    $out_h = chop_seq($out_h);
    
    # calculate the haplotig's new chop coords if flagged for trimming
    if ($int{$pctg}{$hctg}{T}){
        msg("PERFORMING alignment to get new coords for $hctg");
        # write temp fasta files
        open my $tmp, ">", "chop.p.temp.fa" or die;
        print $tmp ">pctg\n", $out_p;
        close $tmp;
        open $tmp, ">", "chop.h.temp.fa" or die;
        print $tmp ">htig\n", $out_h;
        close $tmp;
        
        # run nucmer, delta-filter, and show-coords to grab the alignments
        qruncmd("nucmer -t $threads chop.p.temp.fa chop.h.temp.fa -p chop.temp");
        qruncmd("delta-filter -g chop.temp.delta > chop.temp.g.delta");
        qruncmd("show-coords -rT chop.temp.g.delta > chop.temp.coords");
        
        # parse the coords
        open my $COR, "chop.temp.coords" or err("failed to open chop.temp.coords");
        my $rs = 999999999;
        my $re = 0;
        while(<$COR>){
            next if ($_ !~ /^\d/);
            my @l = split(/\s+/, $_);
            $rs < min($l[2],$l[3]) or $rs = min($l[2],$l[3]);
            $re > max($l[2],$l[3]) or $re = max($l[2],$l[3]);
        }
        close $COR;
        
        # the ref coords here are actually the new haplotig coords
        @{$int{$pctg}{$hctg}{H}}= ($rs, $re);
        
        # cleanup
        unlink ("chop.p.temp.fa", "chop.h.temp.fa", "chop.temp.delta", "chop.temp.g.delta", "chop.temp.coords");
    }
    
    # grab the new chop for the haplotig
    $out_h = substr($hseq, @{$int{$pctg}{$hctg}{H}}[0] - 1 , (@{$int{$pctg}{$hctg}{H}}[1] - @{$int{$pctg}{$hctg}{H}}[0]) );
    $out_h = chop_seq($out_h);
    
    # reverse htig if alignment direction is reversed
    ($int{$pctg}{$hctg}{D} eq "-") && (scalar reverse $out_h);
    
    # pretty counter
    my $c = sprintf("%03d", $counter{$pctg});
    
    
    # final check for length diff error and print the seqs
    if ((abs((length($out_p) - length($out_h)) / length($out_p)) * 100) > $seq_diff_cutoff) {
        msg("REJECT AT PRINT STEP: length diff too great for $pctg / $hctg: ",(abs((length($out_p) - length($out_h)) / length($out_p)) * 100));
    } else {    
        print $OP ">$pctg.$c @{$int{$pctg}{$hctg}{P}}[0]-@{$int{$pctg}{$hctg}{P}}[1] | $hctg $int{$pctg}{$hctg}{D} @{$int{$pctg}{$hctg}{H}}[0]-@{$int{$pctg}{$hctg}{H}}[1]\n";
        print $OP $out_p;
        print $OB "$pctg\t@{$int{$pctg}{$hctg}{P}}[0]\t@{$int{$pctg}{$hctg}{P}}[1]\t$pctg.$c\t.\t+\n";
        
        print $OH ">$hctg $int{$pctg}{$hctg}{D} @{$int{$pctg}{$hctg}{H}}[0]-@{$int{$pctg}{$hctg}{H}}[1] | $pctg.$c @{$int{$pctg}{$hctg}{P}}[0]-@{$int{$pctg}{$hctg}{P}}[1]\n";
        print $OH $out_h;
        print $OB "$pctg\t@{$int{$pctg}{$hctg}{P}}[0]\t@{$int{$pctg}{$hctg}{P}}[1]\t$hctg\t.\t$int{$pctg}{$hctg}{D}\n";
        
        $counter{$pctg}++;
    }
}

sub chop_seq {
    my $outseq;
    my $seq = shift;
    for (my $i=0; $i < length($seq); $i += 60){
        $outseq .= substr($seq, $i, (($i+60)>length($seq) ? length($seq) - $i : 60) );
        $outseq .= "\n";
    }
    return $outseq;
}
