# Supplementary material for: Population sequencing reveals clonal diversity and ancestral inbreeding in the grapevine cultivar Chardonnay
Source: PLoS Genet. 2018 Nov 20;14(11):e1007807. doi: 10.1371/journal.pgen.1007807 (PMC6279053; doi:10.1371/journal.pgen.1007807)
Supplement: S1 Archive — Extract with tar for linux or Mac, or with 7zip (7zip.org) for Windows. Contents: bin/, All custom scripts used for analysis; lib/, Custom Perl library for scripts; src/, Source code for window coverage masking program; workflows/, Commands used with comments for all data analysis; Makefile, The GNU Make pipeline for marker discovery. (GZ) [file pgen.1007807.s001.gz › bin/downsample_fastq.pl]

#!/usr/bin/env perl
# Author: Michael Roach


use strict;
use Getopt::Long;
use PerlIO::gzip;


my $usage = "
Usage:
downsample_fastq.pl  -1 reads_1.fastq.gz  -2 reads_2.fastq.gz  -o outprefix -s 4

-1          forward reads
-2          reverse mates
-o          out prefix (will be out.1.fastq.gz / out.2.fastq.gz
-s          write every n seqs, i.e. n=4 will write out every 4th seq
";

my $reads1;
my $reads2;
my $skip;
my $outprefix;

my $R1;
my $R2;
my $O1;
my $O2;

GetOptions (
    "1=s" => \$reads1,
    "2=s" => \$reads2,
    "s=i" => \$skip,
    "outprefix=s" => \$outprefix
) or die $usage;

if ( !($reads1) || !($reads2) || !($outprefix) || !($skip) ){
    die $usage;
}

if ($reads1 =~ /gz$/){
    open($R1, "gunzip -c $reads1 |") or die "failed to open pipe to $reads1\n";
} else {
    open($R1, $reads1) or die "failed to open $reads1 as text file\n";
}

if ($reads2 =~ /gz$/){
    open($R2, "gunzip -c $reads2 |") or die "failed to open pipe to $reads2\n";
} else {
    open($R2, $reads2) or die "failed to open $reads2 as text file\n";
}

open ($O1, ">:gzip", "$outprefix.1.fastq.gz") or die "failed to open output pipe to gzip for $outprefix.1.fastq.gz";
open ($O2, ">:gzip", "$outprefix.2.fastq.gz") or die "failed to open output pipe to gzip for $outprefix.2.fastq.gz";

my $n=0;
while(){
    if ($n == $skip){
        for (my $i=0; $i < 4; $i++){
            my $l1 = <$R1> || die "EOF";
            print { $O1 } $l1;
            my $l2 = <$R2> || die "EOF";
            print { $O2 } $l2;
        }
        $n = 0;
    } else {
        for (my $i=0; $i < 4; $i++){
            <$R1> || die "EOF"; 
            <$R2> || die "EOF";
        }
    }
    $n++;
}
