# Supplementary material for: Population sequencing reveals clonal diversity and ancestral inbreeding in the grapevine cultivar Chardonnay
Source: PLoS Genet. 2018 Nov 20;14(11):e1007807. doi: 10.1371/journal.pgen.1007807 (PMC6279053; doi:10.1371/journal.pgen.1007807)
Supplement: S1 Archive — Extract with tar for linux or Mac, or with 7zip (7zip.org) for Windows. Contents: bin/, All custom scripts used for analysis; lib/, Custom Perl library for scripts; src/, Source code for window coverage masking program; workflows/, Commands used with comments for all data analysis; Makefile, The GNU Make pipeline for marker discovery. (GZ) [file pgen.1007807.s001.gz › bin/find_splits.pl]

#!/usr/bin/env perl

use strict;
use warnings;
use threads;
use threads::shared;
use Thread::Semaphore;
use Data::Dumper;

# script to take in a sorted blastn outfmt6 file and find contigs with significant 
# alignments to more than one reference chromosome. 


my $usage = "
find_splits.pl  haplotigs-v-reference.outfmt6  haplotigs.fasta  reference.fasta  <threads>
";


my %dat :shared;        # $dat{haplotig}{chromosome} = % of haplotig coverage
my %len;                # $len{haplotig/chromosome} = length of sequence
my %repts;              # @{$repts{haplotig}[0]}[0] = interval 1 start coord
                        # @{$repts{haplotig}[0]}[1] = interval 1 stop coord


my $blast = shift or die $usage;
my $haplotigs = shift or die $usage;
my $refchrom = shift or die $usage;
my $threads = shift or die $usage;

my $TEMP = "tmp_find_splits";
(-d $TEMP) or mkdir $TEMP;

my $BLS;
if ($blast =~ /gz$/){
    open $BLS, "zcat $blast |" or die $usage;
} else {
    open $BLS, "<", $blast or die $usage;
}
my $fai = "$haplotigs.fai";
open my $FAI, "<", $fai or die;


# PARAMETERS
my $a_perc_cutoff = 80.00;
my $a_len_cutoff = 5000;
my $full_hit = 80;
my $low_hit = 20;


#---THREADS---
my $available_threads = Thread::Semaphore->new($threads);
my $writing_to_out = Thread::Semaphore->new(1);


while(<$FAI>){
    my @l = split(/\s+/,$_);
    $len{$l[0]} = int($l[1]);
}
close $FAI;


# parse blast output
my $cur_ctg = 0;
my $cur_chrom = 0;
my @cur_align = (0,0);
while(<$BLS>){
    my @l = split(/\s+/,$_);
    
    # check alignment cutoffs
    ($l[2] > $a_perc_cutoff) && ($l[3] > $a_len_cutoff) or next;
    
    # new contig/chrom check
    if (($l[0] ne $cur_ctg) || ($l[1] ne $cur_chrom)){
        my %l : shared;
        $dat{$l[0]} = \%l;
        $dat{$cur_ctg}{$cur_chrom} += ($cur_align[1] - $cur_align[0]) if ($cur_ctg);
        @cur_align = ($l[6], $l[7]);
        $cur_ctg = $l[0];
        $cur_chrom = $l[1];
        next;
    }
    
    # check align overlaps
    if ($cur_align[1] > $l[6]){
        $cur_align[1] = $l[7];
    } else {
        $dat{$cur_ctg}{$cur_chrom} += ($cur_align[1] - $cur_align[0]);
        @cur_align = ($l[6], $l[7]);
    }
}
$dat{$cur_ctg}{$cur_chrom} += ($cur_align[1] - $cur_align[0]);
close $BLS;


for my $ctg (keys(%dat)){
    for my $chrom (keys(%{$dat{$ctg}})){
        if ($dat{$ctg}{$chrom}){
            # print the haptig and chrom to files
            (-s "$ctg.fa") or `samtools faidx $haplotigs $ctg > $ctg.fa`;
            (-s "$chrom.fa") or (`samtools faidx $refchrom $chrom > $chrom.fa`);
            
            $available_threads->down(1);
            threads->create(\&nuc_align, $ctg, $chrom);
            
        }
    }
}

# wait on nucmer jobs
sleep 1 while threads->list();


# print out the haplotigs with significant hits to two chromosomes
# > $full_hit % we'll assume it completely hits to the PN reference, < $low_hit % we'll assume is an artefact
CTG: for my $htig (keys(%dat)){
    my $hits = 0;
    my $print = "$htig";
    for my $chrom (keys(%{$dat{$htig}})){
        if ( ($dat{$htig}{$chrom} < $full_hit) && ($dat{$htig}{$chrom} > $low_hit) ){
            $hits++;
            $print .= "\t$chrom\t$dat{$htig}{$chrom}";
        } elsif ($dat{$htig}{$chrom} >= $full_hit){
            next CTG;
        }
    }
    if ($hits > 1){
        print STDOUT $print, "\n";
    }
}


sub nuc_align {
    my $hap = shift;
    my $ref = shift;
    if (!(-s "$TEMP/$hap.$ref.coords")){
        `nucmer $hap.fa $ref.fa -p $hap.$ref`;
        `delta-filter -1 $hap.$ref.delta > $hap.$ref.1.delta`;
        `show-coords -blHT $hap.$ref.1.delta | sort -k1,1n -k2,2n > $TEMP/$hap.$ref.coords`;
    }
    open my $TMP, "$TEMP/$hap.$ref.coords";
    
    my @a = (0,0);
    my $ali;
    my $len;
    
    while(<$TMP>){
        $_ =~ s/^\s+//;
        my @l = split(/\s+/,$_);
        ($len) || ($len = $l[6]);
        
        if ($a[1] > $l[0]){
            $a[1] = $l[1];
        } else {
            $ali += $a[1] - $a[0];
            @a = ($l[0], $l[1]);
        }
    }
    
    $ali = sprintf ("%.2f", ($ali / $len) * 100);
    $dat{$hap}{$ref} = $ali;
    (unlink $_) for ("$hap.$ref.delta", "$hap.$ref.1.delta");
    
    $available_threads->up(1);
    threads->detach();
}
