# Supplementary material for: Population sequencing reveals clonal diversity and ancestral inbreeding in the grapevine cultivar Chardonnay
Source: PLoS Genet. 2018 Nov 20;14(11):e1007807. doi: 10.1371/journal.pgen.1007807 (PMC6279053; doi:10.1371/journal.pgen.1007807)
Supplement: S1 Archive — Extract with tar for linux or Mac, or with 7zip (7zip.org) for Windows. Contents: bin/, All custom scripts used for analysis; lib/, Custom Perl library for scripts; src/, Source code for window coverage masking program; workflows/, Commands used with comments for all data analysis; Makefile, The GNU Make pipeline for marker discovery. (GZ) [file pgen.1007807.s001.gz › bin/genome_proportion_bed.pl]

#!/usr/bin/env perl
use strict;

# script to take in a fasta fai, and a bed file, and return the proportion of
# the genome that is masked/covered by the bed file regions.

my $usage = "
USAGE:
genome_proportion_bed.pl  fasta.fai  regions.bed

DOES NOT ACCOUNT FOR OVERLAPPING REGIONS, so you need to run bedtools merge first.

";

my $fai = shift or die $usage;
my $regions = shift or die $usage;

open(INF, $fai) or die "cant open $fai";
open(INR, $regions) or die "cant open $regions";

my $genome;

while(<INF>){
    my @line = split(/\s+/, $_);
    $genome += $line[1];
}
close(INF);

my $masked;

while(<INR>){
    my @line = split(/\s+/,$_);
    $masked += ($line[2] - $line[1]);
}
close(INR);

print STDOUT "Genome: $fai\nBed file: $regions\n";
print STDOUT "genome size = $genome\nmasked area = $masked\n";

print STDOUT ( ($masked / $genome) * 100);
print STDOUT " %\n";
