# Supplementary material for: Population sequencing reveals clonal diversity and ancestral inbreeding in the grapevine cultivar Chardonnay
Source: PLoS Genet. 2018 Nov 20;14(11):e1007807. doi: 10.1371/journal.pgen.1007807 (PMC6279053; doi:10.1371/journal.pgen.1007807)
Supplement: S1 Archive — Extract with tar for linux or Mac, or with 7zip (7zip.org) for Windows. Contents: bin/, All custom scripts used for analysis; lib/, Custom Perl library for scripts; src/, Source code for window coverage masking program; workflows/, Commands used with comments for all data analysis; Makefile, The GNU Make pipeline for marker discovery. (GZ) [file pgen.1007807.s001.gz › bin/get_fastas_from_table.pl]

#!/usr/bin/env perl
use strict;
use warnings;
use Getopt::Long;

my $usage = "
Usage:
get_fastas_from_table.pl  -i_s  snps_table.tsv(.gz)  -i_i  indels_table.tsv(.gz)  -o_f  out.fasta  -o_t  out_markers.tsv \\
    [ -b -w -h -v -m ]


i_s     snps table.tsv from get_gold_vc_table.pl
i_i     indels table.tsv from get_gold_vc_table.pl
o_f     file name for output .fasta file
o_t     file name for output .tsv file - list of key marker snps/indels

b       blacklist - file of list of sites to ignore 
w       whitelist - file of list of sites to NOT ignore (trumps blacklist)
            format for blacklist/whitelist: 
            000000F:123456

h  0.4      cutoff for homozygous base call (het call p-value larger than
            this = reject the het call AND accept the hom base call)
v  1e-3     cutoff for accepting the variant call (p-value smaller than 
            this = accept het call, h > p-value > v  = ignore position
            for marker identification--too uncertain to call)
m  6e-4     cutoff mean p-value for het calls (mean p-value for het calls
            higher than this = ignore the position for marker identification
";

### params
my $in_snps_table;
my $out_fasta;
my $in_indels_table;
my $out_markers;
my $cutoff_hom = 0.4;
my $cutoff_var = 1e-3;
my $cutoff_mean = 6e-4;
my $blacklist;
my $whitelist;


my %fasta_out_seqs;
my @snp_samples;       # for maintaining the order
my @indel_samples;

my %ignore;


### filehandles
my $ISFH;
my $IIFH;
my $OUTF;
my $OUTT;


### misc

my %iupac = (
    "A:G" => "R", "G:A" => "R",
    "A:T" => "W", "T:A" => "W",
    "A:C" => "M", "C:A" => "M",
    "C:T" => "Y", "T:C" => "Y",
    "C:G" => "S", "G:C" => "S",
    "G:T" => "K", "T:G" => "K",
    "A:." => "A",
    "C:." => "C",
    "G:." => "G",
    "T:." => "T"
);

my %uniupac = (
    "R" => "AG",
    "W" => "AT",
    "M" => "AC",
    "Y" => "CT",
    "S" => "CG",
    "K" => "GT",
    "A" => "AA",
    "C" => "CC",
    "G" => "GG",
    "T" => "TT"
);


GetOptions (
    "i_s=s" => \$in_snps_table,
    "i_i=s" => \$in_indels_table,
    "o_f=s" => \$out_fasta,
    "o_t=s" => \$out_markers,
    "h=f" => \$cutoff_hom,
    "v=f" => \$cutoff_var,
    "m=f" => \$cutoff_mean,
    "b=s" => \$blacklist,
    "w=s" => \$whitelist
) or die $usage;

if ( !($in_snps_table) || !($in_indels_table) || !($out_fasta) || !($out_markers) ){
    die $usage;
}


# open file handles
if ($in_snps_table =~ /gz$/){
    open($ISFH, "gunzip -c $in_snps_table |") or die "failed to open gunzip pipe for $in_snps_table\n";
} else {
    open($ISFH, $in_snps_table) or die "failed to open $in_snps_table for reading\n";
}
if ($in_indels_table =~ /gz$/){
    open($IIFH, "gunzip -c $in_indels_table |") or die "failed to open gunzip pipe for $in_indels_table\n";
} else {
    open($IIFH, $in_indels_table) or die "failed to open $in_indels_table for reading\n";
}
open($OUTF, ">", $out_fasta) or die "failed to open $out_fasta for writing\n";
open($OUTT, ">", $out_markers) or die "failed to open $out_markers for writing\n";

# get blacklist and whitelist sites
if ($blacklist){
    parse_black_white_lists();
}

# iterate through snps table
parse_snp_table();
close($ISFH);

# iterate through the indels
parse_indel_table();
close($IIFH);


# print the fasta file (the table file is printed on-the-fly)
print_fasta();


sub parse_black_white_lists {
    open(my $BLFH, $blacklist) or die "failed to open $blacklist for reading\n";
    
    while(<$BLFH>){
        $_ =~ s/\s//g;
        $ignore{$_} = 1;
    }
    close($BLFH);
    
    if ($whitelist){
        open(my $WLFH, $whitelist) or die "failed to open $whitelist for reading\n";
        
        while(<$WLFH>){
            $_ =~ s/\s//g;
            if ($ignore{$_}){
                $ignore{$_} = 0;
            }
        }
        close($WLFH);
    }
}


sub parse_snp_table {
    
    my @h = split(/\s+/, <$ISFH>);
    for (my $i=2; $i<@h; $i+=3){
        $h[$i] =~ s/_call$//;
        push @snp_samples, $h[$i];
    }
    
    foreach my $sample (@snp_samples){
        @{$fasta_out_seqs{$sample}} = ();
    }
    
    SNP: while(<$ISFH>){
        next SNP if ($_ =~ /Fail/);
        my %snps; # snps{sample}{c} = call ~{p} = p_value ~{s} = strand-filt
        
        # read in the line of snp data
        my @line = split(/\s+/, $_);
        my $pos = $line[0];
        my $ref = $line[1];
        my $i=2;
        my $mean_p_value=0;
        my $n_mean_p_value=0;
        
        # check if blacklisted
        if ($ignore{$pos}){
            next SNP;
        }
        
        # iterate over the line of data, check and save the call for each sample
        foreach my $sample (@snp_samples){
            
            # replace het call with hom call if het call p-value above hom cutoff AND it disagrees with the reference call
            if ( ($line[$i] =~ /[ACGT]:[ACGT]/) && ($line[$i+1] > $cutoff_hom) && ($line[$i] ne $ref) ) {
                print STDERR "CONV: replacing low qual non-ref het call with hom call for $pos $sample\n";
                $line[$i] =~ s/:[ACGT]/:./;
                $line[$i+1] = "1E-50";
                $line[$i+2] = "Pass";
            }
            
            # else skip the genome position if the call's p-value is abmiguous
            elsif ( ($line[$i] =~ /[ACGT]:[ACGT]/) && ($line[$i+1] > $cutoff_var) ){
                undef %snps;
                next SNP;
            }
            
            # skip if disagreement between the reference call and het call - shouldn't happen
            if ( ($line[$i] =~ /[ACGT]:[ACGT]/) && ($line[$i] ne $ref)){
                print STDERR "SKIP: disagreement between het variant call and reference call $sample $pos\n";
                undef %snps;
                next SNP;
            }
            
            # skip if there is an indel call at the snp location - too difficult to deal with
            if ($line[$i] =~ /[-+]/){
                undef %snps;
                next SNP;
            }
            
            # add to mean p value calc if ok het call - phony p-value for excessively low p-values, so that 1 p-value can't overly distort the data
            if ($line[$i] =~ /[ACGT]:[ACGT]/){
                if ($line[$i+1] < 1e-7){
                    $mean_p_value += 1e-7;
                } else {
                    $mean_p_value += $line[$i+1];
                }
                $n_mean_p_value++;
            }
            
            # skip if missing base call
            if ($line[$i] eq "NC"){
                print STDERR "SKIP: missing base call at $pos\n";
                undef %snps;
                next SNP;
            }
            
            # save the sample snp data to the temp hash
            $snps{$sample}{"c"} = $line[$i];
            $snps{$sample}{"p"} = $line[$i+1];
            $snps{$sample}{"s"} = $line[$i+2];
            $i+=3;
        }
        
        # skip if nothing called - shouldn't happen much
        if (!($mean_p_value)){
            print STDERR "SKIP: no variants called at $pos\n";
            undef %snps;
            next SNP;
        }
        
        # check the mean het call p-values and push to out hash if ok
        $mean_p_value /= $n_mean_p_value;
        
        if ($mean_p_value > $cutoff_mean){
            print STDERR "SKIP: bad mean p-value for $pos $mean_p_value\n";
            undef %snps;
            next SNP;
        } else {
            my %count_calls;
            foreach my $sample (@snp_samples){
                # convert the call to a base for the fasta string
                my $base = $iupac{$snps{$sample}{"c"}};
                if (!($base)){
                    die $snps{$sample}{"c"}, "\n";
                }
                push @{$fasta_out_seqs{$sample}}, $uniupac{$base};
                
                # count the calls
                push @{$count_calls{$base}}, $sample;
                
            }
            
            # print to the markers table file if the call is different for at least one clone
            if (keys(%count_calls) > 1) {
                print $OUTT "$pos\n";
                foreach my $key (keys(%count_calls)){
                    print $OUTT "$key";
                    foreach my $s (@{$count_calls{$key}}){
                        print $OUTT "\t$s";
                    }
                    print $OUTT "\n";
                }
            }
        }
        
        undef %snps;
    }
}


sub parse_indel_table {
        
    my @h = split(/\s+/, <$IIFH>);
    for (my $i=2; $i<@h; $i+=3){
        $h[$i] =~ s/_call$//;
        push @indel_samples, $h[$i];
    }
    
    INDEL: while(<$IIFH>){
        next INDEL if ($_ =~ /Fail/);
        my %indels; # indels{sample}{c} = call ~{p} = p_value ~{s} = strand-filt
        
        # read in the line
        my @line = split(/\s+/, $_);
        my $pos = $line[0];
        my $ref = $line[1];
        my $i=2;
        my $mean_p_value;
        my $n_mean_p_value;
        
        # check if blacklisted
        if ($ignore{$pos}){
            next INDEL;
        }
        
        # convert the reference varscan VCF-style call to the TSV-style call
        my @iref = split(/:/, $ref);
        if (length($iref[0]) > length($iref[1])){
            $iref[0] = "-" . substr($iref[0], 1);
            $ref = "$iref[1]:$iref[0]";
        } else {
            $iref[1] = "+" . substr($iref[1], 1);
            $ref = "$iref[0]:$iref[1]";
        }
        
        # score each sample call
        foreach my $sample (@indel_samples){
            
            # replace het call with hom call if het call p-value above hom cutoff AND it disagrees with the reference call
            if ( ($line[$i] =~ /[+-]/) && ($line[$i+1] > $cutoff_hom) && ($line[$i] ne $ref) ) {
                print STDERR "CONV: replacing low qual non-ref het call with hom call for $pos $sample\n";
                $line[$i] =~ s/:[ACGT+-]+/:./;
                $line[$i+1] = "1E-50";
                $line[$i+2] = "Pass";
            }
            
            # else skip the genome position if the call's p-value is abmiguous
            elsif ( ($line[$i] =~ /[+-]/) && ($line[$i+1] > $cutoff_var) ){
                undef %indels;
                next INDEL;
            }
            
            # skip if there's a snp call at the indel site
            if ($line[$i] =~ /[ACGT]:[ACGT]/){
                undef %indels;
                next INDEL;
            }
            
            # skip if disagreement between the reference call and het call - shouldn't happen
            if ( ($line[$i] =~ /[+-]/) && ($line[$i] ne $ref) ){
                print STDERR "SKIP: disagreement between het variant call and reference call $sample $pos\n";
                undef %indels;
                next INDEL;
            }
            
            
            # add to mean p value calc if ok het call
            if ($line[$i] =~ /[+-]/){
                if ($line[$i+1] < 0.0000001){
                    $mean_p_value += 0.0000001;
                } else {
                    $mean_p_value += $line[$i+1];
                }
                $n_mean_p_value++;
            }
            
            # skip if missing base call
            if ($line[$i] eq "NC"){
                undef %indels;
                next INDEL;
            }
            
            # save the sample snp data to the temp hash
            $indels{$sample}{"c"} = $line[$i];
            $indels{$sample}{"p"} = $line[$i+1];
            $indels{$sample}{"s"} = $line[$i+2];
            $i+=3;
        }
        
        # skip if nothing called - shouldn't happen much
        if (!($mean_p_value)){
            print STDERR "SKIP: no variants called at $pos\n";
            undef %indels;
            next INDEL;
        }
        
        # check the mean het call p-values and push to out hash if ok
        $mean_p_value /= $n_mean_p_value;
        
        if ($mean_p_value > $cutoff_mean){
            print STDERR "SKIP: bad mean p-value for $pos $mean_p_value\n";
            undef %indels;
            next INDEL;
        } else {
            my %count_calls;
            foreach my $sample (@indel_samples){
                # count the calls
                push @{$count_calls{$indels{$sample}{"c"}}}, $sample;
                # convert the call to a simple representation
                my $base;
                if ($indels{$sample}{"c"} =~ /\+/){
                    $base = "AA";
                } elsif ($indels{$sample}{"c"} =~ /-/) {
                    $base = "--";
                } else {
                    $base = "A-";
                }
                
                # push to the output array
                push @{$fasta_out_seqs{$sample}}, $base;
            }
            if (keys(%count_calls) > 1) {
                print $OUTT "$pos\n";
                foreach my $key (keys(%count_calls)){
                    print $OUTT "$key";
                    foreach my $s (@{$count_calls{$key}}){
                        print $OUTT "\t$s";
                    }
                    print $OUTT "\n";
                }
            }
        }
        
        undef %indels;
    }
}


sub print_fasta{
    foreach my $sample (@snp_samples){
        my $n=1;
        print $OUTF ">$sample\n";
        for (my $i=0; $i < @{$fasta_out_seqs{$sample}}; $i++) {
            print $OUTF @{$fasta_out_seqs{$sample}}[$i];
            $n++;
            if ($n == 100){
                print $OUTF "\n";
                $n=1;
            }
        }
    print $OUTF "\n";
    }
}
