# Supplementary material for: Population sequencing reveals clonal diversity and ancestral inbreeding in the grapevine cultivar Chardonnay
Source: PLoS Genet. 2018 Nov 20;14(11):e1007807. doi: 10.1371/journal.pgen.1007807 (PMC6279053; doi:10.1371/journal.pgen.1007807)
Supplement: S1 Archive — Extract with tar for linux or Mac, or with 7zip (7zip.org) for Windows. Contents: bin/, All custom scripts used for analysis; lib/, Custom Perl library for scripts; src/, Source code for window coverage masking program; workflows/, Commands used with comments for all data analysis; Makefile, The GNU Make pipeline for marker discovery. (GZ) [file pgen.1007807.s001.gz › bin/get_gold_indicies.pl]

#!/usr/bin/env perl
use strict;
use warnings;

my $usage = "
Usage:
get_gold_indicies.pl  <file1.vcf(.gz)>  [ <file2.vcf(.gz)> ... ]  >  index.list

get indicies from as many files as you like, will print to STDOUT in the
following format: 
contigID:position\\n
e.g.
000000F:123456
";

die $usage if !(@ARGV);

my %indicies;
my $FH;

foreach my $file (@ARGV){
    
    if ($file =~ /gz$/){
        open($FH, "gunzip -c $file |") or die "failed to open gunzip pipe from $file\n";
    } else {
        open($FH, $file) or die "failed to open $file for reading\n";
    }
    
    print STDERR "reading file $file\n";
    
    parse_vcf();
    
    close($FH);
}

print_indicies();

exit(0);


sub parse_vcf {
    while (my $l = <$FH>){
        $l =~ s/^\s+//; # remove leading whitespace if present
        next if ($l =~ /^#/); # ignore comment lines
        next if ($l =~ /^CHROM/); # ignore header
        next if ($l !~ /PASS/); # ignore filtered calls
        
        my @i = split(/\s+/, $l);
        if (!($indicies{$i[0]}{$i[1]})){
            $indicies{$i[0]}{$i[1]} = 1;
        }
    }
}


sub print_indicies {
    foreach my $contig (sort(keys(%indicies))){
        foreach my $pos (sort {$a <=> $b} (keys(%{$indicies{$contig}}))){
            print STDOUT "$contig:$pos\n";
        }
    }
}
