# Supplementary material for: Population sequencing reveals clonal diversity and ancestral inbreeding in the grapevine cultivar Chardonnay
Source: PLoS Genet. 2018 Nov 20;14(11):e1007807. doi: 10.1371/journal.pgen.1007807 (PMC6279053; doi:10.1371/journal.pgen.1007807)
Supplement: S1 Archive — Extract with tar for linux or Mac, or with 7zip (7zip.org) for Windows. Contents: bin/, All custom scripts used for analysis; lib/, Custom Perl library for scripts; src/, Source code for window coverage masking program; workflows/, Commands used with comments for all data analysis; Makefile, The GNU Make pipeline for marker discovery. (GZ) [file pgen.1007807.s001.gz › bin/get_gold_vc_table.pl]

#!/usr/bin/env perl
use strict;
use warnings;
use Getopt::Long;


my $usage = "
Usage:
get_gold_vc_table.pl  -i  gold_indicies.list  -v  gold_varscan.vcf.gz  -g  gold_gatk.vcf.gz \\
    -f lenient_varscan_rerun.fofn  -c  snp|indel  [ -r  20 ]  >  output_table.tsv

-i      indicies of gold snps or indels for both gatk and varscan

-v      gold snps/indels for varscan (all samples)

-g      gold snps/indels for gatk (all samples)

-f      file of file names, lenient rerun of varscan to pick up everything

-c      specify call type (snp or indel)

-r_l    read depth lower cutoff, default = 20

-r_h    read depth upper cutoff, default = 500
";

# files
my $g_indicies_file;
my $g_varscan_file;
my $g_gatk_file;
my $l_varscan_fofn;

# my file handles
my $GIFH;
my $GVFH;
my $GGFH;
my $LVFH;
my $PVFH;

# other
my $call;
my @l_varscan_files;
my %ignore;
my @samples;
my $read_depth_low_cutoff = 20;
my $read_depth_high_cutoff = 500;

GetOptions(
    "i=s" => \$g_indicies_file,
    "v=s" => \$g_varscan_file,
    "g=s" => \$g_gatk_file,
    "f=s" => \$l_varscan_fofn,
    "c=s" => \$call,
    "r_l=i" => \$read_depth_low_cutoff,
    "r_h=i" => \$read_depth_high_cutoff
) or die $usage;

if (!($g_indicies_file) || !($g_varscan_file) || !($g_gatk_file) || !($l_varscan_fofn) || !($call)){
    die "$usage\nOne or more inputs missing\n\n";
}

if ($call !~ /^snp$|^indel$/i){
    die "$usage\ncall type can only be \"snp\" or \"indel\"\n";
}

# quick look-up hash of indicies
my %index;      # $index{000000F:123456} = 1

# temp hashes for getting platinum calls
my %tmp_gatk;   # $tmp_gatk{000000F:123456} = "A:T"
my %tmp_vs;     # $tmp_vs{000000F:123456} = "A:T"

# platinum call hash
my %platinum;  # $platinum{000000F:123456} = "A:T"

# sample dataset for outputting
my %data;       # $data{"sample"}{000000F:123456} = "A:T\tp-value\tstrand-filt"


### WORKFLOW ###

# get the filenames from the fofn
parse_fofn();

# read in the indicies
read_indicies();

# read in the gold varscan calls
read_gold_varscan();

# read in the gold gatk calls
read_gold_gatk();

# make the gold platinum set
make_platinum_set();

# clean up some memory
undef %tmp_gatk;
undef %tmp_vs;

# iterate through the lenient varscan files and read the relevant bits into memory
    # this step is going to be quite RAM hungry
iterate_varscan_files();

# print the data to a table
# position      \t  ref:alt  \t  sample1-call  \t  sample1-p-val  \t  strand-filt  \t  sample2-call  \t  sample2-pval  \t  strand-filt
# 000000F12345  \t  A:T      \t  A:T           \t  1E-10          \t  P            \t  NC            \t  NC            \t  F
print_table();


### SUBROUTINES ###

sub parse_fofn {
    print STDERR "Reading $l_varscan_fofn\n";
    open($LVFH, $l_varscan_fofn) or die "failed to open $l_varscan_fofn for reading\n";
    while(my $file = <$LVFH>){
        $file =~ s/\s//g;
        push @l_varscan_files, $file if ($file);
    }
}

###

sub read_indicies {
    print STDERR "Reading $g_indicies_file\n";
    open($GIFH, $g_indicies_file) or die "failed to open $g_indicies_file for reading";
    while(my $line = <$GIFH>){
        $line =~ s/\s//g;
        $index{$line} = 1 if ($line);
    }
    close($GIFH);
}

###

sub read_gold_varscan {
    print STDERR "Reading $g_varscan_file\n";
    if ($g_varscan_file =~ /\.gz$/){
        open($GVFH, "gunzip -c $g_varscan_file |") or die "failed to open gunzip pipe for $g_varscan_file\n";
    } else {
        open($GVFH, $g_varscan_file) or die "failed to open $g_varscan_file for reading\n";
    }
    while(my $line = <$GVFH>){
        if ($line =~ /^#|^CHROM/){
            next;
        }
        my @l = split(/\s+/, $line);
        $tmp_vs{"$l[0]:$l[1]"} = "$l[3]:$l[4]";
    }
    close($GVFH);
}

###

sub read_gold_gatk {
    print STDERR "Reading $g_gatk_file\n";
    if ($g_gatk_file =~ /\.gz$/){
        open($GGFH, "gunzip -c $g_gatk_file |") or die "failed to open pipe to $g_gatk_file\n";
    } else {
        open($GGFH, $g_gatk_file) or die "failed to open $g_gatk_file\n";
    }
    while (my $line = <$GGFH>){
        if ($line =~ /^#|^CHROM/){
            next;
        }
        my @l = split(/\s+/, $line);
        $tmp_gatk{"$l[0]:$l[1]"} = "$l[3]:$l[4]";
    }
    close($GGFH);
}

###

sub make_platinum_set {
    print STDERR "Gathering platinum call set\n";
    foreach my $position (keys(%index)){
        
        # skip if missing in varscan gold set
        if (!($tmp_vs{$position})){
            print STDERR "WARN: skip, missing varscan entry for $position\n";
            next;
        }
        
        # skip if missing in gatk set (for indels only)
        if ( ($call =~ /indel/i) && !($tmp_gatk{$position}) ){
            print STDERR "WARN: skip, missing indel gatk entry for $position\n";
            next;
        }
        
        # skip if ploidy > 2
        if ( $tmp_vs{$position} =~ /,/ ){
            print STDERR "WARN: skip, ploidy > 2 for $position: $tmp_vs{$position}\n";
            next;
        }
        
        # if gatk missing, just use varscan call (for snps only)
        if ( !($tmp_gatk{$position}) && ($call =~ /snp/i) ){
            $platinum{$position} = $tmp_vs{$position};
            next;
        }
        
        # if gatk and varscan match, use it as a platinum
        if ( $tmp_vs{$position} eq $tmp_gatk{$position} ){
            $platinum{$position} = $tmp_vs{$position};
            next;
        }
    }
}

###

sub iterate_varscan_files {
    foreach my $file (@l_varscan_files) {
        # grab the sample name from the file path, the pipeline will write it like so:
                # sampledir/file
        my $sample;
        if ($file =~ /^([a-zA-Z0-9-_]+)[c\/]/){     ##### [c\/] = small hack for the sample names i'm using
            $sample = $1;
            $sample =~ s/c$//;                      ##### this line = small hack for the sample names i'm using
            push @samples, $sample;
        } else {
            die "failed to get sample name from fofn entry $file\n";
        }
        
        print STDERR "Reading file $file for sample $sample\n";
        
        parse_varscan_file($file, $sample);
    }
}

###

sub parse_varscan_file {
    my $file = $_[0];
    my $sample = $_[1];
    my $differing_calls;
    
    if ($file =~ /\.gz$/){
        open($PVFH, "gunzip -c $file |") or die "failed to gunzip open pipe to file $file\n";
    } else {
        open($PVFH, $file) or die "failed to open $file for reading\n";
    }
    
    while (my $line = <$PVFH>){
        my @l = split(/\s+/, $line);
        my $position = "$l[0]:$l[1]";
        next if (!($platinum{$position}));
        my @cf = split(/:/, $l[4]);                         # variant call field, e.g. R:70:57:13:18.57%:6.6146E-5
        my @sf = split(/:/, $l[5]);                         # strand filter field, e.g. Pass:26:24:5:3:1E0
        if ( ($cf[1] < $read_depth_low_cutoff) || ($cf[1] > $read_depth_high_cutoff) ) {
            $ignore{$position} = 1;
        } elsif ( (($cf[2] + $cf[3]) < $read_depth_low_cutoff) ||
                  (($cf[2] + $cf[3]) > $read_depth_high_cutoff) ) {
            $ignore{$position} = 1;
        }
        $data{$sample}{$position} = "$l[2]:$l[3]\t$cf[5]\t$sf[0]";  # ref:alt  \t  p-value  \t  strand-filt
        if ( ($platinum{$position} ne "$l[2]:$l[3]") && ($l[3] ne ".") ){
            $differing_calls++;
        }
    }
    print STDERR "WARN: Differences between lenient varscan call and platinum call for $differing_calls locations\n";
    close($PVFH);
}

###

sub print_table {
    print STDOUT "VC_INDEX\tREF:ALT";
    foreach my $sample (@samples){
        print STDOUT "\t$sample\_call\tp-value\tstrand-filt";
    }
    print STDOUT "\n";
    ITR: foreach my $position (sort(keys(%platinum))){
        if ($ignore{$position}){
            print STDERR "SKIP: bad read depth for $position\n";
            next ITR;
        }
        print STDOUT "$position\t$platinum{$position}";
        foreach my $sample (@samples){
            if ($data{$sample}{$position}){
                print STDOUT "\t$data{$sample}{$position}";
            } else {
                print STDOUT "\tNC\t1E-50\tPass";
                print STDERR "WARN: no consensus call for $sample $position\n";
            }
        }
        print STDOUT "\n";
    }
}
