# Supplementary material for: Population sequencing reveals clonal diversity and ancestral inbreeding in the grapevine cultivar Chardonnay
Source: PLoS Genet. 2018 Nov 20;14(11):e1007807. doi: 10.1371/journal.pgen.1007807 (PMC6279053; doi:10.1371/journal.pgen.1007807)
Supplement: S1 Archive — Extract with tar for linux or Mac, or with 7zip (7zip.org) for Windows. Contents: bin/, All custom scripts used for analysis; lib/, Custom Perl library for scripts; src/, Source code for window coverage masking program; workflows/, Commands used with comments for all data analysis; Makefile, The GNU Make pipeline for marker discovery. (GZ) [file pgen.1007807.s001.gz › bin/get_varscan_call_table.pl]

#!/usr/bin/env perl
use strict;
use warnings;
use Getopt::Long;
use Time::Piece;


#---PARAMETERS---

# INPUTS
my $gold_vcf;
my $varscan_tsv_fofn;
my $snpindel;
my $high_cov_cutoff = 500;
my $low_cov_cutoff = 15;

# GLOBAL
my @varscan_tsv_files;            
my @samples;
my %platinum;           # $platinum{$position} = ref:alt
my %ignore;             # $ignore{$position} = 1
my %data;               # $data{$sample}{$position} = ref:alt  \t  p-value  \t  strand-filt

#---FILEHANDLES---

my $GI;
my $GV;
my $FOFN;
my $TSV;


#---HELP MSG---

my $usage = "
Usage:
get_gold_vc_table.pl  -g  gold_varscan.vcf.gz -f varscan_cns_calls.fofn  >  output_table.tsv

-g      gold snps/indels for varscan (all sample multi vcf)

-f      File Of File Names, lenient rerun of varscan to pick up everything.
        These files should be .tsv.gz

-h      read depth lower cutoff, default = $low_cov_cutoff

-l      read depth upper cutoff, default = $high_cov_cutoff
";


#---PARSE ARGS---

GetOptions(
    "goldcalls=s" => \$gold_vcf,
    "fofn=s" => \$varscan_tsv_fofn,
    "high_cutoff=i" => \$high_cov_cutoff,
    "low_cutoff=i" => \$low_cov_cutoff
) or err($usage);


#---CHECK ARGS---

foreach my $input ($gold_vcf, $varscan_tsv_fofn){
    if (!($input)){
        err("Missing one or more arguments, exiting...\n$usage");
    } elsif(!(-s $input)){
        err("No such file, or empty file for \"$input\", exiting...\n$usage");
    }
}


#---PROCEDURE---

# parse the fofn of the lenient/cns calls ready for later
parse_fofn();

# read in the gold variant calls and prune to a 'platinum' set
read_gold_variant_calls();

# read in all of the varscan files and save on the fly to the output table
iterate_varscan_files();

# print out the output variant call table
print_table();


#---SUBROUTINES---

sub parse_fofn {
    msg("INFO: Reading $varscan_tsv_fofn");
    open($FOFN, $varscan_tsv_fofn) or err("ERROR: Failed to open $varscan_tsv_fofn for reading");
    while(my $file = <$FOFN>){
        $file =~ s/\s//g;
        if (!(-s $file)){
            err("ERROR: No such file, or empty file, for file \"$file\" in FOFN \"$varscan_tsv_fofn\", exiting...");
        } else {
            push @varscan_tsv_files, $file;
        }
    }
    close($FOFN);
}


sub read_gold_variant_calls {
    msg("INFO: Reading $gold_vcf");
    if ($gold_vcf =~ /\.gz$/){
        open($GV, "gunzip -c $gold_vcf |") or err("ERROR: Failed to open gunzip pipe from $gold_vcf for reading");
    } else {
        open($GV, $gold_vcf) or err("ERROR: Failed to open $gold_vcf for reading");
    }
    while(my $line = <$GV>){
        next if ($line =~ /^#|^CHROM/);
        my @l = split(/\s+/, $line);
        # skip if ploidy > 2
        if ( $l[4] =~ /,/ ){
            msg("INFO: Skipping $l[0]:$l[1]\tPloidy > 2");
            next;
        }
        $platinum{"$l[0]:$l[1]"} = "$l[3]:$l[4]";
    }
    close($GV);
}


sub iterate_varscan_files{
    foreach my $file (@varscan_tsv_files){
        my $sample;
        if ($file =~ /([AWRICHAR]{4}_\d+)/){
            $sample=$1;
        } else {
            err("ERROR: Failed to get sample name from fofn line $file");
        }
        msg("INFO: Reading file $file for sample $sample");
        push @samples, $sample;
        parse_varscan_tsv($file, $sample);
    }
}


sub parse_varscan_tsv {
    my $file = $_[0];
    my $sample = $_[1];
    my $differing_calls;
    
    if ($file =~ /\.gz$/){
        open($TSV, "gunzip -c $file |") or err("ERROR: Failed to open gunzip pipe from $file");
    } else {
        open($TSV, $file) or err("ERROR: Failed to open $file for reading");
    }
    
    while (my $line = <$TSV>){
        my @l = split(/\s+/, $line);
        my $position = "$l[0]:$l[1]";
        next if (!($platinum{$position}));
        my @cf = split(/:/, $l[4]);     # variant call field, e.g. R:70:57:13:18.57%:6.6146E-5
        my @sf = split(/:/, $l[5]);     # strand filter field, e.g. Pass:26:24:5:3:1E0
        
        if ( ($cf[1] < $low_cov_cutoff) || ($cf[1] > $high_cov_cutoff) ) {
            $ignore{$position} = 1;
        } elsif ( (($cf[2] + $cf[3]) < $low_cov_cutoff) ||
                  (($cf[2] + $cf[3]) > $high_cov_cutoff) ) {
            $ignore{$position} = 1;
        }
        
        $data{$sample}{$position} = "$l[2]:$l[3]\t$cf[5]\t$sf[0]";  # ref:alt  \t  p-value  \t  strand-filt
        
        if ( ($platinum{$position} ne "$l[2]:$l[3]") && ($l[3] ne ".") ){
            $differing_calls++;
        }
    }
    
    msg("INFO: There are $differing_calls calls that differ between the platinum call and lenient re-score for sample $sample");
    
    close($TSV);
}


sub print_table {
    print STDOUT "VC_INDEX\tREF:ALT";
    foreach my $sample (@samples){
        print STDOUT "\t$sample\_call\tp-value\tstrand-filt";
    }
    print STDOUT "\n";
    ITR: foreach my $position (sort(keys(%platinum))){
        if ($ignore{$position}){
            msg("SKIP: bad read depth for $position");
            next ITR;
        }
        print STDOUT "$position\t$platinum{$position}";
        foreach my $sample (@samples){
            if ($data{$sample}{$position}){
                print STDOUT "\t$data{$sample}{$position}";
            } else {
                print STDOUT "\tNC\t1E-50\tPass";
            }
        }
        print STDOUT "\n";
    }
}


#---UTILITY SUBROUTINES---

sub msg {
    my $t = localtime;
    my $line = $t->dmy . " " . $t->hms . ": @_\n";
    print STDERR $line;
}

sub err {
    msg(@_);
    exit(1);
}
