# Supplementary material for: Population sequencing reveals clonal diversity and ancestral inbreeding in the grapevine cultivar Chardonnay
Source: PLoS Genet. 2018 Nov 20;14(11):e1007807. doi: 10.1371/journal.pgen.1007807 (PMC6279053; doi:10.1371/journal.pgen.1007807)
Supplement: S1 Archive — Extract with tar for linux or Mac, or with 7zip (7zip.org) for Windows. Contents: bin/, All custom scripts used for analysis; lib/, Custom Perl library for scripts; src/, Source code for window coverage masking program; workflows/, Commands used with comments for all data analysis; Makefile, The GNU Make pipeline for marker discovery. (GZ) [file pgen.1007807.s001.gz › bin/grab_marker_kmers.pl]

#!/usr/bin/env perl

use strict;
use warnings;
use Getopt::Long;
use FindBin qw($Bin);
use lib "$Bin/../lib";
use PipeUtils;
use Data::Dumper;
use List::Util qw(min max);

# script to grab the kmers for marker variants from the hits2table -v script:
# requires that the bam files are available in subdirectories matching the sample names in the TSV file, i.e.
    # - working dir/
        # - bam_path/
            # - <sample>/
                # aligned.sd.bam
                # aligned.sd.bam.bai
            # - <sample>/
                # aligned.sd.bam
                # aligned.sd.bam.bai

my $in_tsv;
my $out_tsv;
my $bam_name = "MAPPING/aligned.sd.bam";
my $bam_path = "SAMPLES/";
my $kmerlen = 27;


my $usage = "
USAGE:
grab_marker_kmers.pl  -i marker_table.in.tsv  [ -b bam_name  -p bam_path ]  > marker_table.out.tsv

bam files should be indexed. default path and name for bam files:
$bam_path/<sample>/$bam_name        - where sample name is derived from the marker table file
";


GetOptions(
    "in=s" => \$in_tsv,
    "bam=s" => \$bam_name,
    "path=s" => \$bam_path
) or die $usage;

($in_tsv) || err("$usage\nMISSING COMMAND LINE ARG");


my %samples;
my %markers;    # $markers{"sample sample"}{"contig:pos"}{REF} = A
                #                                        {ALT} = T
                # @{                                     {KMERS}} = (kmer, kmer, kmer)


# parse the marker input table
open my $IN, "<", $in_tsv or err("Failed to open $in_tsv for reading");

my @current_samples;
while(<$IN>){
    next if ($_=~/^#RELATED|^#position|^#$/);
    chomp($_);
    my @l = split(/\s+/,$_);
    if ($l[0] =~ /^#/){
        $l[0] =~ s/^#//;
        ($samples{$_} = 1) for (@l);
        @current_samples = @l;
    } else {
        if (!(@current_samples)){
            err("current_samples is not defined, badly formatted input table?");
        }
        $markers{"@current_samples"}{$l[0]}{REF} = $l[1];
        $markers{"@current_samples"}{$l[0]}{ALT} = $l[2];
    }
};


# check the bam files
for my $sample (keys(%samples)){
    (-s "$bam_path/$sample/$bam_name") or err("bam file missing - $bam_path/$sample/$bam_name");
    #(-s "$sample/$bam_name.bai") or runcmd({ command => "samtools index $sample/$bam_name 2> temp.log", logfile => "temp.log"});
}


# iterate the markers, grab BAM subsets, extract kmers, filter out the garbage, work out which is the ALT
# print on the fly
for my $sample_group (sort(keys(%markers))){
    print STDOUT "Sample_Group:\t$sample_group\n";
    my @group_samples = split(/\s+/,$sample_group);
        for my $marker (sort(keys(%{$markers{$sample_group}}))){

            # COORDS
            my ($contig, $position) = split(/:/,$marker);
            
            # GRAB THE READS FOR THE SAMPLE GROUP BAMS
            my %group_sample_reads;
            for my $smpl (@group_samples){
                $group_sample_reads{$smpl} = `samtools view $bam_path/$smpl/$bam_name $contig:$position-$position | awk '{ print \$10 }'`;
            }
            
            # GRAB THE READS FOR THE NON GROUP SAMPLE BAMS
            my %reference_reads;
            REF: for my $smpl (keys(%samples)){
                for my $gsmpl (@group_samples){
                    next REF if ($smpl eq $gsmpl);
                }
                $reference_reads{$smpl} = `samtools view $bam_path/$smpl/$bam_name $contig:$position-$position | awk '{ print \$10 }'`;
            }
                
            
            
            # GRAB THE KMERS
            my %kmers;
            my %all_kmers;
            
            for my $smpl (keys %group_sample_reads){
                my @seqs = split(/\n/, $group_sample_reads{$smpl});
                for my $seq (@seqs){
                    for (my $i=0; $i+$kmerlen<length($seq); $i++){
                        $kmers{$smpl}{substr($seq,$i,$kmerlen)}++;
                    }
                }
            }
            
            my %refkmers;
            my %all_refkmers;
            
            for my $ref (keys %reference_reads){
                my @seqs = split(/\n/,$reference_reads{$ref});
                for my $seq (@seqs){
                    for (my $i=0; $i+$kmerlen<length($seq); $i++){
                        $refkmers{$ref}{substr($seq,$i,$kmerlen)}++;
                    }
                }
            }
            
            
            # MARK NON-LOW COPY KMERS
            for my $s (keys %kmers){
                for my $k (keys %{$kmers{$s}}){
                    if ($kmers{$s}{$k} < 5){
                        $all_kmers{$k} = "skip";
                    } else {
                        $all_kmers{$k} = "HIT" if (!($all_kmers{$k}));
                    }
                }
            }
            for my $s (keys %refkmers){
                for my $k (keys(%{$refkmers{$s}})){
                    if ($refkmers{$s}{$k} < 5){
                        $all_refkmers{$k} = "skip";
                    } else {
                        $all_refkmers{$k} = "HIT" if (!($all_refkmers{$k}));
                    }
                }
            }
            
            
            # CROSS-CHECK MARKED MARKERS
            my $out_markers;
            for my $kmer (keys %all_kmers){
                
                # make sure the marker is present in all of the marker group samples
                for my $s (keys %kmers){
                    if (!($kmers{$s}{$kmer})){
                        $all_kmers{$kmer} = "skip";
                    }
                }
                
                # unmark all of the reference kmers
                CHK: for my $s (keys %refkmers){
                    for my $gsmpl (keys %kmers){
                        next CHK if ($gsmpl eq $s);
                    }
                    if ($refkmers{$s}{$kmer}){
                        $all_kmers{$kmer} = "skip";
                    }
                }
                $out_markers .= "$kmer " if ($all_kmers{$kmer} eq "HIT");
            }
            
            # CROSS-CHECK MARKED REFERENCE MARKERS
            my $out_refs;
            for my $kmer (keys %all_refkmers){
                
                # make sure the reference is in ALL of the samples
                for my $s (keys %samples){
                    if ( !($kmers{$s}{$kmer}) && !($refkmers{$s}{$kmer}) ){
                        $all_refkmers{$kmer} = "skip";
                    }
                }
                $out_refs .= "$kmer " if ($all_refkmers{$kmer} eq "HIT");
            }
            
            
            # PRINT THE KMERS
            if (($out_markers) && ($out_refs)){
                print STDOUT "Marker:\t$marker\n";
                print STDOUT "Reference kmers:\t$out_refs\n";
                print STDOUT "Marker kmers:\t$out_markers\n";
            }
        }
}
