# Supplementary material for: Population sequencing reveals clonal diversity and ancestral inbreeding in the grapevine cultivar Chardonnay
Source: PLoS Genet. 2018 Nov 20;14(11):e1007807. doi: 10.1371/journal.pgen.1007807 (PMC6279053; doi:10.1371/journal.pgen.1007807)
Supplement: S1 Archive — Extract with tar for linux or Mac, or with 7zip (7zip.org) for Windows. Contents: bin/, All custom scripts used for analysis; lib/, Custom Perl library for scripts; src/, Source code for window coverage masking program; workflows/, Commands used with comments for all data analysis; Makefile, The GNU Make pipeline for marker discovery. (GZ) [file pgen.1007807.s001.gz › bin/hits2table.pl]

#!/usr/bin/env perl
use strict;
use warnings;
use Getopt::Long;
use Data::Dumper;

# make a nice looking table of the markers

my $usage = "
Usage:
hits2table.pl  -m markers.tsv  -fs  snp_readcounts.fofn  -fi  indel_readcounts.fofn  -o  out.tsv 

-m      marker variant calls from the pipeline
-fs     FOFN of varscan readcount .tsv files for the SNP sites
-fi     FOFN of varscan readcount .tsv files for the INDEL sites
-o      Outfile (.tsv format)
-v      verbose output table format
";


# files
my $markertsv;
my $snp_read_fofn;
my $indel_read_fofn;
my $outFile;
my @snp_read_files;
my @indel_read_files;
my @clones;


# file handles
my $TSV;
my $SRF;
my $IRF;
my $OUT;

# data
my %sites;      # for quick lookup
my %data;       # $data{index}{ref} = "A"
                #             {alt} = "G"
                #             {clone}{call} = K
                #             {clone}{A/C/G/T/N/INS/DEL} = INT
my %marker_group_sites;
# @{$marker_group_sites{SHIRAZ_3:SHIRAZ_5:SHIRAZ_8}} = (contig:base, contig:base, contig:base)


# other
my $verbose;
my %iupac = ("R" => "AG", "A" => "A",
             "W" => "AT", "C" => "C",
             "M" => "AC", "G" => "G",
             "Y" => "CT", "T" => "T",
             "S" => "CG", "K" => "GT");


# parse args
GetOptions (
    "m=s" => \$markertsv,
    "fs=s" => \$snp_read_fofn,
    "fi=s" => \$indel_read_fofn,
    "o=s" => \$outFile,
    "verbose" => \$verbose
) or die $usage;


# check args
if ( !($markertsv) || !($snp_read_fofn) || !($indel_read_fofn) || !($outFile) ){
    die $usage;
}

open($OUT, ">$outFile") or die "failed to open $outFile for writing";


# read in fofn files
print STDERR "reading in $snp_read_fofn\n";
open($SRF, $snp_read_fofn) or die "failed to open $snp_read_fofn for reading\n";
while(<$SRF>){
    $_ =~ s/\s//g;
    push @snp_read_files, $_;
}
close($SRF);


print STDERR "reading in $indel_read_fofn\n";
open($IRF, $indel_read_fofn) or die "failed to open $indel_read_fofn for reading\n";
while(<$IRF>){
    $_ =~ s/\s//g;
    push @indel_read_files, $_;
}
close($IRF);


# read in the snp and indel tsv files
print STDERR "reading in $markertsv\n";
read_tsv();


# read in the readcount files
# snp readcounts
foreach my $file(@snp_read_files){
    my $clone;
    if ($file =~ /\/([a-zA-Z_\d]+)\/[a-zA-Z_\d\.]+/){
        $clone = $1;
        push @clones, $clone;
    } else {
        die "failed to get clone name from $file\n";
    }
    
    print STDERR "reading in $file for $clone\n";
    read_readcount_file($file, $clone);
}

@clones = sort(@clones);


# indel readcounts
foreach my $file(@indel_read_files){
    my $clone;
    if ($file =~ /\/([a-zA-Z_\d]+)\/[a-zA-Z_\d\.]+/){
        $clone = $1;
    } else {
        die "failed to get clone name from $file\n";
    }
    print STDERR "reading in $file for $clone\n";
    read_readcount_file($file, $clone);
}


# print out the new table .tsv file
print_table();


exit(0);


### SUBROUTINES ### 

sub read_tsv {
    open($TSV, $markertsv) or die "failed to open $markertsv for reading\n";
    
    while(<$TSV>){
        die if $_ !~ /:/;
        chomp($_);
        my $index = $_;
        
        # need to read in several lines at a time
        my @calls;
        
        $calls[0] = <$TSV>;
        $calls[1] = <$TSV>;
        
        
        if ( ($calls[0] =~ /N/) || ($calls[1] =~ /N/) || ($sites{$index}) ){
            next;
        } else {
            $sites{$index} = 1;
        }
        
        foreach my $call (@calls){
            chomp($call);
            my @line = split(/\s+/, $call);
            if ($line[0] =~ /:/){
                if ($line[0] =~ /:\./){
                    $line[0] =~ s/:\.//;
                    $data{$index}{REF} = $line[0];
                } else {
                    $line[0] =~ s/[A-Z]://;
                    $data{$index}{ALT} = $line[0];
                    add_marker_group($index, \@line);
                }
                for (my $i=1; $i < @line; $i++){
                    $data{$index}{$line[$i]}{call} = $line[0];
                }
            } else {
                if ($line[0] =~ /[ACGTN]/){
                    $data{$index}{REF} = $line[0];
                    $data{$index}{ALT} =~ s/$data{$index}{REF}// if ($data{$index}{ALT});
                } else {
                    $data{$index}{ALT} = $iupac{$line[0]};
                    $data{$index}{ALT} =~ s/$data{$index}{REF}// if ($data{$index}{REF});
                    add_marker_group($index, \@line);
                }
                for (my $i=1; $i < @line; $i++){
                    $data{$index}{$line[$i]}{call} = $iupac{$line[0]};
                }
            }
            
        }
    }
    return();
}


sub read_readcount_file {
    my $file = $_[0];
    my $clone = $_[1];
    
    open(my $IN, "gunzip -c $file |") or die "failed to open $file for reading\n";
    
    while(<$IN>){
        my @line = split(/\s+/, $_);
        my $index = "$line[0]:$line[1]";
        
        if ($sites{$index}){
            # check the reference
            if ($data{$index}{REF} ne $line[2]){
                print STDERR "Reference call doesn't match up for readcounts file\nclone: $clone, File: $file\n";
                print STDERR "$data{$index}{REF}\t@line\n";
            }
            
            # read in each base
            for (my $i=5; $i<@line; $i++){
                my @base = split(/:/, $line[$i]);
                $base[0] =~ s/-\d+-[A-Z]+//;
                if ($base[0] !~ /[ACGTN]|INS|DEL/){
                    print STDERR "unknown base: $base[0], index: $index, clone: $clone, file: $file\n";
                }
                $data{$index}{$clone}{$base[0]} += $base[1];
            }
        }
    }
    return();
}

sub add_marker_group {
    my $index = $_[0];
    my @line = @{$_[1]};
    $line[0] = "";
    my $key = join(" ", (sort(@line)));
    $key =~ s/^\s//;
    push @{$marker_group_sites{$key}}, $index;
}

sub print_table {
    if ($verbose){
        print $OUT "#RELATED CLONES\tReference base\tAlt base\t";
        (print $OUT "$_\t\t\t\t\t\t") foreach(@clones);
        print $OUT "\n";
        
        print $OUT "#position (contig:base)\t\t\t";
        (print $OUT "A\tC\tT\tG\tINS\tDEL\t") foreach(@clones);
        print $OUT "\n";
        
        foreach my $key (sort(keys(%marker_group_sites))){
            print $OUT "#\n#$key\n";
            foreach my $index (sort(@{$marker_group_sites{$key}})){
                print $OUT "$index\t$data{$index}{REF}\t$data{$index}{ALT}\t";
                foreach my $clone (@clones){
                    foreach my $base ("A", "C", "G", "T", "INS", "DEL"){
                        if ($data{$index}{$clone}{$base}){
                            print $OUT "$data{$index}{$clone}{$base}\t";
                        } else {
                            print $OUT "-\t";
                        }
                    }
                }
                print $OUT "\n";
            }
        }
        
    } else {
        print $OUT "contig:base\tReference base\tAlt base\t";
        (print $OUT "$_\t\t") foreach (@clones);
        print $OUT "\n";
        
        print $OUT "\t\t\t";
        (print $OUT "REF\tALT\t") foreach(@clones);
        print $OUT "\n";
        
        foreach my $index (sort(keys(%data))){
            print $OUT "$index\t$data{$index}{REF}\t$data{$index}{ALT}\t";
            foreach my $clone (@clones){
                if ($data{$index}{$clone}{$data{$index}{REF}}){
                    print $OUT "$data{$index}{$clone}{$data{$index}{REF}}\t"
                } else {
                    print $OUT "-\t";
                }
                if ($data{$index}{ALT} =~ /-/){
                    if ($data{$index}{$clone}{DEL}){
                        print $OUT "$data{$index}{$clone}{DEL}\t";
                    } else {
                        print $OUT "-\t";
                    }
                } elsif ($data{$index}{ALT} =~ /\+/){
                    if ($data{$index}{$clone}{INS}){
                        print $OUT "$data{$index}{$clone}{INS}\t";
                    } else {
                        print $OUT "-\t";
                    }
                } elsif ($data{$index}{$clone}{$data{$index}{ALT}}){
                    print $OUT "$data{$index}{$clone}{$data{$index}{ALT}}\t";
                } else {
                    print $OUT "-\t";
                }
            }
            print $OUT "\n";
        }
    }
    return();
}


# TABLE TEMPLATE (.tsv)
# SNP/INDEL_site            clone1                                          clone2
#                   REF     REF_base    REF_count   Alt_base    Alt_count
# 000000F12345      A       A           32          T           24          


# VERBOSE TABLE TEMPLATE (.tsv)
# SNP/INDEL_SITE    REF     CLONE1                          CLONE2
#                           As  Cs  Gs  Ts  INS DEL Call    As  Cs  Gs  Ts  INS DEL Call
# 000000F12345      A       25  0   1   30  0   1   A/T     50  0   1   0   0   0   A
