# Supplementary material for: Population sequencing reveals clonal diversity and ancestral inbreeding in the grapevine cultivar Chardonnay
Source: PLoS Genet. 2018 Nov 20;14(11):e1007807. doi: 10.1371/journal.pgen.1007807 (PMC6279053; doi:10.1371/journal.pgen.1007807)
Supplement: S1 Archive — Extract with tar for linux or Mac, or with 7zip (7zip.org) for Windows. Contents: bin/, All custom scripts used for analysis; lib/, Custom Perl library for scripts; src/, Source code for window coverage masking program; workflows/, Commands used with comments for all data analysis; Makefile, The GNU Make pipeline for marker discovery. (GZ) [file pgen.1007807.s001.gz › bin/ibs2bed.pl]

#!/usr/bin/env perl

use strict;
use warnings;
use Getopt::Long;
use FindBin qw($Bin);
use lib "$Bin/../lib";
use PipeUtils;
use Data::Dumper;

# script to take the categorized IBS file, bed files etc and transform the coordinates back to the scaffold and reference chroms

my $usage = "
Usage:
ibs2bed.pl  -w windows.bed  -p phsblk2ctg.bed  -c ctg2chrom.bed  -i IBS.cat.tsv  -f fasta.fai.fofn  -o outprefix

Required:
-w      windows bed file for the phaseblocks
-p      phase block to contig translation bed file (cat-ed p-ctg and h-ctg ok)
-c      contig to chromosome translation bed file (primary contigs, as the haplotigs still use p-ctg to anchor to scaffold)
-i      IBS calls TSV file
-f      file of file names of indexes. Need phaseblocks, contigs, 
        scaffolds, and reference chromosomes
-o      output prefix <prefix>.sample.bed
";

# input params
my $phase_blk_bed;
my $phase2ctg_bed;
my $ctg2chrom_bed;
my $ibs_cat;
my $fofn;
my $prefix;

msg("parsing arguments");

# getopt
GetOptions (
    "w=s" => \$phase_blk_bed,
    "p=s" => \$phase2ctg_bed,
    "c=s" => \$ctg2chrom_bed,
    "i=s" => \$ibs_cat,
    "f=s" => \$fofn,
    "o=s" => \$prefix
) or die $usage;

msg("checking args");

($phase_blk_bed) && ($phase2ctg_bed) && ($ctg2chrom_bed) && ($ibs_cat) && ($fofn) || err("$usage\nMissing required input parameter");


# global vars
my %phsblkwind;     # @{$phsblkwind{pb:median}{C}} = (start, stop)
                    # $phsblkwind{pb:median}{P} = chr

my %pb2ctg;         # @{$pb2ctg{pb}{C}} = (start, stop)
                    # $pb2ctg{pb}{D} = +/-
                    # $pb2ctg{pb}{P} = ctg

my %ctg2chr;        # @{$ctg2chr{ctg}{C}} = (start, stop)
                    # $ctg2chr{ctg}{D} = +/-
                    # $ctg2chr{ctg}{P} = chr

my %len;            # $len{pb/ctg/chr} = len


# Translation: phaseblock median -> get start, stop 
#               pdb2ctg 
#                   -transform if reversed (len)
#                   -add pb2ctg start, stop (bed)
#               ctg2chr 
#                   -transform if reversed (len)
#                   -add ctg2chr start, stop (bed)

msg("reading phase block windows");

# read the phase block windows
open my $PBBED, "<", $phase_blk_bed or err("failed to open $phase_blk_bed for reading");
while(<$PBBED>){
    my @l = split(/\s+/,$_);
    my $med = int(($l[1] + $l[2]) /2);
    @{$phsblkwind{"$l[0]:$med"}} = ($l[1], $l[2]);
}
close $PBBED;


msg("reading phase block to contig translation bed file");

# read the translation BED files
open my $P2C, "<", $phase2ctg_bed or err("failed to open $phase2ctg_bed for reading");
while(<$P2C>){
    chomp($_);
    my @l = split(/\s+/,$_);
    $pb2ctg{$l[3]}{P} = $l[0];
    $pb2ctg{$l[3]}{D} = $l[5];
    @{$pb2ctg{$l[3]}{C}} = ($l[1], $l[2]);
}
close $P2C;

msg("reading contig to chromosome translation bed file");

open my $C2S, "<", $ctg2chrom_bed or err("failed to open $ctg2chrom_bed for reading");
while(<$C2S>){
    chomp($_);
    my @l = split(/\s+/,$_);
    @{$ctg2chr{$l[3]}{C}} = ($l[1], $l[2]);
    $ctg2chr{$l[3]}{D} = $l[5];
    $ctg2chr{$l[3]}{P} = $l[0];
}
close $C2S;


msg("reading fasta fai indicies");

# read the fai indexes
my @fai_files = split(/\s+/,`cat $fofn`) or err("failed to cat file names from $fofn");
for my $file (@fai_files){
    open my $TMP, "<", $file or err("failed to open $file for reading");
    while(<$TMP>){
        my @l = split(/\s+/,$_);
        $len{$l[0]} = $l[1];
    }
    close $TMP;
}

msg("reading IBS cat file and printing output");

# read the IBS cat
open my $IBS, "<", $ibs_cat or err("failed to open $ibs_cat for reading");
my $sample = "init";
my @bed;
<$IBS>;     # ignore header
while(<$IBS>){
    my @l = split(/\t/,$_);
    if ($l[3] ne $sample){
        dump_bed() if (@bed);
        $sample = $l[3];
    }
    
    # Translation: phaseblock median -> get start, stop
    if (!($phsblkwind{"$l[0]:$l[1]"})){
        err("med error for:\n$_");
    }
    my ($start, $stop) = @{$phsblkwind{"$l[0]:$l[1]"}};
    
    # pb2ctg 
        # -transform if reversed (len)
    if ($pb2ctg{$l[0]}{D} eq "-"){
        ($start, $stop) = ($stop, $start);
    } elsif ($pb2ctg{$l[0]}{D} ne "+"){
        err("no direction info for:\n$_");
    }
        # -add pb2ctg start, stop (bed)
    $start += @{$pb2ctg{$l[0]}{C}}[0];
    $stop += @{$pb2ctg{$l[0]}{C}}[0];
    
    # ctg2chr
    my $ctg = $pb2ctg{$l[0]}{P};
        # -transform if reversed (len)
    if (!($ctg2chr{$ctg}{D})){
        next;   # SKIP CONTIGS THAT ARE NOT PART OF THE SCAFFOLDED CHROMOSOMES
    }
    if ($ctg2chr{$ctg}{D} eq "-"){
        ($start, $stop) = ($stop, $start);
    } elsif ($ctg2chr{$ctg}{D} ne "+"){
        err("no direction info for $ctg");
    }
    
        # -add ctg2chr start, stop (bed)
    $start += @{$ctg2chr{$ctg}{C}}[0];
    $stop += @{$ctg2chr{$ctg}{C}}[0];
    
    my $chr = $ctg2chr{$ctg}{P};
    my $dir;
    if ( $stop > $start ){
        $dir = "+";
    } else {
        $dir = "-";
        ($start, $stop) = ($stop, $start);
    }
    my $col;
    if ($l[6] =~ /P/){
        $col = "117,112,179";
    } elsif ($l[6] =~ /G/){
        $col = "27,158,119";
    } elsif ($l[6] =~ /ambig/){
        $col = "255,0,0";
    } elsif ($l[6] =~ /both/){
        $col = "231,41,138";
    } else {
        $col = "0,0,0";
    }
    
    # push to bedfile output
    my ($o1, $o2) = @{$phsblkwind{"$l[0]:$l[1]"}};
    push @bed, "$chr\t$start\t$stop\t$l[0]:$o1-$o2\t1\t$dir\t$start\t$stop\t$col\n";
}

dump_bed() if (@bed);


sub dump_bed {
    open my $TMP, ">", "$prefix.$sample.bed" or err("fail to open $prefix.$sample.bed for w");
    print $TMP @bed;
    close $TMP;
    undef @bed;
}
