# Supplementary material for: Population sequencing reveals clonal diversity and ancestral inbreeding in the grapevine cultivar Chardonnay
Source: PLoS Genet. 2018 Nov 20;14(11):e1007807. doi: 10.1371/journal.pgen.1007807 (PMC6279053; doi:10.1371/journal.pgen.1007807)
Supplement: S1 Archive — Extract with tar for linux or Mac, or with 7zip (7zip.org) for Windows. Contents: bin/, All custom scripts used for analysis; lib/, Custom Perl library for scripts; src/, Source code for window coverage masking program; workflows/, Commands used with comments for all data analysis; Makefile, The GNU Make pipeline for marker discovery. (GZ) [file pgen.1007807.s001.gz › bin/IBS_chardonnay_catagorise.py]

#!/usr/bin/env python
"""
categorises IBS windows for parentage based upon IBS ratios


"""

import re
import glob
import os
import sets
import math
import string
import sys
import numpy
import pysam
import ast
import gzip

IBS_file = sys.argv[1]
P_label = sys.argv[2] #if strain is presumed parent
Alt_label = sys.argv[3] #if alternate strain is presumed parent >= 25% IBS0 events

perc_cutoff_IBS2 = float(sys.argv[4]) #IBS2 cutoff in percentage
perc_cutoff_IBS0 = float(sys.argv[5]) #IBS0 cutoff in percentage
min_SNPs = float(sys.argv[6]) #minimum number of SNPs in a window

toggle = 0

sys.stdout.write("contig\tcontig_position\trunning_position\tstrain\tIBS0|1|2\ttotal_SNPs\tIBS_factor\n")

IBS0_count = 0
IBS1_count = 0
IBS2_count = 0
IBS_total = 0

for line in open(IBS_file):
  line = line.strip()
  if not line.startswith("contig"):
    tokens = line.split("\t")
    contig = tokens[0]
    contig_position = tokens[1]
    running_position = tokens[2]
    strain = tokens[3]
    IBS_type = tokens[4]
    IBS_score = tokens[5]
    if not IBS_score == "NA":
      IBS_score = int(IBS_score)
  
    if toggle == 0:
      IBS0_count = IBS_score
      IBS_total = IBS_score
      toggle = 1

    elif toggle == 1:
      IBS1_count = IBS_score
      IBS_total = IBS_total + IBS_score
      toggle = 2

    elif toggle == 2:
      IBS2_count = IBS_score
      IBS_total = IBS_total + IBS_score
      if IBS_total == "NANANA":
        IBS_total = IBS_total.replace("NANANA", "NA")

      
      if IBS0_count == "NA":
        factor = "NA"
        
      elif IBS_total >= min_SNPs: #total exceeds minimum req
        IBS0_ratio = float(IBS0_count) / float(IBS_total)
        IBS2_ratio = float(IBS2_count) / float(IBS_total)
        IBS1_ratio = float(IBS1_count) / float(IBS_total)
         
        # evidence for "other" parent
        if (IBS0_ratio * 100.00) >= perc_cutoff_IBS0 and (IBS2_ratio * 100.00) < perc_cutoff_IBS2: 
          factor = Alt_label
        
        # mixed result
        elif  (IBS0_ratio * 100.00) >= perc_cutoff_IBS0 and (IBS2_ratio * 100.00) >= perc_cutoff_IBS2:
          factor = "ambig"
        
        # evidence for "this" parent
        elif  (IBS0_ratio * 100.00) <= perc_cutoff_IBS0 and (IBS2_ratio * 100.00) > perc_cutoff_IBS2:
          factor = P_label

        # > min snps + < each of IBS0/2 = evidence of parent relatedness
        else:
          factor = "both"  
        
      else:
        factor = "low"
      
      sys.stdout.write("%s\t%s\t%s\t%s\t%s|%s|%s\t%s\t%s\n"%(contig,contig_position,running_position,strain,IBS0_count,IBS1_count,IBS2_count,IBS_total,factor))  
      IBS0_count = 0
      IBS1_count = 0
      IBS2_count = 0
      IBS_total = 0
    
      toggle = 0    
