# Supplementary material for: Population sequencing reveals clonal diversity and ancestral inbreeding in the grapevine cultivar Chardonnay
Source: PLoS Genet. 2018 Nov 20;14(11):e1007807. doi: 10.1371/journal.pgen.1007807 (PMC6279053; doi:10.1371/journal.pgen.1007807)
Supplement: S1 Archive — Extract with tar for linux or Mac, or with 7zip (7zip.org) for Windows. Contents: bin/, All custom scripts used for analysis; lib/, Custom Perl library for scripts; src/, Source code for window coverage masking program; workflows/, Commands used with comments for all data analysis; Makefile, The GNU Make pipeline for marker discovery. (GZ) [file pgen.1007807.s001.gz › bin/kmer_filter.pl]

#!/usr/bin/env perl

use strict;
use warnings;
use Getopt::Long;
use FindBin qw($Bin);
use lib "$Bin/../lib";
use PipeUtils;
use Data::Dumper;
use List::Util qw(min max);

# one-off script to filter the kmers from the initial round of kmer_jelly_scan.pl
# - filter out high freq hitters and false positive marker kmers
# - filter out marker entries with no remaining marker kmers


my %filter;   # $allkmers{kmer} = 0/1     - initialized with 1, converted to 0 for filtering
my @file;       # kmer_jelly_scan input table file
my @fofn;       # KJS result files


my $usage = "
USAGE:
kmer_filter.pl  input.kmer.table.tsv  KJS_results.fofn
";


my $infile = shift or die $usage;
my $fofn = shift or die $usage;


open my $INFOFN, "<", $fofn or die "failed to open $fofn for reading";
open my $INTSV, "<", $infile or die "failed to open $infile for reading";


while(<$INFOFN>){
    $_ =~ s/\s//g;
    push @fofn, $_;
}
close $INFOFN;


# slurp the kmer_jelly_scan input table
# create a lookup table for the kmers
while(<$INTSV>){
    push @file, $_;
}
close $INTSV;

# iterate the kmer_jelly_scan results tables
    # group_samples
    # marker
        # ref kmers
        # marker kmers
for my $kjs_tsv (@fofn){
    open my $TMP, "<", $kjs_tsv or die "failure to open kmer_jelly_scan results file $kjs_tsv for reading";
    
    # grab the TSV sample from the file name, we use the convention "samplename.out.tsv"
    my $current_sample;
    if ($kjs_tsv=~/([AWRI|CHAR]{4}_\d+)/){
        $current_sample=$1;
    }
    
    msg("Reading file $kjs_tsv for sample $current_sample");
    
    my %current_group_samples;
    my $current_marker;
    
    while(<$TMP>){
        my @l = split(/\t/,$_);
        
        # parse group_sample headers
        if ($_ =~ /Sample_Group:/){
            undef %current_group_samples;
            
            my @gs = split(/\s+/, $l[1]);
            for my $k (@gs){
                $current_group_samples{$k} = 1;
            }
        }
        
        # parse marker info, I think we can ignore these...
        elsif($_ =~ /Marker:/){
        }
        
        # parse ref kmer entries
            # remove if not present for sample
        elsif($_ =~ /Reference kmers: HITS:/){
            my @t = $l[4] =~ /([a-zA-Z]+\s+[0-9]+)\s/g;
            for my $entry (@t){
                my @k = split(/\s+/, $entry);
                if (($k[1] < 5) || ($k[1] > 200)){
                    filter_kmer($k[0]);
                }
            }
        }
        
        # parse marker kmer entries
            # remove if present for sample and sample is not in current sample group
        elsif($_ =~ /Marker kmers: HITS:/){
            my @t = $l[4] =~ /([a-zA-Z]+\s+[0-9]+)\s/g;
            for my $entry (@t){
                my @k = split(/\s+/, $entry);
                
                # if it SHOULD have the marker kmers
                if ($current_group_samples{$current_sample}){
                    (($k[1] > 5) && ($k[1] < 200)) or (filter_kmer($k[0]));
                }
                
                # if if SHOULD NOT have the marker kmers
                else {
                    if ($k[1] > 1){
                        filter_kmer($k[0]);
                    }
                }
            }
        } 
        
        # catch any unexpected lines
        else {
            msg("WARN, unknown line for results TSV file\n$_");
        }
    }
}


# iterate the slurped file and print, removing filtered kmers, marker entries with no marker kmers, and sample groups with no marker entries
    # we're not going to be able to easily handle malformed tables, but this is a once-off script
my ($marker_kmers, $ref_kmers, $group_markers, $SG_cache, $MK_cache);

ITR: for my $line (@file){
    
    # check for new Sample Group
    if ($line =~ /Sample_Group:/){
        dump_cache();
        
        undef $MK_cache;
        undef $SG_cache;
        
        $SG_cache .= $line;
        $group_markers = 0;
        
        next ITR;
    }
    
    # parse marker coords
    if ($line =~ /Marker:/){
        $MK_cache = $line;
        $marker_kmers = 0;
        $ref_kmers = 0;
        next ITR;
    }
    
    # parse ref kmers
    if ($line =~ /Reference kmers:/){
        my @l = split(/\t/, $line);
        my @k = split(/\s+/, $l[1]);
        my @out_k = ();
        
        for my $kmer (@k){
            $kmer =~ s/\s//g;
            if (!($filter{$kmer})){
                push @out_k, $kmer;
                $ref_kmers++;
            }
        }
        
        $MK_cache .= "Reference kmers:\t";
        for my $outkmer (@out_k){
            $MK_cache .= "$outkmer ";
        }
        $MK_cache .= "\n";
        
        next ITR;
    }
    
    # parse marker kmers
    if ($line =~ /Marker kmers:/){
        my @l = split(/\t/, $line);
        my @k = split(/\s+/, $l[1]);
        my @out_k = ();
        
        for my $kmer (@k){
            $kmer =~ s/\s//g;
            if (($kmer) && !($filter{$kmer})){
                push @out_k, $kmer;
                $marker_kmers++;
            }
        }
        
        $MK_cache .= "Marker kmers:\t";
        for my $outkmer (@out_k){
            $MK_cache .= "$outkmer ";
        }
        $MK_cache .= "\n";
        
        # push to SG_cache if good
        if (($marker_kmers > 3) && ($ref_kmers > 20)){
            $SG_cache .= $MK_cache;
            $group_markers++;
        }
        
        # clean up
        undef $MK_cache;
    }
}

dump_cache();


sub dump_cache {
    ($group_markers) && ($group_markers >= 2) && (print STDOUT $SG_cache);
}

sub filter_kmer {
    my $kmer = shift;
    $filter{$kmer} = 1;
    $kmer =~ tr/ACGT/TGCA/;
    $filter{$kmer} = 1;
    $kmer = scalar reverse $kmer;
    $filter{$kmer} = 1;
    $kmer =~ tr/ACGT/TGCA/;
    $filter{$kmer} = 1;
}
