# Supplementary material for: Population sequencing reveals clonal diversity and ancestral inbreeding in the grapevine cultivar Chardonnay
Source: PLoS Genet. 2018 Nov 20;14(11):e1007807. doi: 10.1371/journal.pgen.1007807 (PMC6279053; doi:10.1371/journal.pgen.1007807)
Supplement: S1 Archive — Extract with tar for linux or Mac, or with 7zip (7zip.org) for Windows. Contents: bin/, All custom scripts used for analysis; lib/, Custom Perl library for scripts; src/, Source code for window coverage masking program; workflows/, Commands used with comments for all data analysis; Makefile, The GNU Make pipeline for marker discovery. (GZ) [file pgen.1007807.s001.gz › bin/kmer_jelly_scan.pl]

#!/usr/bin/env perl

use strict;
use warnings;
use Getopt::Long;
use FindBin qw($Bin);
use lib "$Bin/../lib";
use PipeUtils;
use Data::Dumper;
use List::Util qw(min max);

my $usage = "
USAGE:
kmer_jelly_scan.pl  -t markers.tsv  -j kmercounts.jf  [ -h 5  -a 2 ]

-h      hit cutoff for confident kmer hit call
-a      cutoff for ambiguous kmer hit call
";

my $tab;
my $jf;
my $hit_cutoff = 5;
my $ambig_cutoff = 2;

GetOptions(
    "table=s" => \$tab,
    "jelly=s" => \$jf,
    "hit=i" => \$hit_cutoff,
    "ambig=i" => \$ambig_cutoff
) or die $usage;

($tab) && ($jf) or die $usage;

check_files($tab, $jf);
check_programs("jellyfish");

open my $TSV, "<", $tab or err("failed to open $tab for reading");
while(<$TSV>){
    if ($_ =~ /kmers:/){
        my @l = split(/\t/,$_);
        my $jfout = `jellyfish query $jf $l[1]`;
        my $hits = 0;
        my $ambig = 0;
        my $kcount = 0;
        my @c = split(/\n+/, $jfout);
        for my $j (@c){
            my @ll = split(/\s+/, $j);
            if ($ll[1] >= $hit_cutoff){
                $hits++;
            } elsif($ll[1] >= $ambig_cutoff) {
                $ambig++;
            }
            $kcount++;
        }
        $jfout =~ s/\n/ /g;
        print STDOUT "$l[0] HITS:\t$hits/$kcount\tAmbiguous:\t$ambig/$kcount\t$jfout\n";
    } else {
        print STDOUT $_;
    }
}
