# Supplementary material for: Population sequencing reveals clonal diversity and ancestral inbreeding in the grapevine cultivar Chardonnay
Source: PLoS Genet. 2018 Nov 20;14(11):e1007807. doi: 10.1371/journal.pgen.1007807 (PMC6279053; doi:10.1371/journal.pgen.1007807)
Supplement: S1 Archive — Extract with tar for linux or Mac, or with 7zip (7zip.org) for Windows. Contents: bin/, All custom scripts used for analysis; lib/, Custom Perl library for scripts; src/, Source code for window coverage masking program; workflows/, Commands used with comments for all data analysis; Makefile, The GNU Make pipeline for marker discovery. (GZ) [file pgen.1007807.s001.gz › bin/kmer_score.pl]

#!/usr/bin/env perl

use strict;
use warnings;
use Getopt::Long;
use FindBin qw($Bin);
use lib "$Bin/../lib";
use PipeUtils;
use Data::Dumper;

# script to summarize the results of a kmer_jelly_scan run

my $usage = "
kmer_score.pl  results.kjs.tsv  [ <guess> ]

<guess>     The clone you think it is.
";

my $intsv = $ARGV[0] or die $usage;
my $guess = "XXXXXXXXXXXX";
$guess = $ARGV[1] if ($ARGV[1]);

open my $IN, "<", $intsv or err("failed to open $intsv for reading");

# MARKER CUTOFFS
my $min_ref_coverage = 12;      # coverage < this = bad coverage for that kmer
my $min_marker_coverage = 3;    # coverage < this = ignore
my $amb_hit_perc = 0.3;         # min perc marker hits for ambiguous hit call
my $hit_perc = 0.8;             # min perc marker hits for hit call
my $ref_perc = 0.8;             # min perc reference kmers above min ref cov cutoff (ow my brain)

# we'll slurp the KJS output into memory and analyse from there

my %scores;     # $scores{samplegroup}{mk}{maker_loc}{M}{kmer}=count
                #                                    {R}{kmer}=count
                #                                    {MS}=marker state
                #                                    {RS}=ref state
                #                     {hit}=count       # marker hits (good coverage plus hits)
                #                     {miss}=count      # marker misses (good coverage, no hits)
                #                     {bad}=count       # bad coverage (bad coverage, no hits)
                #                     {amb}=count       # ambiguous hits (bad coverage, few hits)


# slurp in the file
my ($sample_group, $marker);
while(<$IN>){
    $_=~s/\n//;
    my @l = split(/\t/,$_);
    
    # Sample Group field
    if ($_ =~ /Sample_Group/){
        $sample_group = $l[1];
    }
    
    # Marker field
    elsif ($_ =~ /Marker:/){
        $marker = $l[1];
    }
    
    # Ref kmers field
    elsif ($_ =~ /Reference kmers/){
        err("parsing error") if (!($sample_group)||!($marker));
        for my$k($l[4]=~/[ACTG]+\s\d+/g){
            my@k=split(/\s+/,$k);
            $scores{$sample_group}{mk}{$marker}{R}{$k[0]}=$k[1];
        }
    }
    
    # Marker kmers field
    elsif ($_ =~ /Marker kmers:/){
        err("parsing error") if (!($sample_group)||!($marker));
        for my$k($l[4]=~/[ACTG]+\s\d+/g){
            my@k=split(/\s+/,$k);
            $scores{$sample_group}{mk}{$marker}{M}{$k[0]}=$k[1];
        }
        undef $marker;
    }
}
close $IN;


# iterate the data and score hits
    # sample group
for my $SG (sort keys %scores){
        # marker
    for my $MK (sort keys %{$scores{$SG}{mk}}){
        
        
        # ASSESS FOR MARKER HIT
        my ($HMK, $TMK) = (0,0);
        for my $mkmer (keys(%{$scores{$SG}{mk}{$MK}{M}})){
            $TMK++;
            if ($scores{$SG}{mk}{$MK}{M}{$mkmer} >= $min_marker_coverage){
                $HMK++;
            }
        }
        if (($HMK/$TMK)>$hit_perc){
            $scores{$SG}{mk}{$MK}{MS}="H";
        } elsif (($HMK/$TMK)>$amb_hit_perc){
            $scores{$SG}{mk}{$MK}{MS}="A";
        } else {
            $scores{$SG}{mk}{$MK}{MS}="M";
        }
        
        
        # ASSESS FOR BAD COVERAGE
        my ($HRK, $TRK) = (0,0);
        for my $rkmer (keys(%{$scores{$SG}{mk}{$MK}{R}})){
            $TRK++;
            if ($scores{$SG}{mk}{$MK}{R}{$rkmer} >= $min_ref_coverage){
                $HRK++;
            }
        }
        if(($HRK/$TRK)>$ref_perc){
            $scores{$SG}{mk}{$MK}{RS}="H";
        } else {
            $scores{$SG}{mk}{$MK}{RS}="M";
        }
        
        
        # MAKE A CALL ON THE MARKER
        # r-hit + m-hit = hit
        # r-hit + m-ambig = ambig
        # r-hit + m-miss = miss
        # r-miss + m-hit = hit (but odd)
        # r-miss + m-miss = bad
        # r-miss + m-ambig = ambig
        if($scores{$SG}{mk}{$MK}{RS} eq "H"){
            if ($scores{$SG}{mk}{$MK}{MS} eq "H"){
                $scores{$SG}{hit}++;
            } elsif ($scores{$SG}{mk}{$MK}{MS} eq "A"){
                $scores{$SG}{amb}++;
            } else {
                $scores{$SG}{miss}++;
            }
        } else {
            if ($scores{$SG}{mk}{$MK}{MS} eq "H"){
                $scores{$SG}{hit}++;
            } elsif ($scores{$SG}{mk}{$MK}{MS} eq "A"){
                $scores{$SG}{amb}++;
            } else {
                $scores{$SG}{bad}++;
            }
        }
    }
   
    # print the summary for the sample group
    if(($scores{$SG}{hit})||($scores{$SG}{amb})||($SG=~/$guess/)){
        print STDOUT "Sample Group: $SG\n";
        print STDOUT "Total Markers: ", scalar(keys %{$scores{$SG}{mk}}), "\n";
        print STDOUT "Marker Hits: ",($scores{$SG}{hit}||0),"\n";
        print STDOUT "Missing Markers: ",($scores{$SG}{miss}||0),"\n";
        print STDOUT "Ambiguous Hits: ",($scores{$SG}{amb}||0),"\n";
        print STDOUT "Markers Missing with poor coverage: ", ($scores{$SG}{bad} || 0 ), "\n\n";
    }
}
