# Supplementary material for: Population sequencing reveals clonal diversity and ancestral inbreeding in the grapevine cultivar Chardonnay
Source: PLoS Genet. 2018 Nov 20;14(11):e1007807. doi: 10.1371/journal.pgen.1007807 (PMC6279053; doi:10.1371/journal.pgen.1007807)
Supplement: S1 Archive — Extract with tar for linux or Mac, or with 7zip (7zip.org) for Windows. Contents: bin/, All custom scripts used for analysis; lib/, Custom Perl library for scripts; src/, Source code for window coverage masking program; workflows/, Commands used with comments for all data analysis; Makefile, The GNU Make pipeline for marker discovery. (GZ) [file pgen.1007807.s001.gz › bin/maker_bed_filt.pl]

#!/usr/bin/env perl
use strict;
use warnings;
use Data::Dumper;

# script to return list of proteins from maker's GFF that are within BED windows

my $usage="Usage:
maker_bed_filt.pl  gouais-blocks.bed  maker-predictions.gff
";

open my $BED, shift or die $usage;
open my $GFF, shift or die $usage;

my %blk;    # @{$blk{contig}}[x][x] = (start,stop),(start,stop),...

while(<$BED>){
    my@l=split(/\s+/,$_);
    @{$blk{$l[0]}[@{$blk{$l[0]}}]} = ($l[1],$l[2]);
}
close$BED;

while(<$GFF>){
    my@l=split(/\s+/,$_);
    ($l[2]eq"mRNA")or next;
    ($blk{$l[0]})or next;
    for(my$i=0;$i<@{$blk{$l[0]}};$i++){
        if ( (($l[3]>@{$blk{$l[0]}[$i]}[0])&&($l[3]<@{$blk{$l[0]}[$i]}[1])) ||
             (($l[4]>@{$blk{$l[0]}[$i]}[0])&&($l[4]<@{$blk{$l[0]}[$i]}[1])) ){
            if($l[8]=~/ID=([A-Z0-9_\-]+);/){
                print "$1\n";
                next;
            }else{
                die "error getting prot name";
            }
        }
    }
}
