# Supplementary material for: Population sequencing reveals clonal diversity and ancestral inbreeding in the grapevine cultivar Chardonnay
Source: PLoS Genet. 2018 Nov 20;14(11):e1007807. doi: 10.1371/journal.pgen.1007807 (PMC6279053; doi:10.1371/journal.pgen.1007807)
Supplement: S1 Archive — Extract with tar for linux or Mac, or with 7zip (7zip.org) for Windows. Contents: bin/, All custom scripts used for analysis; lib/, Custom Perl library for scripts; src/, Source code for window coverage masking program; workflows/, Commands used with comments for all data analysis; Makefile, The GNU Make pipeline for marker discovery. (GZ) [file pgen.1007807.s001.gz › bin/markers2annovar.pl]

#!/usr/bin/env perl

use strict;
use warnings;
use Getopt::Long;
use FindBin qw($Bin);
use lib "$Bin/../lib";
use PipeUtils;

# script to generate the annovar input SNV table file from the markers .tsv file


my $markers;
my $markers2;
my $outfile = "annovar_marker_tbl.tsv";
my %data;   # @$data{contig}{position} = (ref,alt)


my $usage = "
markers2annovar.pl  -m marker_tbl.tsv  [ -2m second_marker_tbl.tsv  -o out.annovar.tsv ]

REQUIRED:
-m          marker_table.tsv, NOT the markers.tsv file

OPTIONAL:
-2m         another marker_table file (different filtering etc) - will ignore sites already
            included from first marker table file.
-o          output file name. DEFAULT = $outfile
";


GetOptions (
    "markers=s" => \$markers,
    "2m=s" => \$markers2,
    "outfile=s" => \$outfile
) or die $usage;


die $usage if (!($markers));

check_files($markers);


msg("reading markers from $markers");


read_markers($markers);

if ($markers2){
    msg("reading markers from $markers2");
    read_markers($markers2);
}

msg("writing annovar table");

open my $OUT, ">$outfile" or err("failed to open $outfile for writing");


foreach my $ctg (sort(keys(%data))){
    foreach my $pos (sort {$a <=> $b}(keys(%{$data{$ctg}}))){
        print $OUT "$ctg\t$pos\t", ($pos + (length(@{$data{$ctg}{$pos}}[0]) - 1)), "\t@{$data{$ctg}{$pos}}[0]\t@{$data{$ctg}{$pos}}[1]\n";
    }
}
close $OUT;

msg("DONE!");


sub read_markers{
    open my $MFH, $_[0] or err("failed to open $_[0] for reading");
    while(<$MFH>){
        next if ($_ =~ /^#/);
        my @l = split(/\t/,$_);
        my @m = split(/:/,$l[0]);
        next if ($data{$m[0]}{$m[1]});
        if ($l[2] =~ /\+/){
            $m[1]++;
            $l[2] =~ s/\+//;
            $l[1] = "-";
        } elsif ($l[2] =~ /-/){
            $m[1]++;
            $l[1] = $l[2];
            $l[1] =~ s/-//;
            $l[2] = "-";
        }
        push @{$data{$m[0]}{$m[1]}}, ($l[1],$l[2]);
    }
    close $MFH;
}
