# Supplementary material for: Population sequencing reveals clonal diversity and ancestral inbreeding in the grapevine cultivar Chardonnay
Source: PLoS Genet. 2018 Nov 20;14(11):e1007807. doi: 10.1371/journal.pgen.1007807 (PMC6279053; doi:10.1371/journal.pgen.1007807)
Supplement: S1 Archive — Extract with tar for linux or Mac, or with 7zip (7zip.org) for Windows. Contents: bin/, All custom scripts used for analysis; lib/, Custom Perl library for scripts; src/, Source code for window coverage masking program; workflows/, Commands used with comments for all data analysis; Makefile, The GNU Make pipeline for marker discovery. (GZ) [file pgen.1007807.s001.gz › bin/markers_in_transcripts.pl]

#!/usr/bin/env perl

use strict;
use warnings;
use Getopt::Long;
use Data::Dumper;


my $usage = "
USAGE:

markers_in_transcripts.pl  -g  maker.transcripts.gff  -m markers.tsv

-g      makers GFF annotation file with predcted mRNAs and exons
-m      markers.tsv file from chardonnay marker discovery pipeline

";

# input files and file handles
my $gff_file;
my $markers_file;

my $GFH;
my $MFH;

# parse args
GetOptions (
    "gff=s" => \$gff_file,
    "markers=s" => \$markers_file
) or die $usage;

if (!($gff_file) || !($markers_file)){
    die $usage;
}


# open the files
open $GFH, $gff_file or die "failed to open $gff_file for reading\n";
open $MFH, $markers_file or die "failed to open $markers_file for reading\n";


# global variables
my %markers;        # @{$markers{$contig}} = (12345, 12346, 12349)
my %transcripts;    # @{$transcript{$contig}[0]}[0] = start interval 1
                    # @{$transcript{$contig}[0]}[1] = end interval 1
my %exons;          # same format as %transcripts

my @out_exons;          # (000000F:12345, 000001F:12345, ...)
my @out_transcripts;    # same, however only markers that are present in transcripts but not in exons will be here


# parse the GFF file
gff_read();

# parse the markers filefield
marker_read();

# compare the markers to the intervals
marker_check();

# print out the stuff
output_print();

# exit
exit(0);


sub gff_read {
    while(<$GFH>){
        my @line = split(/\t/, $_);
        if ($line[2] =~ /mRNA/){
            # push to %transcripts, I think I've discovered the most confusing way of adding data to a hash...
            @{$transcripts{$line[0]}[@{$transcripts{$line[0]}}]} = ($line[3], $line[4]);
        } elsif ($line[2] =~ /exon/){
            # push to %exons
            @{$exons{$line[0]}[@{$exons{$line[0]}}]} = ($line[3], $line[4]);
        }
    }
    close $GFH;
}

sub marker_read {
    while(<$MFH>){
        if ($_ =~ /([0-9a-zA-Z_]+):(\d+)/){
            push @{$markers{$1}}, $2;
        } else {
            die "failed to get contig and position from markers .tsv file, check the format and regex\n";
        }
    my $junk = <$MFH>;
    $junk = <$MFH>;
    }
}

sub marker_check {
    foreach my $contig (sort(keys(%markers))){
        foreach my $position (@{$markers{$contig}}){
            # check for exon hits
            my $hit=0;
            EXON_CHECK: foreach my $exon (@{$exons{$contig}}){
                if (($position >= @$exon[0]) && ($position <= @$exon[1])){
                    push @out_exons, "$contig:$position\n";
                    $hit=1;
                    last EXON_CHECK;
                }
            }
            if (!($hit)){
                TRANSCRIPT_CHECK: for my $transcript (@{$transcripts{$contig}}){
                    if (($position >= @$transcript[0]) && ($position <= @$transcript[1])){
                        push @out_transcripts, "$contig:$position\n";
                        last TRANSCRIPT_CHECK;
                    }
                }
            }
        }
    }
}

sub output_print {
    print STDOUT "Markers in predicted exons:\n";
    print STDOUT @out_exons;
    print STDOUT "\nMarkers in predicted introns:\n";
    print STDOUT @out_transcripts;
    print STDOUT "\nNumber of markers in predicted exons: ", scalar(@out_exons), "\n";
    print STDOUT "Number of markers in predicted introns: ", scalar(@out_transcripts), "\n";
}
