# Supplementary material for: Population sequencing reveals clonal diversity and ancestral inbreeding in the grapevine cultivar Chardonnay
Source: PLoS Genet. 2018 Nov 20;14(11):e1007807. doi: 10.1371/journal.pgen.1007807 (PMC6279053; doi:10.1371/journal.pgen.1007807)
Supplement: S1 Archive — Extract with tar for linux or Mac, or with 7zip (7zip.org) for Windows. Contents: bin/, All custom scripts used for analysis; lib/, Custom Perl library for scripts; src/, Source code for window coverage masking program; workflows/, Commands used with comments for all data analysis; Makefile, The GNU Make pipeline for marker discovery. (GZ) [file pgen.1007807.s001.gz › bin/mcov2circos.pl]

#!/usr/bin/env perl
use strict;
use warnings;
use Getopt::Long;
use Data::Dumper;

# this will add offsets to vcf snp positions, assuming the circos plot is contig-length ordered

my $usage = "
USAGE:
vcf2circos_hist.pl  -b bam.mcov  -k assembly.kar.txt 
";

my $bam;
my $kar;

my $BFH;
my $KFH;


GetOptions(
    "bam=s" => \$bam,
    "kar=s" => \$kar
) or die $usage;


if ( !(-s $bam) || !(-s $kar) ){
    die $usage;
}


open $KFH, $kar or die "failed to open $kar";
open $BFH, $bam or die "failed to open $bam";


my %ctgs;           # $ctg{contig} = len

# get contig lens
while(<$KFH>){
    next if ($_ =~ /^chr/);
    my @l = split(/\s+/,$_);
    $ctgs{$l[3]}=$l[4];
}

close $KFH;

# convert coords
while(<$BFH>){
    $_=~s/\n//;
    if ($_){
        my @l=split(/\s+/,$_);
        $l[0] =~ s/\|[quiverarrow\|]+//;
        $l[1]+=$ctgs{$l[0]};
        $l[2]+=$ctgs{$l[0]};
        ($l[1],$l[2]) = ($l[2],$l[1]) if ($l[1]>$l[2]);
        $l[3] = $l[3] / ($l[2]-$l[1]);
        print STDOUT "p_ctgs $l[1] $l[2] $l[3]\n";
    }
}
