# Supplementary material for: Population sequencing reveals clonal diversity and ancestral inbreeding in the grapevine cultivar Chardonnay
Source: PLoS Genet. 2018 Nov 20;14(11):e1007807. doi: 10.1371/journal.pgen.1007807 (PMC6279053; doi:10.1371/journal.pgen.1007807)
Supplement: S1 Archive — Extract with tar for linux or Mac, or with 7zip (7zip.org) for Windows. Contents: bin/, All custom scripts used for analysis; lib/, Custom Perl library for scripts; src/, Source code for window coverage masking program; workflows/, Commands used with comments for all data analysis; Makefile, The GNU Make pipeline for marker discovery. (GZ) [file pgen.1007807.s001.gz › bin/multi-maker.pl]

#!/usr/bin/env perl

use strict;
use warnings;
use threads;
use Thread::Semaphore;
use Getopt::Long;
use Time::Piece;
use Cwd;


# parallel maker and interproscan5, script to mince fasta and run maker and ips5 on contig-by-contig basis in parallel


#---PARAMS---

my $genome;
my $threads;
my $ip5_threads_per_job = 4;
my $ip5_sh = "/opt/interproscan-5.22-61.0/interproscan.sh";


#---GLOBAL---

my @contigs;
my $PWD = getcwd;
my $MINCE_DIR = "$PWD/minced";
my $MMDIR = "$PWD/multimaker";


my $usage = "
USAGE:
multi-maker.pl  -g genome.fasta  -c <cpus>

Assumes maker is in the PATH and dependencies installed etc.
in maker_opts.ctl set the genome to \"contig.fasta\", transcripts to \"transcripts.gff\" 
and repeats to \"repeats.gff\", and make sure cpus is set to 1.

InterProScan 5 shell run script:
$ip5_sh

Assumes there are $ip5_threads_per_job threads configured in the interproscan shell run script,
you can change the ips5 shell script or this script to suit your needs
";

GetOptions (
    "genome=s" => \$genome,
    "cpus=i" => \$threads
) or die $usage;

if ( !($genome) || !($threads) ){
    die $usage;
}

if ($ip5_threads_per_job > $threads){
    err("need more threads, all threads = $threads, interproscan5 threads per job = $ip5_threads_per_job");
}

#---THREADS---

my $available_threads = Thread::Semaphore->new($threads);
my $writing_to_out = Thread::Semaphore->new(1);

mince_genome();

create_links();

run_maker_parallel();

# wait on remaining jobs
sleep 1 while threads->list();

if (check_for_maker_failures()){
    print STDERR "MAKER failure(s) detected, fix before proceeding";
    exit(1);
}

run_ip5_parallel();

# wait on remaining jobs
sleep 1 while threads->list();

if (check_for_ip5_failures()){
    print STDERR "InterProScan 5 failure(s) detected, fix/re-run before proceeding";
}

pool_results();

exit(0);


sub mince_genome {
    msg("\"mincing\" genome");
    
    if (!(-d $MINCE_DIR)){
        mkdir $MINCE_DIR;
    }
    
    if (-e "mince.done"){
        msg("skipping mince genome step");
        @contigs = split(/\s+/, `ls $MMDIR`);
    } else {
        open my $GEN, "<", $genome or err("failed to open $genome for reading");
        my $OUT;
        
        while (my $l = <$GEN>) {
            if ($l !~ /^>/) {
                print $OUT $l;
            } else {
                my $id;
                if ($l =~ /^>([a-zA-Z0-9_-]+)[\s\|]/){ # cut off |quiver|arrow|etc
                    $id = $1;
                    push @contigs, $id;
                    close $OUT if ($OUT);
                    open $OUT, ">", "$MINCE_DIR/$id.fasta" or err("failed to open \"$MINCE_DIR/$id.fasta\" for writing");
                    print $OUT $l;
                } else {
                    err("failed to get id from fasta file");
                }
            }
        }
        close $OUT;
        close $GEN;
        qruncmd("touch mince.done");
    }
}

sub create_links {
    msg("setting up files for multi-maker");
    
    mkdir $MMDIR if (!(-d $MMDIR));

    foreach my $ctg (@contigs){
        setup_files($ctg) if (!(-e "$MMDIR/$ctg/setup.done"));
    }
}

sub setup_files {
    my $ctg = $_[0];
    
    mkdir "$MMDIR/$ctg" if (!(-d "$MMDIR/$ctg"));
    
    # symlink control files
    foreach my $file ("maker_bopts.ctl", "maker_exe.ctl", "maker_opts.ctl", "maker_evm.ctl", "repeats.gff", "transcripts.gff", "proteins.fasta"){
        if (-l "$MMDIR/$ctg/$file"){
            unlink "$MMDIR/$ctg/$file";
        }
        qruncmd("ln -s $PWD/$file $MMDIR/$ctg/")
    }
    
    if (-l "$MMDIR/$ctg/contig.fasta"){
        unlink "$MMDIR/$ctg/contig.fasta";
    }
    
    qruncmd("ln -s $MINCE_DIR/$ctg.fasta $MMDIR/$ctg/contig.fasta");
    qruncmd("touch $MMDIR/$ctg/setup.done");
}

sub run_maker_parallel {
    foreach my $contig (@contigs){
        if (!(-e "$MMDIR/$contig/maker.done")){
            unlink "$MMDIR/$contig/maker.fail" if (-e "$MMDIR/$contig/maker.fail");
            $available_threads->down(1);
            msg("Running maker on contig $contig");
            threads->create(\&maker_job, $contig);
        } else {
            msg("skipping completed contig $contig")
        }
    }
}

sub maker_job {
    my $contig = $_[0];
    
    if (system("cd $MMDIR/$contig; maker -RM_off 2> maker.stderr") == 0){
        qruncmd("touch $MMDIR/$contig/maker.done");
    } else {
        msg("Maker run failed for $contig");
        qruncmd("touch $MMDIR/$contig/maker.fail");
    }
    
    msg("MAKER finished for contig $contig");
    $available_threads->up(1);
    threads->detach();
}

sub check_for_maker_failures {
    my $failure = 0;
    msg("checking and logging MAKER failures");
    foreach my $contig (@contigs){
        if (-e "$MMDIR/$contig/maker.done"){
            next;
        } elsif (-e "$MMDIR/$contig/maker.fail"){
            msg("Failure for contig $contig");
            $failure = 1;
        } else {
            msg("Neither fail nor done file for contig $contig, this shouldn't have happened");
        }
    }
    return $failure;
}

sub run_ip5_parallel {
    foreach my $contig (@contigs){
        if (!(-e "$MMDIR/$contig/ips5.done")){
            unlink "$MMDIR/$contig/ips5.fail" if (-e "$MMDIR/$contig/ips5.fail");
            $available_threads->down($ip5_threads_per_job);
            msg("Running InterProScan 5 on contig $contig");
            threads->create(\&ip5_job, $contig);
        } else {
            msg("skipping completed contig $contig");
        }
    }
}

sub ip5_job {
    my $contig = $_[0];
    chomp(my $fasta = `find $MMDIR/$contig -path "*$contig.maker.proteins.fasta"`);
    if ($fasta){
        if (system("cd $MMDIR/$contig; $ip5_sh -i $fasta 1> InterProScan5.stderr 2>&1") == 0){
            qruncmd("touch $MMDIR/$contig/ips5.done");
        } else {
            qruncmd("touch $MMDIR/$contig/ips5.fail");
        }
    } else {
        msg("No maker protein fasta found for $contig, assuming no proteins predicted for $contig and skipping");
        qruncmd("touch $MMDIR/$contig/ips5.done");
    }
    
    msg("IPS5 finished for contig $contig");
    $available_threads->up($ip5_threads_per_job);
    threads->detach();
}

sub check_for_ip5_failures {
    my $failure = 0;
    
    msg("checking and logging IPS5 failures");
    foreach my $contig (@contigs){
        if (-e "$MMDIR/$contig/ips5.done"){
            next;
        } elsif (-e "$MMDIR/$contig/ips5.fail"){
            msg("Failure for contig $contig");
            $failure = 1;
        } else {
            msg("Neither fail nor done file for contig $contig, this shouldn't have happened");
        }
    }
    return $failure;
}

sub pool_results {
    msg("pooling results");
    foreach my $outfile ("maker.all.gff", "maker.all.proteins.fasta", "maker.all.transcripts.fasta"){
        unlink $outfile if (-e $outfile);
    }
    msg("pooling conitg transcript gff annotations");
    runcmd("cat `find $MMDIR -path \"*contig.maker.output/*.gff\"` | awk '\$2 == \"maker\" { print }' > maker.all.gff");
    msg("pooling contig transcript fastas");
    runcmd("cat `find $MMDIR -path \"*contig.maker.output/*.maker.transcripts.fasta\"` > maker.all.transcripts.fasta");
    msg("pooling contig protein fastas");
    runcmd("cat `find $MMDIR -path \"*contig.maker.output/*.maker.proteins.fasta\"` > maker.all.proteins.fasta");
    msg("DONE!");
}

#---

sub print_message {
    my $t = localtime;
    my $line = $t->dmy . " " . $t->hms . " @_\n";
    print STDERR $line;
}

sub msg {
    print_message("INFO: @_");
}

sub err {
    print_message("ERROR: @_\n\nPipeline failed.\n");
    exit(1);
}

sub runcmd {
    print_message("RUNNING: @_");
    system("@_") == 0 or err("Failed to run @_");
    print_message("FINISHED: @_")
}

sub qruncmd {
    system("@_") == 0 or err("Failed to run @_");
}

sub check_files {
    my $check=1;
    foreach(@_){
        if (!(-s $_)){
            print_message("ERROR: file \"$_\" does not exist or is empty");
            $check=0;
        }
    }
    return $check;
}

sub chkprog {
    my $chk=1;
    foreach my $prog (@_){
        print_message("CHECKING $prog");
        my $notexists = `type $prog 2>&1 1>/dev/null || echo 1`;
        if ($notexists){
            print_message("ERROR: missing program $prog");
            $chk = 0;
        } else {
            msg("$prog OK");
        }
    }
    return $chk;
}
