# Supplementary material for: Population sequencing reveals clonal diversity and ancestral inbreeding in the grapevine cultivar Chardonnay
Source: PLoS Genet. 2018 Nov 20;14(11):e1007807. doi: 10.1371/journal.pgen.1007807 (PMC6279053; doi:10.1371/journal.pgen.1007807)
Supplement: S1 Archive — Extract with tar for linux or Mac, or with 7zip (7zip.org) for Windows. Contents: bin/, All custom scripts used for analysis; lib/, Custom Perl library for scripts; src/, Source code for window coverage masking program; workflows/, Commands used with comments for all data analysis; Makefile, The GNU Make pipeline for marker discovery. (GZ) [file pgen.1007807.s001.gz › bin/multi_provean.pl]

#!/usr/bin/env perl

use strict;
use warnings;
use Getopt::Long;
use threads;
use threads::shared;
use Thread::Semaphore;
use FindBin qw($Bin);
use lib "$Bin/../lib";
use PipeUtils;


my $usage = "

multi_provean.pl  -f annovar_exon_variants.fofn  -p proteins.fa  -t threads
";


my $fofn;
my $prots;
my $threads=16;
my $temp="multi_provean_temp";


my $IN;
my $TMP;


check_programs("samtools", "provean.sh");

GetOptions(
    "fofn=s" => \$fofn,
    "proteins=s" => \$prots,
    "threads=s" => \$threads
) or die $usage;

($fofn) && ($prots) or err($usage);

check_files($fofn, $prots);

(!(-d $temp)) && (mkdir $temp);


my $available_threads = Thread::Semaphore->new($threads);
my $writing_to_out = Thread::Semaphore->new(1);
my $job_number=0;

my %scores :shared;


open $IN, $fofn or err("Failed to open $fofn for reading");

while(my $file = <$IN>){
    chomp($file);
    (-e $file) || err("File $file does not exist");
    if (-s $file){
        undef %scores;
        open $TMP, "<", $file or err("failed to open non-empty file $file");
        while(<$TMP>){
            my $id;
            my $snv;
            if ($_ =~ /nonsynonymous\s+SNV\s+([a-zA-Z0-9_\-\.]+):/){
                $id = $1;
            } else {
                msg("SKIP $_");
                next;
            }
            if ($_ =~ /:p\.([A-Z0-9]+),/){
                $snv = $1;
            } else {
                err("Error getting SNV from line\n$_");
            }
            $available_threads->down(1);
            threads->create(\&provean_job, $job_number, $id, $snv);
            $job_number++;
        }
        close $TMP;
        sleep 1 while threads->list();
        
        # write out the new file with provean scores
        open $TMP, "<", $file or err("failed to open non-empty file $file");
        open my $OUT, ">", "$file.prov.tsv" or err("failed to open $file.prov.tsv for writing");
        
        while(<$TMP>){
            my $id;
            my $snv;
            if ($_ =~ /nonsynonymous\s+SNV\s+([a-zA-Z0-9_\-\.]+):/){
                $id = $1;
                $id .= "-0";
            } else {
                msg("SKIP $_");
                print $OUT $_;
                next;
            }
            if ($_ =~ /:p\.([A-Z0-9]+),/){
                $snv = $1;
            } else {
                err("Error getting SNV from line\n$_");
            }
            chomp($_);
            if ($scores{"$id:$snv"}){
                $_ .= "\tProvean Score = \t" . $scores{"$id:$snv"} . "\n";
            } else {
                err("no score for $id:$snv");
            }
            print $OUT $_;
        }
        close $TMP;
        close $OUT;
    }
}


sub provean_job {
    my $job_no = $_[0];
    my $id = $_[1];
    $id .= "-0";
    my $snv = $_[2];
    
    # grab the seq
    qruncmd("samtools faidx $prots $id > $temp/$job_no.fasta");
    
    # make the var file
    qruncmd("printf \"$snv\\n\" > $temp/$job_no.var");
    
    # run provean
    runcmd({ command => "provean.sh -q $temp/$job_no.fasta -v $temp/$job_no.var > $temp/$job_no.prov 2> $temp/$job_no.provean.stderr", logfile => "$temp/$job_no.provean.stderr" });
    
    # grab the provean score
    open my $TMP2, "$temp/$job_no.prov" or err("file open error for $temp/$job_no.prov");
    my $score;
    while(<$TMP2>){
        ($_ =~ /$snv\s+([0-9\.-]+)\s/) ? $score = $1 : next;
    }
    close $TMP2;
    ($score) or err("failed to get provean score from $temp/$job_no.prov");
    
    $scores{"$id:$snv"} = $score;
    
    (unlink $_) for ("$temp/$job_no.prov", "$temp/$job_no.var", "$temp/$job_no.fasta", "$temp/$job_no.provean.stderr");
    
    $available_threads->up(1);
    threads->detach();
}
