# Supplementary material for: Population sequencing reveals clonal diversity and ancestral inbreeding in the grapevine cultivar Chardonnay
Source: PLoS Genet. 2018 Nov 20;14(11):e1007807. doi: 10.1371/journal.pgen.1007807 (PMC6279053; doi:10.1371/journal.pgen.1007807)
Supplement: S1 Archive — Extract with tar for linux or Mac, or with 7zip (7zip.org) for Windows. Contents: bin/, All custom scripts used for analysis; lib/, Custom Perl library for scripts; src/, Source code for window coverage masking program; workflows/, Commands used with comments for all data analysis; Makefile, The GNU Make pipeline for marker discovery. (GZ) [file pgen.1007807.s001.gz › bin/normalize_ZCK.pl]

#!/usr/bin/env perl
use strict; 
use warnings;

# script to normalize the parent zero-kmer-count bed files against the subject bed file

my $usage = "
perl normalize_ZCK.pl subject-ZCK.bed parent-ZCK.bed
";

open my $SBJ, shift or die $usage;
open my $PRT, shift or die $usage;

my %norm;

while(<$SBJ>){
    my@l=split(/\t/,$_);
    $norm{"$l[0]:$l[1]"}=$l[4];
}
close$SBJ;

while(<$PRT>){
    my@l=split(/\t/,$_);
    $l[4]=$l[4]-$norm{"$l[0]:$l[1]"};
    ($l[4]>=0)or$l[4]=0;
    print STDOUT "$l[0]\t$l[1]\t$l[2]\t$l[3]\t$l[4]\n";
}
close$PRT;
