# Supplementary material for: Population sequencing reveals clonal diversity and ancestral inbreeding in the grapevine cultivar Chardonnay
Source: PLoS Genet. 2018 Nov 20;14(11):e1007807. doi: 10.1371/journal.pgen.1007807 (PMC6279053; doi:10.1371/journal.pgen.1007807)
Supplement: S1 Archive — Extract with tar for linux or Mac, or with 7zip (7zip.org) for Windows. Contents: bin/, All custom scripts used for analysis; lib/, Custom Perl library for scripts; src/, Source code for window coverage masking program; workflows/, Commands used with comments for all data analysis; Makefile, The GNU Make pipeline for marker discovery. (GZ) [file pgen.1007807.s001.gz › bin/returnseq.pl]

#!/usr/bin/perl

use strict;
use warnings;
use Getopt::Long;

my $usage = "
Usage:

returnseq.pl  -f  <in.fasta>  ( -id 000000F  ||  -list contigs.fofn )  >  <out.fasta>

NEEDED:
-file       Input fasta file

NEED ONE OF:
-id         Complete seq name to match

-list       List file of complete seq names to match

";

my $in;
my $list;
my $ms;
my %contigs;
my $IN;
my $LIST;

GetOptions(
    "file=s" => \$in,
    "id=s" => \$ms,
    "list=s" => \$list
) or die $usage;

if ( (!($ms) && !($list)) || ($ms) && ($list) ){
    die $usage;
}

open($IN, $in) or die "couldn't open $in for reading\n";

if ($list){
    open($LIST, $list) or die "couldn't open $list for reading\n";
    while(<$LIST>){
        $_ =~ s/\s//g;
        $contigs{$_} = 1;
    }
}

my $m = 0;
while (<$IN>) {
    if ($_ !~ /^>/) {
        print STDOUT $_ if ($m == 1);
    } else {
        if ($list){
            my $id;
            if ($_ =~ /^>([a-zA-Z0-9_-]+)[\s\|]/){
                $id = $1;
            } else {
                print STDERR "ERROR: failed to get id from fasta file, illegal characters in fasta seq names?\n";
                exit(1);
            }
            if ($contigs{$id}){
                $m=1;
                print STDOUT $_;
            } else {
                $m = 0;
            }
        } else {
            if ($_ =~ />$ms\s/) {
                $m = 1;
                print STDOUT $_;
            } else {
                $m = 0;
            }
        }
    }
}
