# Supplementary material for: Population sequencing reveals clonal diversity and ancestral inbreeding in the grapevine cultivar Chardonnay
Source: PLoS Genet. 2018 Nov 20;14(11):e1007807. doi: 10.1371/journal.pgen.1007807 (PMC6279053; doi:10.1371/journal.pgen.1007807)
Supplement: S1 Archive — Extract with tar for linux or Mac, or with 7zip (7zip.org) for Windows. Contents: bin/, All custom scripts used for analysis; lib/, Custom Perl library for scripts; src/, Source code for window coverage masking program; workflows/, Commands used with comments for all data analysis; Makefile, The GNU Make pipeline for marker discovery. (GZ) [file pgen.1007807.s001.gz › bin/sam_depth.pl]

use strict;
use warnings;

while(<>){
    my @l=split(/\s+/,$_);
    my $average=`samtools depth -r $l[0]:$l[1]-$l[2] ../aligned.sdc.bam | awk ' { tot+=\$3 } { count+=1 } END { print tot / count } '`; 
    print "$l[0]\t$l[1]\t$l[2]\t$average";
}
