# Supplementary material for: Population sequencing reveals clonal diversity and ancestral inbreeding in the grapevine cultivar Chardonnay
Source: PLoS Genet. 2018 Nov 20;14(11):e1007807. doi: 10.1371/journal.pgen.1007807 (PMC6279053; doi:10.1371/journal.pgen.1007807)
Supplement: S1 Archive — Extract with tar for linux or Mac, or with 7zip (7zip.org) for Windows. Contents: bin/, All custom scripts used for analysis; lib/, Custom Perl library for scripts; src/, Source code for window coverage masking program; workflows/, Commands used with comments for all data analysis; Makefile, The GNU Make pipeline for marker discovery. (GZ) [file pgen.1007807.s001.gz › bin/scale_bed.pl]

#!/usr/bin/env perl

use strict;
use warnings;
use Data::Dumper;

# one-off script to scale the coordiantes of chardonnay scaffold chromosomes to the PN chromosomes

my $usage="
perl scale_bed.pl  PN.chr.fa.fai  CH.chr.fa.fai  coords.bed

";

open my $PFAI, "<", shift or die $usage;
open my $CFAI, "<", shift or die $usage;
open my $CBED, "<", shift or die $usage;

my %scale;

while(<$PFAI>){
    my@l=split(/\s+/,$_);
    $l[0]=~s/^PN/CH/;
    $scale{$l[0]}=$l[1];
}
close $PFAI;

while(<$CFAI>){
    my@l=split(/\s+/,$_);
    $scale{$l[0]}=$scale{$l[0]} / $l[1];
}
close $CFAI;

while(<$CBED>){
    my@l=split(/\s+/,$_);
    $l[1]*=$scale{$l[0]}; $l[1] = int($l[1]);
    $l[2]*=$scale{$l[0]}; $l[2] = int($l[2]);
    print STDOUT "$l[0]\t$l[1]\t$l[2]\t$l[3]\t$l[4]\t$l[5]\n";
}
