# Supplementary material for: Population sequencing reveals clonal diversity and ancestral inbreeding in the grapevine cultivar Chardonnay
Source: PLoS Genet. 2018 Nov 20;14(11):e1007807. doi: 10.1371/journal.pgen.1007807 (PMC6279053; doi:10.1371/journal.pgen.1007807)
Supplement: S1 Archive — Extract with tar for linux or Mac, or with 7zip (7zip.org) for Windows. Contents: bin/, All custom scripts used for analysis; lib/, Custom Perl library for scripts; src/, Source code for window coverage masking program; workflows/, Commands used with comments for all data analysis; Makefile, The GNU Make pipeline for marker discovery. (GZ) [file pgen.1007807.s001.gz › bin/scan4markers.pl]

#!/usr/bin/env perl

use strict;
use warnings;
use Getopt::Long;
use FindBin qw($Bin);
use lib "$Bin/../lib";
use PipeUtils;
use Data::Dumper;
use List::Util qw(min max);


# script to take in a table of markers (TSV) and variant calls (varscan TSV) and return
# any matching markers and the marker group that they belong in.


my $usage = "
scan4markers.pl  -t marker_table.tsv  -v variants.tsv(.gz)
";


my $marker_table_tsv;
my $variants_tsv;


GetOptions(
    "table=s" => \$marker_table_tsv,
    "variants=s" => \$variants_tsv
) or err("$usage\nERROR PARSING ARGS");


($marker_table_tsv) && ($variants_tsv) || err("$usage\nMISSING COMMAND LINE ARGUMENT");
((-s $_) || err("$usage\nMISSING FILE \"$_\"")) for ($marker_table_tsv, $variants_tsv);


my @markers;
my %sites;      # $sites{site}{REF} = A:T           reference call, also flag for fast lookup
                #             {H} = 0/1             flag if it's a hit
                #             {M} = 0/1             flag for mismatch
                #             {CALL} = <string>     print the variants TSV line for hits


# slurp the table into memory, initialize a hash
open my $TBL, "<", $marker_table_tsv or err("failed to open $marker_table_tsv for reading");
while(<$TBL>){
    push @markers, $_;
    if ($_ !~ /^#/){
        my @l = split(/\s+/,$_);
        $sites{$l[0]}{REF} = "$l[1]:$l[2]";
    }
}
close $TBL;


# iterate the variants.tsv and update hash
my $VAR;
if ($variants_tsv =~ /\.gz$/){
    open $VAR, "zcat $variants_tsv |" or err("failed to open zcat pipe from $variants_tsv");
} else {
    open $VAR, "<", $variants_tsv or err("failed to open $variants_tsv for reading");
}

my $header = <$VAR>;
while(<$VAR>){
    my @l = split(/\t/,$_);
    if ($sites{"$l[0]:$l[1]"}{REF}){
        $sites{"$l[0]:$l[1]"}{H} = 1;
        $sites{"$l[0]:$l[1]"}{M} = 1 if ($sites{"$l[0]:$l[1]"}{REF} ne "$l[2]:$l[3]");
        $sites{"$l[0]:$l[1]"}{CALL} = $_;
    }
}
close $VAR;

# iterate the table array, use hash to print hits and non-hits
for (@markers){
    if ($_ =~ /^#/){
        print STDOUT $_;
        next;
    } else {
        my @l = split(/\s+/,$_);
        if ( $sites{$l[0]}{H} ){
            print STDOUT "$l[0]\t";
            if ($sites{$l[0]}{M}){
                print STDOUT "MISSMATCH\t";
            } else {
                print STDOUT "HIT\t", $sites{$l[0]}{CALL}, "\n";
            }
        } else {
            print STDOUT "$l[0]\tNO_HIT\n";
        }
    }
}
