# Supplementary material for: Population sequencing reveals clonal diversity and ancestral inbreeding in the grapevine cultivar Chardonnay
Source: PLoS Genet. 2018 Nov 20;14(11):e1007807. doi: 10.1371/journal.pgen.1007807 (PMC6279053; doi:10.1371/journal.pgen.1007807)
Supplement: S1 Archive — Extract with tar for linux or Mac, or with 7zip (7zip.org) for Windows. Contents: bin/, All custom scripts used for analysis; lib/, Custom Perl library for scripts; src/, Source code for window coverage masking program; workflows/, Commands used with comments for all data analysis; Makefile, The GNU Make pipeline for marker discovery. (GZ) [file pgen.1007807.s001.gz › bin/split_contig.pl]

use Data::Dumper;
use warnings;
use strict;

# script to split a contig at a specified position, will append in the FALCON style with "_901" and "_902"

my $usage = "
perl split_contig.pl  contig.fa  <position>
";

my $contig = shift or die $usage;
my $pos = shift or die $usage;

my $prefix = $contig;
$prefix =~ s/\.f[asta]+$//;

((-s "$prefix\_901.fa")&&(-s "$prefix\_902.fa")) && die "output files -s \"$prefix\_901.fa\" and \"$prefix\_901.fa\" already exist";

open my $CTG, "<", $contig or die "failed to open $contig for reading";

open my $O1, ">", "$prefix\_901.fa" or die "failed to open $prefix\_901.fa for writing";
open my $O2, ">", "$prefix\_902.fa" or die "failed to open $prefix\_902.fa for writing";

my $id;
my $seq;

while(<$CTG>){
    if ($_ =~ /^>/){
        $_ =~ s/>|\s//g;
        $id = $_; 
    } else {
        $_ =~ s/\s//g;
        $seq .= $_ if ($_);
    }
}

my $seq1 = substr($seq, 0, $pos);
my $seq2 = substr($seq, $pos - 1, length($seq) - $pos);

print $O1 ">$id\_901\n";
print $O2 ">$id\_902\n";

print $O1 (print_seq($seq1));
print $O2 (print_seq($seq2));

exit;


sub print_seq {
    my $seq = shift;
    my $out;
    for (my $i=0; $i < length($seq); $i += 60){
        $out .= substr($seq, $i, (($i+60)>length($seq) ? length($seq) - $i : 60) );
        $out .= "\n";
    }
    return $out;
}
