# Supplementary material for: Population sequencing reveals clonal diversity and ancestral inbreeding in the grapevine cultivar Chardonnay
Source: PLoS Genet. 2018 Nov 20;14(11):e1007807. doi: 10.1371/journal.pgen.1007807 (PMC6279053; doi:10.1371/journal.pgen.1007807)
Supplement: S1 Archive — Extract with tar for linux or Mac, or with 7zip (7zip.org) for Windows. Contents: bin/, All custom scripts used for analysis; lib/, Custom Perl library for scripts; src/, Source code for window coverage masking program; workflows/, Commands used with comments for all data analysis; Makefile, The GNU Make pipeline for marker discovery. (GZ) [file pgen.1007807.s001.gz › bin/split_fasta.pl]

#!/usr/bin/env perl
use strict;
use warnings;

# cat prot.fa | perl split_fasta.pl 10000 prefix

my $split = shift or die;
my $prefix = shift or die;

my $file_counter=1;
my $seq_counter=0;

open my $OUT, ">", "$prefix.$file_counter.fa" or die;

while(<>){
    $seq_counter++ if ($_ =~ /^>/);
    if($seq_counter > $split){
        close $OUT;
        $file_counter++;
        $seq_counter=1;
        open $OUT, ">", "$prefix.$file_counter.fa" or die;
    }
    print $OUT $_;
}
close $OUT;
