# Supplementary material for: Population sequencing reveals clonal diversity and ancestral inbreeding in the grapevine cultivar Chardonnay
Source: PLoS Genet. 2018 Nov 20;14(11):e1007807. doi: 10.1371/journal.pgen.1007807 (PMC6279053; doi:10.1371/journal.pgen.1007807)
Supplement: S1 Archive — Extract with tar for linux or Mac, or with 7zip (7zip.org) for Windows. Contents: bin/, All custom scripts used for analysis; lib/, Custom Perl library for scripts; src/, Source code for window coverage masking program; workflows/, Commands used with comments for all data analysis; Makefile, The GNU Make pipeline for marker discovery. (GZ) [file pgen.1007807.s001.gz › bin/transform_BED.pl]

#!/usr/bin/env perl
use strict;
use warnings;

# script to translate the contig bed coords to the scaffold coords using the translation BED

my $usage = "
perl transform_BED.pl translation.bed annot.bed -gff

-gff    The annotations are a gff, not a bed (the translation
        file is still a bed file).
";

open my $TRN, shift or die $usage;
open my $BED, shift or die $usage;
my $gff = shift;

my %trans;

while(<$TRN>){
    chomp($_);
    my@l=split(/\t/,$_);
    $trans{$l[3]}{C} = $l[0];
    $trans{$l[3]}{O} = $l[1];
    $trans{$l[3]}{D} = $l[5];
    $trans{$l[3]}{L} = $l[4];
}
close $TRN;

while(<$BED>){
    chomp($_);
    my @l=split(/\t/,$_);
    next if (!($trans{$l[0]}));
    if ($gff){
        if($trans{$l[0]}{D} eq "-"){
            $l[3] = $trans{$l[0]}{L} - $l[3];
            $l[4] = $trans{$l[0]}{L} - $l[4];
        }
        $l[3] += $trans{$l[0]}{O};
        $l[4] += $trans{$l[0]}{O};
        ($l[3],$l[4]) = ($l[4], $l[3]) if ($l[3]>$l[4]);
    } else {
        if($trans{$l[0]}{D} eq "-"){
            $l[1] = $trans{$l[0]}{L} - $l[1];
            $l[2] = $trans{$l[0]}{L} - $l[2];
        }
        $l[1] += $trans{$l[0]}{O};
        $l[2] += $trans{$l[0]}{O};
        ($l[1],$l[2]) = ($l[2], $l[1]) if ($l[1]>$l[2]);
    }
    $l[0] = $trans{$l[0]}{C};
    (print STDOUT "$_\t") for (@l);
    print STDOUT "\n";
}
