# Supplementary material for: Population sequencing reveals clonal diversity and ancestral inbreeding in the grapevine cultivar Chardonnay
Source: PLoS Genet. 2018 Nov 20;14(11):e1007807. doi: 10.1371/journal.pgen.1007807 (PMC6279053; doi:10.1371/journal.pgen.1007807)
Supplement: S1 Archive — Extract with tar for linux or Mac, or with 7zip (7zip.org) for Windows. Contents: bin/, All custom scripts used for analysis; lib/, Custom Perl library for scripts; src/, Source code for window coverage masking program; workflows/, Commands used with comments for all data analysis; Makefile, The GNU Make pipeline for marker discovery. (GZ) [file pgen.1007807.s001.gz › bin/varscan_index_run.pl]

#!/usr/bin/env perl
use strict;
use warnings;
use Getopt::Long;
STDOUT->autoflush(1);

# script to pull snps from a multi vcf, read through an mpileup and 
    # print the relevant lines to STDOUT. Used to run varscan on the 
    # Gold standard sites only to make things faster

my $usage = "
Usage: 

varscan_index_run.pl  -v  [ multi.vcf(.gz) | indicies.list ]  -m  mpileup(.gz) \\
    |  java  -jar  /path/to/Varscan.jar  mpileup2csn|mpileup2snp|mpileup2indel  \\
    >  varscanout.tsv


-v      Either multi-vcf, or a list of indicies in the format:
            contig:position i.e. 000000F:123456

-m      mpileup to feed into varscan
"; 

# args
my $vcf;
my $mpileup;

# global
my %snps;
my $VFH;
my $MFH;

GetOptions(
    "vcf=s" => \$vcf,
    "mpileup=s" => \$mpileup
) or die $usage;

if ( !($vcf) || !($mpileup) ){
    die $usage;
}

# open file handles
if ($vcf =~ /gz$/){
    open($VFH, "gzip -cdk $vcf |") or die "failed to open gunzip pipe to $vcf\n";
} else {
    open($VFH, $vcf) or die "failed to open $vcf for reading\n";
}

if ($mpileup =~ /gz$/){
    open($MFH, "gunzip -c $mpileup |") or die "failed to open gunzip pipe to $mpileup\n";
} else {
    open($MFH, $mpileup) or die "failed to open $mpileup for reading\n";
}

# get index of snp sites
while(<$VFH>){
    next if ($_ =~ /^#/);
    next if ($_ =~ /^CHROM/);
    $_ =~ s/\n//;
    if ($_ =~ /^[a-zA-Z0-9-_]+:\d+$/){
        $_ =~ s/://;
        $snps{$_} = 1;
    } else {
        my @line = split(/\s+/, $_);
        $snps{$line[0].$line[1]} = 1;
    }
}
close($VFH);

# print out relevant mpileup sites
while(my $l = <$MFH>){
    chomp($l);
    my @line = split(/\s+/, $l);
    if ($snps{$line[0].$line[1]}){
        print STDOUT "$l\n";
    }
}
close($MFH);
