# Supplementary material for: Population sequencing reveals clonal diversity and ancestral inbreeding in the grapevine cultivar Chardonnay
Source: PLoS Genet. 2018 Nov 20;14(11):e1007807. doi: 10.1371/journal.pgen.1007807 (PMC6279053; doi:10.1371/journal.pgen.1007807)
Supplement: S1 Archive — Extract with tar for linux or Mac, or with 7zip (7zip.org) for Windows. Contents: bin/, All custom scripts used for analysis; lib/, Custom Perl library for scripts; src/, Source code for window coverage masking program; workflows/, Commands used with comments for all data analysis; Makefile, The GNU Make pipeline for marker discovery. (GZ) [file pgen.1007807.s001.gz › bin/vcf-gff-filt-excl.pl]

#!/usr/bin/env perl
use strict;

# script to filter out calls in a vcf file that ARE in a region in a gff file

# gff format
# <contig>    blagh   blagh   <start>   <end>

my $usage = "\nvcf-gff-filt-excl.pl   <regions.gff>   <calls.vcf>   >   out.vcf\n";

open(my $INL, $ARGV[0]) or die $usage;
my $INV;
my $vcf = $ARGV[1] or die $usage;
if ($vcf =~ /gz$/){
    open($INV, "gunzip -c $vcf |") or die "failed to open pipe to $vcf";
} else {
    open($INV, $vcf) or die $usage;
}

my %contigs;

while(<$INL>) {
    $_ =~ s/\n//;
    $_ =~ s/^\s+//;
    my @line = split(/\s+/, $_);
    push @{$contigs{$line[0]}}, "$line[3]  $line[4]";
}

close($INL);

my $start = 0;
my $curContig = "init";
my @starts;
my @stops;

ITR: while(<$INV>) {
    if ($_ =~ /^#/){
        print STDOUT $_;
        next ITR;
    } else {
        $_ =~ s/^\s+//;
        my @line = split(/\s+/, $_);
        if ($curContig ne $line[0]){
            nek_contig($line[0]);
            $curContig = $line[0];
        }
        if ($line[6] =~ /FILTER/) {
            print STDOUT $_;
            next ITR;
        } else {
            $line[6] = "PASS";
            CHK: for (my $i = 0; $i < scalar(@stops); $i++) {
                if (($line[1] <= $stops[$i]) && ($line[1] >= $starts[$i])) {
                    $line[6] = "FILTER";
                    last CHK;
                }
            }
            foreach(@line) {
                print STDOUT "$_\t";
            }
            print STDOUT "\n";
        }
        next ITR;
    }
}

close($INV);

sub nek_contig {
    @starts = ();
    @stops = ();
    my $c = $_[0];
    foreach my $l (@{$contigs{$c}}){
        my ($s, $e) = split(/\s+/, $l);
        push @starts, $s;
        push @stops, $e;
    }
}
