# Supplementary material for: Population sequencing reveals clonal diversity and ancestral inbreeding in the grapevine cultivar Chardonnay
Source: PLoS Genet. 2018 Nov 20;14(11):e1007807. doi: 10.1371/journal.pgen.1007807 (PMC6279053; doi:10.1371/journal.pgen.1007807)
Supplement: S1 Archive — Extract with tar for linux or Mac, or with 7zip (7zip.org) for Windows. Contents: bin/, All custom scripts used for analysis; lib/, Custom Perl library for scripts; src/, Source code for window coverage masking program; workflows/, Commands used with comments for all data analysis; Makefile, The GNU Make pipeline for marker discovery. (GZ) [file pgen.1007807.s001.gz › bin/vcf2ibs.py]

#!/usr/bin/env python
"""
calculates identity by state values for pairs of samples in <sample_list> from a multi-strain <vcf_file> 
IBS_0 = no common alleles
IBS_1 = one common allele
IBS_2 = two common alleles

windowing is based upon regions listed in <bed_file>
sample_list is tabbed-delimited file pairs one pair per line 

improved to use dictionary for speed

"""

import re
import glob
import os
import sets
import math
import string
import sys
import numpy
import pysam
import ast
import gzip

vcf_file = sys.argv[1]
strain = sys.argv[2]
bed_file = sys.argv[3]
NC_cutoff = 1 #number of strains in total list with no calls

from random import randint
random = randint(10000,99999)
sys.stderr.write("temp file temp_%s.txt used\n"%(random))

strain_counter = 0 
done_counter =0

sys.stdout.write("contig\tcontig_position\trunning_position\tstrain\tIBS_type\tIBS_score\n")
for strain1 in strain.split("\t"):
  OF = open('temp_%s.txt'%(random), 'w')
  OF.write("contig\tposition\tstrain\tstrain_data\tIBS_score\n")
  sys.stderr.write("analysing %s\n"%(strain1))
  

  for line in open(vcf_file):
    line = line.strip()
    if not line.startswith("##"): #ignore comment lines
      if line.startswith("#CHROM"):
        headers = line.split("\t")
        strain1_index = headers.index(strain1)
        
        
      else:
        data = line.split("\t")
        contig = data[0]
        position = int(data[1])
        strain1_data = data[strain1_index]
        strain1_genotype = strain1_data.split(":")[0]
        SNP_data = data[7]
        NC = int(SNP_data.split("NC=")[1])

        if (strain1_genotype <> "./.") and NC <= NC_cutoff: #only look at called SNPs for those calls in NC number of strains
          # IBS_2 conditions = 0/1
          if strain1_genotype == "0/1":
            IBS_score = 2
          
          # IBS_0 conditions = 2/2, 2/3
          elif strain1_genotype == "2/2" or strain1_genotype == "2/3":
              IBS_score = 0
          
          # IBS_1 conditions = 0/2, 0/3, 1/1, 0/0
          else:
              IBS_score = 1
          OF.write("%s\t%s\t%s\t%s\t%s\n"%(contig, position, strain1, strain1_data, IBS_score))

  OF.close()

temp_data = {}

## read through the temp file to do the windowing ###
for data_line in open('temp_%s.txt'%(random)).readlines():
  if not data_line.startswith("contig"):   
    data_line = data_line.strip()
    data = data_line.split("\t")
    contig = data[0]
    if not temp_data.has_key(contig):
      temp_data[contig] = {}

    position = int(data[1])
  
    if temp_data[contig].has_key(position):
      sys.stderr.write("duplicate key found for: %s\n"%(contig_position))
    else:  
      temp_data[contig][position] = data_line  

#sys.stderr.write("total SNPs: %s\n"%(len(temp_data)))

#counter for progress
bed_counter = 0
done_counter = 0
for line in open(bed_file).readlines():
  bed_counter = bed_counter + 1
  
sys.stderr.write("total bed file entries: %s of %s\n"%(done_counter, bed_counter))
   
previous_contig_running_centre = 0
running_centre = 0
for line in open(bed_file).readlines():
  done_counter = done_counter + 1
  if done_counter % 1000 == 0:
    sys.stderr.write("total bed file entries: %s of %s\n"%(done_counter, bed_counter))
  
  IBS2_count = 0
  IBS1_count = 0
  IBS0_count = 0
  line=line.strip()
  tokens = line.split("\t")
  target_contig = tokens[0]
  start = int(tokens[1])
  stop = int(tokens[2])
  if start == 0: #new_contig
    previous_contig_running_centre = running_centre
    centre = (start + stop)/2
    running_centre = previous_contig_running_centre + centre
    if not temp_data.has_key(target_contig):
      sys.stderr.write("no entries for: %s\n"%(target_contig))

  centre = (start + stop)/2
  running_centre = previous_contig_running_centre + centre
  
  if temp_data.has_key(target_contig):
    target_dict = temp_data[target_contig]  
    for item in target_dict:
      if int(item) >= start and int(item) < stop:
        data_line = target_dict[item]
        data = data_line.split("\t")
        contig = data[0]
        position = int(data[1])
        strain1 = data[2]
          
        IBS_data = int(data[4])
        if IBS_data == 2:
          IBS2_count = IBS2_count + 1
        elif IBS_data == 1:
          IBS1_count = IBS1_count + 1
          #sys.stderr.write("%s\n"%(data_line))
        elif IBS_data == 0:
          IBS0_count = IBS0_count + 1
        else:
          sys.stderr.write("error in IBS score for line\n%s\n"%(data_line))
       
  else:
    IBS2_count = "NA"
    IBS1_count = "NA"    
    IBS0_count = "NA"
    
  sys.stdout.write("%s\t%s\t%s\t%s\tIBS0\t%s\n"%(target_contig, centre, running_centre, strain1, IBS0_count))
  sys.stdout.write("%s\t%s\t%s\t%s\tIBS1\t%s\n"%(target_contig, centre, running_centre, strain1, IBS1_count))
  sys.stdout.write("%s\t%s\t%s\t%s\tIBS2\t%s\n"%(target_contig, centre, running_centre, strain1, IBS2_count))

os.remove('temp_%s.txt'%(random))
