# Supplementary material for: Population sequencing reveals clonal diversity and ancestral inbreeding in the grapevine cultivar Chardonnay
Source: PLoS Genet. 2018 Nov 20;14(11):e1007807. doi: 10.1371/journal.pgen.1007807 (PMC6279053; doi:10.1371/journal.pgen.1007807)
Supplement: S1 Archive — Extract with tar for linux or Mac, or with 7zip (7zip.org) for Windows. Contents: bin/, All custom scripts used for analysis; lib/, Custom Perl library for scripts; src/, Source code for window coverage masking program; workflows/, Commands used with comments for all data analysis; Makefile, The GNU Make pipeline for marker discovery. (GZ) [file pgen.1007807.s001.gz › bin/vcf_filter_2_heterozygous.py]

#!/usr/bin/env python
"""
filters a vcf file to hetrozygous calls in ALL strains ONLY

"""

import re
import glob
import os
import sets
import math
import string
import sys
import numpy
import pysam
import ast
import gzip

vcf_file = sys.argv[1]
filter_type = sys.argv[2]


output_count = 0
filtered_count = 0

if filter_type == "ALL":
  sys.stderr.write("filtering only heterozygous locations in all strains\n") 
  for line in open(vcf_file):
    line = line.strip()
    if line.startswith("#"): #output comment lines
      sys.stdout.write("%s\n"%(line))

    else:
      output = "yes"
      tokens = line.split("ADR\t") #split between common and strain data
      common_data = tokens[0]
      strains_data = tokens[1]
    
      for strain_data in strains_data.split("\t"):
        if strain_data.startswith("0/0"):
          output = "no"
        
      if output == "yes":
        sys.stdout.write("%s\n"%(line))
        output_count = output_count + 1
      
      else:
        filtered_count = filtered_count + 1
         
  
  sys.stderr.write("total entries: %s\n"%(output_count + filtered_count))
  sys.stderr.write("output entries: %s\n"%(output_count))
  sys.stderr.write("filtered entries: %s\n"%(filtered_count))
  
else:
  sys.stderr.write("filtering only heterozygous locations in sample: %s\n"%(filter_type)) 
  for line in open(vcf_file):
    line = line.strip()
    filter_strain = filter_type
    data = line.split("\t")

    if line.startswith("##"): #output comment lines
      sys.stdout.write("%s\n"%(line))

    elif line.startswith("#CHROM"):
      sys.stdout.write("%s\n"%(line))
      headers = line.split("\t")
      filter_strain_index = headers.index(filter_strain)


    else:
      output = "no"
      tokens = line.split("ADR\t") #split between common and strain data
      all_data = line.split("\t")
      common_data = tokens[0]
      strains_data = tokens[1]
      
    
      if all_data[filter_strain_index].startswith("0/1"):
          output = "yes"
        
      if output == "yes":
        sys.stdout.write("%s\n"%(line))
        output_count = output_count + 1
      
      else:
        filtered_count = filtered_count + 1
         
   
  sys.stderr.write("total entries: %s\n"%(output_count + filtered_count))
  sys.stderr.write("output entries: %s\n"%(output_count))
  sys.stderr.write("filtered entries: %s\n"%(filtered_count))
    
