# Supplementary material for: Population sequencing reveals clonal diversity and ancestral inbreeding in the grapevine cultivar Chardonnay
Source: PLoS Genet. 2018 Nov 20;14(11):e1007807. doi: 10.1371/journal.pgen.1007807 (PMC6279053; doi:10.1371/journal.pgen.1007807)
Supplement: S1 Archive — Extract with tar for linux or Mac, or with 7zip (7zip.org) for Windows. Contents: bin/, All custom scripts used for analysis; lib/, Custom Perl library for scripts; src/, Source code for window coverage masking program; workflows/, Commands used with comments for all data analysis; Makefile, The GNU Make pipeline for marker discovery. (GZ) [file pgen.1007807.s001.gz › bin/VCF_VariantFiltration.pl]

#!/usr/bin/env perl
use strict;

# script to filter vcf file by hardcoded cutoffs, created because GATK varfilt is crap

my $usage = "Usage
perl  raw_variants.vcf(.gz)  [cutoffs.txt]  >  filtered_out_variants.vcf
";

# hard cutoffs: edit as needed or parse values, see the template for formatting
my $l_qd = 5;
my $g_fs = 50;
my $g_sor = 3;
my $l_mq = 30;
my $l_mqrs = -9;
my $l_rprs = -5;
my $g_dp = 180;
my $l_dp = 20;

my $infile = $ARGV[0] or die $usage;
my $IN;

if ($infile =~ /\.gz$/){
    open ($IN, "gunzip -c $infile |") or die "couldn't open pipe for $infile";
} else {
    open ($IN, $infile) or die "couldn't open file $infile";
}

if ($ARGV[1]){
    open(my $INCUT, $ARGV[1]) or die "unable to open cutoffs txt file $ARGV[1]";
    while(<$INCUT>){
        $_ =~ s/\s//g;
        next if ($_ =~ /^#/);
        if ($_ =~ /l_qd=([\d-]+)/){
            $l_qd = $1;
        }
        if ($_ =~ /g_fs=([\d-]+)/){
            $g_fs = $1;
        }
        if ($_ =~ /g_sor=([\d-]+)/){
            $g_sor = $1;
        }
        if ($_ =~ /l_mq=([\d-]+)/){
            $l_mq = $1;
        }
        if ($_ =~ /l_mqrs=([\d-]+)/){
            $l_mqrs = $1;
        }
        if ($_ =~ /l_rprs=([\d-]+)/){
            $l_rprs = $1;
        }
        if ($_ =~ /g_dp=([\d-]+)/){
            $g_dp = $1;
        }
        if ($_ =~ /l_dp=([\d-]+)/){
            $l_dp = $1;
        }
    }
}

ITR: while(<$IN>) {
    if ($_ =~ /^#/) {
        print STDOUT $_;
        next ITR;
    }
    my @line = split(/\s+/, $_);
    if ($_ =~ /QD=([0-9\-\.]+)/) {
        if ($1 < $l_qd) {
            $line[6] = "FILTER_QD";
            foreach(@line) {
                print STDOUT $_, "\t";
            }
            print STDOUT "\n";
            next ITR;
        }
    }
    if ($_ =~ /FS=([0-9\-\.]+)/) {
        if ($1 > $g_fs) {
            $line[6] = "FILTER_FS";
            foreach(@line) {
                print STDOUT $_, "\t";
            }
            print STDOUT "\n";
            next ITR;
        }
    }
    if ($_ =~ /SOR=([0-9\-\.]+)/) {
        if ($1 > $g_sor) {
            $line[6] = "FILTER_SOR";
            foreach(@line) {
                print STDOUT $_, "\t";
            }
            print STDOUT "\n";
            next ITR;
        }
    }
    if ($_ =~ /MQ=([0-9\-\.]+)/) {
        if ($1 < $l_mq) {
            $line[6] = "FILTER_MQ";
            foreach(@line) {
                print STDOUT $_, "\t";
            }
            print STDOUT "\n";
            next ITR;
        }
    }
    if ($_ =~ /MQRankSum=([0-9\-\.]+)/) {
        if ($1 < $l_mqrs) {
            $line[6] = "FILTER_MQRS";
            foreach(@line) {
                print STDOUT $_, "\t";
            }
            print STDOUT "\n";
            next ITR;
        }
    }
    if ($_ =~ /ReadPosRankSum=([0-9\-\.]+)/) {
        if ($1 < $l_rprs) {
            $line[6] = "FILTER_RPRS";
            foreach(@line) {
                print STDOUT $_, "\t";
            }
            print STDOUT "\n";
            next ITR;
        }
    }
    if ($_ =~ /DP=(\d+)/) {
        if (($1 > $g_dp) || ($1 < $l_dp)) {
            $line[6] = "FILTER_DP";
            foreach(@line) {
                print STDOUT $_, "\t";
            }
            print STDOUT "\n";
            next ITR;
        }
    }
    $line[6] = "PASS";
    foreach(@line) {
        print STDOUT $_, "\t";
    }
    print STDOUT "\n";
}
