# Supplementary material for: Population sequencing reveals clonal diversity and ancestral inbreeding in the grapevine cultivar Chardonnay
Source: PLoS Genet. 2018 Nov 20;14(11):e1007807. doi: 10.1371/journal.pgen.1007807 (PMC6279053; doi:10.1371/journal.pgen.1007807)
Supplement: S1 Archive — Extract with tar for linux or Mac, or with 7zip (7zip.org) for Windows. Contents: bin/, All custom scripts used for analysis; lib/, Custom Perl library for scripts; src/, Source code for window coverage masking program; workflows/, Commands used with comments for all data analysis; Makefile, The GNU Make pipeline for marker discovery. (GZ) [file pgen.1007807.s001.gz › bin/VCs2histos.pl]

#!/usr/bin/env perl

# script to generate histograms of quality scores from GATK variant calling
# to guide selecting score cutoffs

my $usage = "
USAGE:
VCs2histos.pl  raw_variants.vcf  outprefix

";

my $infile = shift or die $usage;
my $prefix = shift or die $usage;

if ($infile =~ /\.gz$/){
    open($IN, "gunzip -c $infile |") or die;
} else {
    open($IN, $infile) or die;
}

my %QD;
my %FS;
my %SOR;
my %MQ;
my %MQRankSum;
my %ReadPosRankSum;
my %DP;


ITR: while(<$IN>) {
    if ($_ =~ /^#/){
        next ITR;
    }
    if ($_ =~ /QD=([0-9\-\.]+)/) {
        my $qd1 = sprintf "%.0f", $1;
        $QD{$qd1}++;
    }
    if ($_ =~ /FS=([0-9\-\.]+)/) {
        my $fs1 = sprintf "%.0f", $1;
        $FS{$fs1}++;
    }
    if ($_ =~ /SOR=([0-9\-\.]+)/) {
        my $sor1 = sprintf "%.1f", $1;
        if ($sor1 > 3) {
            $sor1 = 3;
        }
        $SOR{$sor1}++;
    }
    if ($_ =~ /MQ=([0-9\-\.]+)/) {
        my $mq1 = sprintf "%.1f", $1;
        $MQ{$mq1}+=1;
    }
    if ($_ =~ /MQRankSum=([0-9\-\.]+)/) {
        my $mqrs1 = sprintf "%.1f", $1;
        $MQRankSum{$mqrs1}++;
    }
    if ($_ =~ /ReadPosRankSum=([0-9\-\.]+)/) {
        my $rprs1 = sprintf "%.1f", $1;
        $ReadPosRankSum{$rprs1}++;
    }
    if ($_ =~ /DP=([0-9]+)/) {
        my $dp1 = $1;
        if ($dp1 > 200) {
            $dp1 = 200;
        }
        $DP{$dp1}++;
    }
}


open($OUT, ">$prefix\_QD.csv");
print $OUT "QD\tVCs\n";
foreach my $i (sort keys %QD){
    print $OUT "$i\t$QD{$i}\n";
}
close($OUT);

open($OUT, ">$prefix\_FS.csv");
print $OUT "FS\tVCs\n";
foreach my $i (sort keys %FS) {
    print $OUT "$i\t$FS{$i}\n";
}
close($OUT);

open($OUT, ">$prefix\_SOR.csv");
print $OUT "SOR\tVCs\n";
foreach my $i (sort keys %SOR) {
    print $OUT "$i\t$SOR{$i}\n";
}
close($OUT);

open($OUT, ">$prefix\_MQ.csv");
print $OUT "MQ\tVCs\n";
foreach my $i (sort keys %MQ) {
    print $OUT "$i\t$MQ{$i}\n";
}
close($OUT);

open($OUT, ">$prefix\_MQRankSum.csv");
print $OUT "MQRankSum\tVCs\n";
foreach my $i (sort keys %MQRankSum) {
    print $OUT "$i\t$MQRankSum{$i}\n";
}
close($OUT);

open($OUT, ">$prefix\_ReadPosRankSum.csv");
print $OUT "ReadPosRankSum\tVCs\n";
foreach my $i (sort keys %ReadPosRankSum) {
    print $OUT "$i\t$ReadPosRankSum{$i}\n";
}
close($OUT);

open($OUT, ">$prefix\_DP.csv");
print $OUT "DP\tVCs\n";
foreach my $i (sort keys %DP) {
    print $OUT "$i\t$DP{$i}\n";
}
close($OUT);
