# Supplementary material for: Population sequencing reveals clonal diversity and ancestral inbreeding in the grapevine cultivar Chardonnay
Source: PLoS Genet. 2018 Nov 20;14(11):e1007807. doi: 10.1371/journal.pgen.1007807 (PMC6279053; doi:10.1371/journal.pgen.1007807)
Supplement: S1 Archive — Extract with tar for linux or Mac, or with 7zip (7zip.org) for Windows. Contents: bin/, All custom scripts used for analysis; lib/, Custom Perl library for scripts; src/, Source code for window coverage masking program; workflows/, Commands used with comments for all data analysis; Makefile, The GNU Make pipeline for marker discovery. (GZ) [file pgen.1007807.s001.gz › bin/window-walker-d-gencov.pl]

#!/usr/bin/env perl
use strict;
use warnings;
use Getopt::Long;


# script to identify regions of a genome where there is a high ammount of bad coverage, 
# used for finding unique SNPs and tree generation.
    # the inverse of these regions should be unbroken stretches of good coverage with the 
    # region edges trimmed by approximately the window size, in this case set to the mean 
    # insert len for the GSC data

my $usage = '
Usage:

window-walker-d-gencov.pl  -f genome.fasta.fai  -b bedtools-gencov-d-out.gz [ -w 500 -s 250 -c 30 -dp_h 280 -dp_l 30 ]  \
    |  ./vcf_wind_call_clust  | sed \'s/  \+/  /g\' - > out.gff


-f      samtools index file
-b      bedtools genomecov -d output generated from the bam file
-w      window size
-s      window step size
-dp_l   low depth cutoff
-dp_h   high depth cutogg
-c      cutoff for number of bad bases for a window

designed for piping, use sed to clean up the whitespace left behind by the fortran program
';


my $fai;
my $gen;

my $WINDOW_SIZE = 500;
my $STEP_SIZE = 250;
my $CALL_CUTOFF = 30;
my $DPHIGH = 280;
my $DPLOW = 30;


GetOptions (
    "f=s" => \$fai,
    "b=s" => \$gen,
    "w=i" => \$WINDOW_SIZE,
    "s=i" => \$STEP_SIZE,
    "dp_l=i" => \$DPLOW,
    "dp_h=i" => \$DPHIGH,
    "c=i" => \$CALL_CUTOFF
);

($fai) && ($gen) or die $usage;

print STDOUT "$WINDOW_SIZE\n";
print STDOUT "$STEP_SIZE\n";
print STDOUT "$CALL_CUTOFF\n";

open(my $INFAI, $fai) or die "failed to open $fai for reading\n";

my $INGEN;
if ($gen =~ /\.gz$/){
    open($INGEN, "gunzip -c $gen |") or die "failed opening pipe from $gen\n";
} else {
    open(my $INGEN, $gen) or die "failed to open $gen for reading\n";
}

my %ctg_lengths;

while(<$INFAI>) {
    my @line = split(/\s+/, $_);
    if (($line[0]) && ($line[1])) {
        $ctg_lengths{$line[0]} = $line[1];
    }
}
close($INFAI);

my @cur_ctg_calls;
my $ctg_no = 0;
my $cur_ctg_id;

ITR: while(<$INGEN>) {
    $_ =~ s/^\s+//g;
    next ITR if ($_ =~ /^#/);
    my @line = split(/\s+/, $_);
    if (($cur_ctg_id) && ($line[0] ne $cur_ctg_id) && (scalar(@cur_ctg_calls) > 0)) {
        dump_contig();
        $cur_ctg_id = $line[0];
        @cur_ctg_calls = (1);
    }
    elsif (!defined($cur_ctg_id)) {
        $cur_ctg_id = $line[0];
    }
    if ( ($line[2] > $DPHIGH) || ($line[2] < $DPLOW) ){
        push @cur_ctg_calls, $line[1];
    }
}

dump_contig();

print STDOUT "FINISHED\n";


sub dump_contig {
    print STDOUT "$cur_ctg_id\n";
    print STDOUT "$ctg_lengths{$cur_ctg_id}\n";
    print STDOUT scalar(@cur_ctg_calls), "\n";
    foreach(@cur_ctg_calls) {
        print STDOUT "$_\n";
    }
}
