# Supplementary material for: Population sequencing reveals clonal diversity and ancestral inbreeding in the grapevine cultivar Chardonnay
Source: PLoS Genet. 2018 Nov 20;14(11):e1007807. doi: 10.1371/journal.pgen.1007807 (PMC6279053; doi:10.1371/journal.pgen.1007807)
Supplement: S1 Archive — Extract with tar for linux or Mac, or with 7zip (7zip.org) for Windows. Contents: bin/, All custom scripts used for analysis; lib/, Custom Perl library for scripts; src/, Source code for window coverage masking program; workflows/, Commands used with comments for all data analysis; Makefile, The GNU Make pipeline for marker discovery. (GZ) [file pgen.1007807.s001.gz › bin/zero_counts.pl]

#!/usr/bin/env perl
use strict;
use warnings;

my $usage = "
usage:
perl zero_counts.pl  seq.fa  wind.bed  counts.jf  <kmersize>

";

my $fa = shift or die $usage;
my $bed = shift or die $usage;
my $counts = shift or die $usage;
my $kmer = shift or die $usage;

my %windows;
my %seq;        # we're gonna be lazy and slurp the genome into memory

open my $BED, "<", $bed or die;
while(<$BED>){
    chomp($_);
    my @l = split(/\t/,$_);
    @{$windows{$l[0]}{$l[1]}} = ($l[1],$l[2]);
}
close $BED;

open my $FA, "<", $fa or die;
my $cache_seq;
my $cache_id;
while(<$FA>){
    if ($_ =~ /^>/){
        $seq{$cache_id} = $cache_seq if ($cache_id);
        undef $cache_seq;
        $_ =~ s/>|\n//g;
        $_ =~ s/\s.+$//;
        $cache_id = $_;
    }
    $_ =~ s/\s//g;
    $cache_seq .= $_;
}
$seq{$cache_id} = $cache_seq if ($cache_id);
close $FA;

for my $k (keys(%windows)){
    for my $kk (sort(keys(%{$windows{$k}}))){
        my %kmers;
        my $s = substr($seq{$k}, @{$windows{$k}{$kk}}[0], (@{$windows{$k}{$kk}}[1] - @{$windows{$k}{$kk}}[0]));
        for (my $i=0; $i + $kmer < length($s); $i++){
            my $km = substr($s,$i,$kmer);
            $km =~ tr/acgt/ACGT/;
            $kmers{$km} = 1;
        }
        my @kmr = keys(%kmers);
        my $zc = `jellyfish query $counts @kmr | awk '\$2==0{print}' | wc -l`;
        chomp($zc);
        print STDOUT "$k\t@{$windows{$k}{$kk}}[0]\t@{$windows{$k}{$kk}}[1]\tzero-count-kmers\t$zc\n";
    }
}
