# Supplementary material for: Population sequencing reveals clonal diversity and ancestral inbreeding in the grapevine cultivar Chardonnay
Source: PLoS Genet. 2018 Nov 20;14(11):e1007807. doi: 10.1371/journal.pgen.1007807 (PMC6279053; doi:10.1371/journal.pgen.1007807)
Supplement: S1 Archive — Extract with tar for linux or Mac, or with 7zip (7zip.org) for Windows. Contents: bin/, All custom scripts used for analysis; lib/, Custom Perl library for scripts; src/, Source code for window coverage masking program; workflows/, Commands used with comments for all data analysis; Makefile, The GNU Make pipeline for marker discovery. (GZ) [file pgen.1007807.s001.gz › Makefile]

# MAKEFILE PIPELINE


# This is the makefile pipeline for the Chardonnay marker discovery
# USAGE EXAMPLE (see workflow script): 
#	make <STAGE> -j <THREADS> --output-sync --trace 1> pipeline.<STAGE>.log 2>&1


# STAGES:
#	directories 
#	mapping 
#	masking 
#	variant_calling 
#	kmer_counts 
#	marker_candidates markers


# DIRECTORY STRUCTURE: (** = keep for reentrancy with new sample, * = keep 'just in case')
#	/CWD
#		/BWA
#			chardonnay_p-ctg.fasta**
#			chardonnay_p-ctg.fasta.amb**
#			chardonnay_p-ctg.fasta.ann**
#			chardonnay_p-ctg.fasta.bwt**
#			chardonnay_p-ctg.fasta.fai**
#			chardonnay_p-ctg.fasta.pac**
#			chardonnay_p-ctg.fasta.sa**
#		/GOLD_VARIANTS
#			gold_indels.index
#			gold_indels.vcf.gz
#			gold_indels.vcf.gz.tbi
#			gold_snps.index
#			gold_snps.vcf.gz
#			gold_snps.vcf.gz.tbi
#			readcounts.indels.fofn
#			readcounts.snps.fofn
#		/MARKER_VARIANTS
#			marker_kmers.tsv
#			markers.fa
#			markers.tsv
#			marker_table.tsv
#		/MARKER_CANDIDATES
#			gold.indels.table.gz
#			gold.snps.table.gz
#			marker_candidate_kmer.counts.fofn
#			marker_candidate_kmers.tsv
#			marker_candidates.fa
#			marker_candidates.tsv
#			marker_candidate_table.tsv
#			mask.gff
#		/SAMPLES
#			/<SAMPLE_1_NAME>
#				/KMERS
#					27mers.jf**
#					marker_candidate_kmer.counts.tsv
#				/MAPPING
#					aligned.sd.bam*
#					aligned.sd.bam.bai*
#				/MASKING
#					genomecov.gz*
#					mask.gff**
#				/SEQ
#					trimmed_reads.R1.fastq.gz*
#					trimmed_reads.R2.fastq.gz*
#				/STDERR
#					<script>.stderr
#					...
#				/VARIANT_CALLING
#					cns.mask.vcf.gz
#					cns.mask.vcf.gz.tbi
#					cns.vcf.gz**
#					cns.vcf.gz.tbi**
#					filt.indels.vcf.gz
#					filt.indels.vcf.gz.tbi
#					filt.snps.vcf.gz
#					filt.snps.vcf.gz.tbi
#					gold.indels.tsv.gz
#					gold.snps.tsv.gz
#					indels.readcounts.tsv.gz
#					indels.vcf.gz
#					indels.vcf.gz.tbi
#					mpileup.gz**
#					snps.readcounts.tsv.gz
#					snps.vcf.gz
#					snps.vcf.gz.tbi
#			/<SAMPLE_2_NAME>
#				...
#		/STDERR
#			<script>.stderr
#			...


####-----USER INPUTS; MODIFY AS NEEDED-----###


# clones to work on (directory = clone designation)
SAMPLE_NAMES = AWRI_1 AWRI_2 AWRI_3 AWRI_7 AWRI_12 AWRI_13 CHAR_4 CHAR_5 CHAR_6 CHAR_7 CHAR_8 CHAR_9 CHAR_10 CHAR_11 CHAR_14 CHAR_15

# prefix of the reads to map i.e. prefix.R1/R2.fastq.gz
READS = trimmed_reads

# script directory
SCRIPTS = chardonnay_genomics/bin

# genome reference file
GENOME = BWA/chardonnay_p-ctg.fasta

# repeat annotations gff format
REPEATS = chardonnay_p_h_ctg.f.fasta.out.gff

# Full/relative path to varscan.jar file
VARSCAN = varscan.jar

# Trimmomatic .jar
TRIMMOMATIC = trimmomatic.jar


###-----DONT TOUCH BELOW THIS POINT-----###


###-----MISC-----###

SHELL = /bin/bash


BAM = aligned.sd.bam

MPILEUP = mpileup.gz

SAMPLES = $(foreach sample, $(SAMPLE_NAMES), SAMPLES/$(sample))

MASK = MARKER_CANDIDATES/mask.gff


###-----BUNDLED TARGET FILES-----###

# all of the directories, most should already be present
all_directories = STDERR BWA GOLD_VARIANTS MARKER_VARIANTS MARKER_VARIANTS/MARKER_CANDIDATES SAMPLES $(SAMPLES) $(foreach sample, $(SAMPLES), $(foreach dir, STDERR SEQ MAPPING VARIANT_CALLING MASKING KMERS, $(sample)/$(dir)))

# list of all the bam files to make
all_bams = $(foreach sample, $(SAMPLES), $(foreach file, $(BAM) $(BAM).bai, $(sample)/MAPPING/$(file)))

# list of all the mpileups to make. we generate separate mpileups and do individual calling for faster reentrancy
all_mpileups = $(foreach sample, $(SAMPLES), $(sample)/VARIANT_CALLING/mpileup.gz)

# list of all the vcf files to call from the mpileups
all_variant_calls = $(foreach sample, $(SAMPLES), $(foreach var, cns cns.mask filt.snps filt.indels, $(sample)/VARIANT_CALLING/$(var).vcf.gz))

# list of the gold snps and indicies
all_gold_variants = $(foreach file, gold_snps.vcf.gz gold_indels.vcf.gz gold_snps.index gold_indels.index, GOLD_VARIANTS/$(file))

# list of readcount files
all_gold_readcounts = $(foreach sample, $(SAMPLES), $(foreach file, snps.readcounts.tsv.gz indels.readcounts.tsv.gz, $(sample)/VARIANT_CALLING/$(file)))

# list of the lenient rescoring
all_lenient_rescore = $(foreach sample, $(SAMPLES),$(foreach file, gold.snps.tsv.gz gold.indels.tsv.gz, $(sample)/VARIANT_CALLING/$(file)))

# list of the sample masking region files
all_sample_mask = $(foreach sample, $(SAMPLES), $(sample)/MASKING/mask.gff)

# list of the gencov files
all_sample_gencov = $(foreach sample, $(SAMPLES), $(sample)/MASKING/genomecov.gz)

# marker candidate tsv and fasta
all_marker_candidates = MARKER_CANDIDATES/marker_candidates.tsv  MARKER_CANDIDATES/marker_candidates.fa

# markers tsv and fasta
all_markers = MARKER_VARIANTS/markers.tsv MARKER_VARIANTS/markers.fa

# list of marker candidate tables, kmers, and KJS results
all_marker_candidate_output = MARKER_CANDIDATES/marker_candidate_table.tsv MARKER_CANDIDATES/marker_candidate_kmers.tsv $(foreach sample, $(SAMPLES), $(sample)/KMERS/marker_candidate_kmer.counts.tsv)

###-----PHONY TARGETS FOR BUNDLED FILES-----###

$(all_directories): target_directories

$(all_marker_candidates): target_marker_candidates

$(all_markers): target_markers


.INTERMEDIATE: target_directories target_marker_candidates target_markers


###-----MAKE TARGETS-----###

directories: $(all_directories)

mapping: $(all_bams)

masking: $(all_sample_gencov) $(all_sample_mask) $(MASK)

variant_calling: $(all_mpileups) $(all_variant_calls) $(all_gold_variants) $(all_gold_readcounts) $(all_lenient_rescore)

kmer_counts: $(foreach sample, $(SAMPLES), $(sample)/KMERS/27mers.jf)

marker_candidates: $(foreach var, snps indels, MARKER_CANDIDATES/gold.$(var).table.gz) $(all_marker_candidates) $(all_marker_candidate_output)

markers: MARKER_VARIANTS/marker_kmers.tsv $(all_markers) MARKER_VARIANTS/marker_table.tsv


all: directories mapping masking variant_calling kmer_counts marker_candidates markers


.PHONY: directories mapping masking variant_calling kmer_counts marker_candidates


###-----RULES-----###

# create all the directories

target_directories:
	for i in $(all_directories); do \
		if ! [ -d $$i ]; then \
			mkdir $$i; \
		fi; \
	done


### GENERIC RECIPES ###

%.vcf.gz: %.vcf
	bgzip -f $^
	tabix -f $@

%.tsv.gz: %.tsv
	gzip -f $^

%.fasta.fai: %.fasta
	samtools faidx $^

%.bam.bai: %.bam
	samtools index $^

%.table.gz: %.table
	gzip -f $^


### MAPPING ###

SAMPLES/%/MAPPING/aligned.bam: SAMPLES/%/SEQ/$(READS).R1.fastq.gz  SAMPLES/%/SEQ/$(READS).R2.fastq.gz
	bwa mem $(GENOME) -t 16 $^ 2> SAMPLES/$*/STDERR/bwa-mem.stderr \
		| samtools view -bS -q 10 - > $@ 2> SAMPLES/$*/STDERR/samtools-view.stderr 

SAMPLES/%/MAPPING/aligned.s.bam: SAMPLES/%/MAPPING/aligned.bam
	samtools sort -@ 16 -m 2G $^ -o $@ 2> SAMPLES/$*/STDERR/samtools-sort.stderr

SAMPLES/%/MAPPING/$(BAM): SAMPLES/%/MAPPING/aligned.s.bam
	samtools rmdup $^ $@ 2> SAMPLES/$*/STDERR/samtools-rmdup.stderr


### MASKING ###

SAMPLES/%/MASKING/genomecov.gz: SAMPLES/%/MAPPING/$(BAM) SAMPLES/%/MAPPING/$(BAM).bai
	bedtools genomecov -d -ibam $< 2> SAMPLES/$*/STDERR/bedtools-genomecov.stderr | gzip - > $@

SAMPLES/%/MASKING/mask.gff: SAMPLES/%/MASKING/genomecov.gz
	$(SCRIPTS)/window-walker-d-gencov.pl -f $(GENOME).fai -b $< -w 500 -s 250 -c 50 -dp_h 500 -dp_l 20 2> SAMPLES/$*/STDERR/window-walker-d-gencov.stderr \
		| $(SCRIPTS)/wind_call_clust 2> SAMPLES/$*/STDERR/wind-call-clust.stderr \
		| awk '{ print $$1"\t"$$4"\t"$$5 }' \
		| bedtools merge 2> SAMPLES/$*/STDERR/bedtools-merge.stderr \
		| awk '{ print $$1"\tX\tX\t"$$2"\t"$$3 }' > $@

$(MASK): $(all_sample_mask) $(REPEATS)
	cat $^ | sort -k1,1 -k4,4n -k5,5n \
	| awk '{ print $$1"\t"$$4"\t"$$5 }' \
	| bedtools merge 2> STDERR/bedtools-merge.stderr \
	| awk '{ print $$1"\tx\tx\t"$$2"\t"$$3 }' > $@


### VARIANT CALLING ###

SAMPLES/%/VARIANT_CALLING/$(MPILEUP): SAMPLES/%/MAPPING/$(BAM)
	samtools mpileup -A -B -d 200 -f $(GENOME) $< 2> SAMPLES/$*/STDERR/samtools-mpileup.stderr | gzip - > $@

SAMPLES/%/VARIANT_CALLING/cns.vcf: SAMPLES/%/VARIANT_CALLING/mpileup.gz
	zcat $< | java -jar $(VARSCAN) mpileup2cns --min-freq-for-hom 0.95 --min-var-freq 0.05 --p-value 0.5 \
		--variants --min-coverage 20 --min-reads2 5 --output-vcf 1 2> SAMPLES/$*/STDERR/varscan.stderr > $@

SAMPLES/%/VARIANT_CALLING/cns.mask.vcf: SAMPLES/%/VARIANT_CALLING/cns.vcf.gz $(MASK)
	$(SCRIPTS)/vcf-gff-filt-excl.pl $(MASK) $< 2> SAMPLES/$*/STDERR/vcf-gff-filt-excl.stderr > $@

SAMPLES/%/VARIANT_CALLING/snps.vcf: SAMPLES/%/VARIANT_CALLING/cns.mask.vcf.gz
	zcat $< | perl -e 'while(<>){if($$_=~/^#/){print$$_;next;}@l=split(/\t/,$$_);((length($$l[3])==1)&&(length($$l[4])==1))?print$$_:next;}' \
		2> SAMPLES/$*/STDERR/perl-cns2snp.stderr > $@

SAMPLES/%/VARIANT_CALLING/indels.vcf: SAMPLES/%/VARIANT_CALLING/cns.mask.vcf.gz
	zcat $< | perl -e 'while(<>){if($$_=~/^#/){print$$_;next;}@l=split(/\t/,$$_);((length($$l[3])>1)||(length($$l[4])>1))?print$$_:next;}' \
		2> SAMPLES/$*/STDERR/perl-cns2indels.stderr > $@

SAMPLES/%/VARIANT_CALLING/filt.snps.vcf: SAMPLES/%/VARIANT_CALLING/snps.vcf.gz
	zcat $< | perl -e 'while(<>){if($$_=~/^#/){print$$_;next;}@l=split(/\t/,$$_);@s=split(/:/,$$l[9]);$$s[6]=~s/%//;(($$s[6]>15)&&($$s[7]<1e-3))?print$$_:next;}' \
		2> SAMPLES/$*/STDERR/perl-filt-snps.stderr > $@

SAMPLES/%/VARIANT_CALLING/filt.indels.vcf: SAMPLES/%/VARIANT_CALLING/indels.vcf.gz
	zcat $< | perl -e 'while(<>){if($$_=~/^#/){print$$_;next;}@l=split(/\t/,$$_);@s=split(/:/,$$l[9]);$$s[6]=~s/%//;(($$s[6]>15)&&($$s[7]<1e-3))?print$$_:next;}' \
		2> SAMPLES/$*/STDERR/perl-filt-indels.stderr > $@

SAMPLES/%/VARIANT_CALLING/snps.readcounts.tsv: GOLD_VARIANTS/gold_snps.index SAMPLES/%/VARIANT_CALLING/$(MPILEUP)
	$(SCRIPTS)/varscan_index_run.pl -v $< -m SAMPLES/$*/VARIANT_CALLING/$(MPILEUP) | awk ' $$4 > 0 { print }' \
	| java -jar $(VARSCAN) readcounts --output-file $@ 2> SAMPLES/$*/STDERR/varscan_readcounts_snps.stderr

SAMPLES/%/VARIANT_CALLING/indels.readcounts.tsv: GOLD_VARIANTS/gold_indels.index SAMPLES/%/VARIANT_CALLING/$(MPILEUP)
	$(SCRIPTS)/varscan_index_run.pl -v $< -m SAMPLES/$*/VARIANT_CALLING/$(MPILEUP) | awk ' $$4 > 0 { print }' \
	| java -jar $(VARSCAN) readcounts --output-file $@ 2> SAMPLES/$*/STDERR/varscan_readcounts_indels.stderr

SAMPLES/%/VARIANT_CALLING/gold.snps.tsv: SAMPLES/%/VARIANT_CALLING/$(MPILEUP) GOLD_VARIANTS/gold_snps.index
	$(SCRIPTS)/varscan_index_run.pl -v GOLD_VARIANTS/gold_snps.index -m $< \
		| java -jar $(VARSCAN) mpileup2cns --min-freq-for-hom 0.95 --p-value 1.0 \
		--min-var-freq 0.05 > $@ 2> SAMPLES/$*/STDERR/varscan_len_snps.stderr

SAMPLES/%/VARIANT_CALLING/gold.indels.tsv: SAMPLES/%/VARIANT_CALLING/$(MPILEUP) GOLD_VARIANTS/gold_indels.index
	$(SCRIPTS)/varscan_index_run.pl -v GOLD_VARIANTS/gold_indels.index -m $< \
		| java -jar $(VARSCAN) mpileup2cns --min-freq-for-hom 0.95 --p-value 1.0 \
		--min-var-freq 0.05 > $@ 2> SAMPLES/$*/STDERR/varscan_len_indels.stderr


### GOLD SNPS INDELS ###

GOLD_VARIANTS/gold_%.unmasked.vcf: $(foreach sample, $(SAMPLES), $(sample)/VARIANT_CALLING/filt.%.vcf.gz)
	bcftools merge -f "PASS" --force-samples $^ > $@ 2> STDERR/bcftools-merge.stderr

GOLD_VARIANTS/gold_%.vcf: GOLD_VARIANTS/gold_%.unmasked.vcf
	$(SCRIPTS)/vcf-gff-filt-excl.pl $(MASK) $< > $@ 2> STDERR/vcf-gff-filt-excl.stderr

GOLD_VARIANTS/gold_%.index: GOLD_VARIANTS/gold_%.vcf.gz
	$(SCRIPTS)/get_gold_indicies.pl $^ > $@ 2> STDERR/get_gold_indicies.$*.stderr

GOLD_VARIANTS/gold.%.fofn: $(foreach sample, $(SAMPLES), $(sample)/VARIANT_CALLING/gold.%.tsv.gz)
	if [ -e $@ ]; then rm $@; fi;
	for i in $^; do printf "$$i\n" >> $@; done

GOLD_VARIANTS/readcounts.%.fofn: $(foreach sample, $(SAMPLES), $(sample)/VARIANT_CALLING/%.readcounts.tsv.gz)
	if [ -e $@ ]; then rm $@; fi;
	for i in $^; do printf "$$i\n" >> $@; done


### KMER COUNTS ###

SAMPLES/%/KMERS/27mers.jf: SAMPLES/%/SEQ/$(READS).R1.fastq.gz  SAMPLES/%/SEQ/$(READS).R2.fastq.gz
	jellyfish count -m 27 -s 1G -t 16 -c 1 --out-counter-len=1 -C -L 2 -o SAMPLES/$*/KMERS/27mers.jf <(zcat $^) 2> SAMPLES/$*/STDERR/jellyfish-count.stderr

SAMPLES/%/KMERS/marker_candidate_kmer.counts.tsv: SAMPLES/%/KMERS/27mers.jf MARKER_CANDIDATES/marker_candidate_kmers.tsv
	$(SCRIPTS)/kmer_jelly_scan.pl -t MARKER_CANDIDATES/marker_candidate_kmers.tsv -j $< > $@ 2> SAMPLES/$*/STDERR/kmer_jelly_scan.candidates.stderr


### MARKER CANDIDATES ###

MARKER_CANDIDATES/gold.%.table: GOLD_VARIANTS/gold.%.fofn GOLD_VARIANTS/gold_%.vcf.gz
	$(SCRIPTS)/get_varscan_call_table.pl -g GOLD_VARIANTS/gold_$*.vcf.gz -f $< 2> STDERR/get_varscan_call_table.$*.stderr > $@

target_marker_candidates: MARKER_CANDIDATES/gold.snps.table.gz MARKER_CANDIDATES/gold.indels.table.gz
	$(SCRIPTS)/get_fastas_from_table.pl -i_s MARKER_CANDIDATES/gold.snps.table.gz -i_i MARKER_CANDIDATES/gold.indels.table.gz \
	-o_f MARKER_CANDIDATES/marker_candidates.fa -o_t MARKER_CANDIDATES/marker_candidates.tsv \
	2> STDERR/get_fastas_from_table.candidates.stderr

MARKER_CANDIDATES/marker_candidate_table.tsv: MARKER_CANDIDATES/marker_candidates.tsv GOLD_VARIANTS/readcounts.snps.fofn GOLD_VARIANTS/readcounts.indels.fofn
	$(SCRIPTS)/hits2table.pl -m $< -fs GOLD_VARIANTS/readcounts.snps.fofn -fi GOLD_VARIANTS/readcounts.indels.fofn -o $@ -v 2> STDERR/hits2table.candidates.stderr

MARKER_CANDIDATES/marker_candidate_kmers.tsv: MARKER_CANDIDATES/marker_candidate_table.tsv $(foreach sample, $(SAMPLES), $(sample)/KMERS/27mers.jf)
	$(SCRIPTS)/grab_marker_kmers.pl -i $< -b /MAPPING/$(BAM) -p SAMPLES/ > $@ 2> STDERR/grab_marker_kmers.stderr

MARKER_CANDIDATES/marker_candidate_kmer.counts.fofn: $(foreach sample, $(SAMPLES), $(sample)/KMERS/marker_candidate_kmer.counts.tsv)
	if [ -e $@ ]; then rm $@; fi;
	for i in $^; do printf "$$i\n" >> $@; done


### MARKERS ###

MARKER_VARIANTS/marker_kmers.tsv: MARKER_CANDIDATES/marker_candidate_kmers.tsv MARKER_CANDIDATES/marker_candidate_kmer.counts.fofn
	$(SCRIPTS)/kmer_filter.pl $^ > $@ 2> STDERR/kmer_filter.stderr

MARKER_CANDIDATES/blacklist: MARKER_CANDIDATES/marker_candidates.tsv
	grep -P "^\d+F" $< > $@

MARKER_CANDIDATES/whitelist: MARKER_VARIANTS/marker_kmers.tsv
	grep Marker: $< | awk '{ print $$2 }' > $@

target_markers: MARKER_CANDIDATES/gold.snps.table.gz MARKER_CANDIDATES/gold.indels.table.gz MARKER_CANDIDATES/blacklist MARKER_CANDIDATES/whitelist
	$(SCRIPTS)/get_fastas_from_table.pl -i_s MARKER_CANDIDATES/gold.snps.table.gz -i_i MARKER_CANDIDATES/gold.indels.table.gz \
	-b MARKER_CANDIDATES/blacklist -w MARKER_CANDIDATES/whitelist \
	-o_f MARKER_VARIANTS/markers.fa -o_t MARKER_VARIANTS/markers.tsv \
	2> STDERR/get_fastas_from_table.markers.stderr

MARKER_VARIANTS/marker_table.tsv: MARKER_VARIANTS/markers.tsv GOLD_VARIANTS/readcounts.snps.fofn GOLD_VARIANTS/readcounts.indels.fofn
	$(SCRIPTS)/hits2table.pl -m $< -fs GOLD_VARIANTS/readcounts.snps.fofn -fi GOLD_VARIANTS/readcounts.indels.fofn -o $@ -v 2> STDERR/hits2table.markers.stderr
