# Supplementary material for: Population sequencing reveals clonal diversity and ancestral inbreeding in the grapevine cultivar Chardonnay
Source: PLoS Genet. 2018 Nov 20;14(11):e1007807. doi: 10.1371/journal.pgen.1007807 (PMC6279053; doi:10.1371/journal.pgen.1007807)
Supplement: S1 Archive — Extract with tar for linux or Mac, or with 7zip (7zip.org) for Windows. Contents: bin/, All custom scripts used for analysis; lib/, Custom Perl library for scripts; src/, Source code for window coverage masking program; workflows/, Commands used with comments for all data analysis; Makefile, The GNU Make pipeline for marker discovery. (GZ) [file pgen.1007807.s001.gz › README.md]

# Scripts and workflows for the Chardonnay genome project. #

## Contents

* **/bin:** All custom scripts used for anlysis
* **/lib:** Custom Perl library for scripts
* **/src:** Source code and makefile for window coverage masking program
* **/workflows:** Commands used for all data analysis
* **Makefile:** The GNU Make pipeline for marker discovery
