# Supplementary material for: Population sequencing reveals clonal diversity and ancestral inbreeding in the grapevine cultivar Chardonnay
Source: PLoS Genet. 2018 Nov 20;14(11):e1007807. doi: 10.1371/journal.pgen.1007807 (PMC6279053; doi:10.1371/journal.pgen.1007807)
Supplement: S1 Archive — Extract with tar for linux or Mac, or with 7zip (7zip.org) for Windows. Contents: bin/, All custom scripts used for analysis; lib/, Custom Perl library for scripts; src/, Source code for window coverage masking program; workflows/, Commands used with comments for all data analysis; Makefile, The GNU Make pipeline for marker discovery. (GZ) [file pgen.1007807.s001.gz › src/makefile]

# fortran compiler
FC = gfortran

# compiler flags
FCFLAGS = -O3 -Wall -fbounds-check -g

###


.PHONY: clean all install

# programs to compile
PROGRAMS = wind_call_clust

# make (all)
all: $(PROGRAMS)

%: %.o
	$(FC) $(FCFLAGS) -o $@ $^ $(LDFLAGS)

%.o: %.f95
	$(FC) $(FCFLAGS) -c $<

install:
	mv $(PROGRAMS) ../bin

# Utility targets

clean:
	rm -f *.o *.mod *.MOD
