# Supplementary material for: Population sequencing reveals clonal diversity and ancestral inbreeding in the grapevine cultivar Chardonnay
Source: PLoS Genet. 2018 Nov 20;14(11):e1007807. doi: 10.1371/journal.pgen.1007807 (PMC6279053; doi:10.1371/journal.pgen.1007807)
Supplement: S1 Archive — Extract with tar for linux or Mac, or with 7zip (7zip.org) for Windows. Contents: bin/, All custom scripts used for analysis; lib/, Custom Perl library for scripts; src/, Source code for window coverage masking program; workflows/, Commands used with comments for all data analysis; Makefile, The GNU Make pipeline for marker discovery. (GZ) [file pgen.1007807.s001.gz › src/wind_call_clust.f95]

program vcf_wind_call_clust
    
    use iso_fortran_env, only : ERROR_UNIT
    
    !---VARIABLES---
    
    implicit none
    
    ! ctg_bases will be an array of length contig%ctg_len containing 0s, or 1s 
    ! at contig indicies that contain a call
    type :: contig
        character(len=50) :: ctg_id
        integer :: ctg_len
        integer, allocatable :: ctg_bases(:)
        integer :: ctg_n_calls
        integer, allocatable :: ctg_calls(:)
    end type contig
    
    type(contig) :: ctg
    
    ! prog vars
    integer :: i
    integer :: itr_steps, s1, s2
    integer :: windowSize, stepSize, callCutoff, windowSum, windowCent
    
    !---PROGRAM---
    
    !---READ IN THE WINDOW SIZE, STEP SIZE, AND CALL CUTOFF
    read(*,*) windowSize, stepSize, callCutoff
    
    do
        !---READ IN CONTIG AND INITIALIZE DATA---
        read(*,*) ctg%ctg_id
        if (trim(ctg%ctg_id) .eq. "FINISHED") then
            exit
        endif
        
        write(ERROR_UNIT,*) "Processing contig: ", trim(ctg%ctg_id)
        
        read(*,*) ctg%ctg_len
        read(*,*) ctg%ctg_n_calls
        
        allocate(ctg%ctg_bases(ctg%ctg_len))
        allocate(ctg%ctg_calls(ctg%ctg_n_calls))
        
        do i=1, ctg%ctg_n_calls
            read(*,*) ctg%ctg_calls(i)
        end do
        
        do i=1, ctg%ctg_len
            ctg%ctg_bases(i) = 0
        end do
        
        !---ASSIGN CALLS TO BASES---
        do i=1, ctg%ctg_n_calls
            ctg%ctg_bases(ctg%ctg_calls(i)) = 1
        end do
        
        !---WINDOWED ITERATION AND OUTPUT---
        itr_steps = ceiling(ctg%ctg_len / stepSize * 1.0)
        do i=1, itr_steps
            s1 = ((i * stepSize) - stepSize)
            if (s1 < 0.0000001) then
                s1 = 1
            end if
            s2 = (s1 + windowSize)
            if (s2 > ctg%ctg_len) then
                s2 = ctg%ctg_len
            endif
            windowSum = sum(ctg%ctg_bases(s1:s2))
            windowCent = ((i - 1) * stepSize) + (windowSize / 2)
            if (windowSum > callCutoff) then
                write(*,*) trim(ctg%ctg_id), "  WCC  WCC  ", s1, "  ", s2
            endif
        end do
        
        deallocate(ctg%ctg_bases)
        deallocate(ctg%ctg_calls)
        
    end do
    
    write(ERROR_UNIT,*) "All done!"
    
end program vcf_wind_call_clust

! information needs to be streamed in via STDIN in the following way for each contig
! contig_id (len<=50)
! contig_length
! number of calls
! call1_index
! call2_index ...
! 
! e.g.
!
! contig_1
! 200000
! 3
! 12455
! 22245
! 100455
! contig_2
! ...
! FINISHED
