# Supplementary material for: Population sequencing reveals clonal diversity and ancestral inbreeding in the grapevine cultivar Chardonnay
Source: PLoS Genet. 2018 Nov 20;14(11):e1007807. doi: 10.1371/journal.pgen.1007807 (PMC6279053; doi:10.1371/journal.pgen.1007807)
Supplement: S1 Archive — Extract with tar for linux or Mac, or with 7zip (7zip.org) for Windows. Contents: bin/, All custom scripts used for analysis; lib/, Custom Perl library for scripts; src/, Source code for window coverage masking program; workflows/, Commands used with comments for all data analysis; Makefile, The GNU Make pipeline for marker discovery. (GZ) [file pgen.1007807.s001.gz › workflows/chardonnay_kmer-based_identitiy_by_state.sh]

exit;

# get the kmer counts for Chardonnay and Pinot Noir
# AWRI_2 was already done so that was just linked here
jellyfish count -m 27 -s 1G -t 16 -c 1 --out-counter-len=1 -C -L 2 -o pinot.27mers.jf <(zcat pinot_seq/*fastq.gz)
# EDIT: GB
jellyfish count -m 27 -s 1G -t 16 -c 1 --out-counter-len=1 -C -L 2 -o gouais.27mers.jf <(zcat ../seq/*fastq.gz)


# make 1kb non-overlapping bed windows - this is about as large as we can get without complicating the kmer counting script
bedtools makewindows -g chardonnay_p-ctg.f.fasta.fai -w 1000 -s 1000 > chardonnay_p-ctg.f.1k.1k.windows
    # haplotigs
bedtools makewindows -g chardonnay_h-ctg.f.fasta.fai -w 1000 -s 1000 > chardonnay_h-ctg.f.1k.1k.windows


# make more windows for smoothing later on, 10kb windows, 5kb steps
bedtools makewindows -g chardonnay_p-ctg.f.fasta.fai -w 10000 -s 5000 | sort -k1,1 -k2,2n > chardonnay_p-ctg.f.10k.5k.windows
bedtools makewindows -g chardonnay_h-ctg.f.fasta.fai -w 10000 -s 5000 | sort -k1,1 -k2,2n > chardonnay_h-ctg.f.10k.5k.windows


# pull kmers from the genome assembly for each window and count the kmers from the seq data, we're interested only
# in the number of kmers that do not appear (should be approx 27 for each SNP but this is quite variable).
    # primaries
zero_counts.pl chardonnay_p-ctg.f.fasta chardonnay_p-ctg.f.1k.1k.windows AWRI_2.27mers.jf 27 > chardonnay_p-ctg.f.1k.1k.AWRI_2.ZCK.bed
zero_counts.pl chardonnay_p-ctg.f.fasta chardonnay_p-ctg.f.1k.1k.windows pinot.27mers.jf 27 > chardonnay_p-ctg.f.1k.1k.pinot.ZCK.bed
# EDIT: GB
zero_counts.pl chardonnay_p-ctg.f.fasta chardonnay_p-ctg.f.1k.1k.windows gouais.27mers.jf 27 > chardonnay_p-ctg.f.1k.1k.gouais.ZCK.bed

    # haplotigs
zero_counts.pl chardonnay_h-ctg.f.fasta chardonnay_h-ctg.f.1k.1k.windows AWRI_2.27mers.jf 27 > chardonnay_h-ctg.f.1k.1k.AWRI_2.ZCK.bed
zero_counts.pl chardonnay_h-ctg.f.fasta chardonnay_h-ctg.f.1k.1k.windows pinot.27mers.jf 27 > chardonnay_h-ctg.f.1k.1k.pinot.ZCK.bed
# EDIT: GB
zero_counts.pl chardonnay_h-ctg.f.fasta chardonnay_h-ctg.f.1k.1k.windows gouais.27mers.jf 27 > chardonnay_h-ctg.f.1k.1k.gouais.ZCK.bed


# normalise the pinot counts against the chardonnay counts, this is only an issue due to very occasional base call errors
normalize_ZCK.pl chardonnay_p-ctg.f.1k.1k.AWRI_2.ZCK.bed chardonnay_p-ctg.f.1k.1k.pinot.ZCK.bed | sort -k1,1 -k2,2n > chardonnay_p-ctg.f.1k.1k.pinot.ZCK.norm.bed
normalize_ZCK.pl chardonnay_h-ctg.f.1k.1k.AWRI_2.ZCK.bed chardonnay_h-ctg.f.1k.1k.pinot.ZCK.bed | sort -k1,1 -k2,2n > chardonnay_h-ctg.f.1k.1k.pinot.ZCK.norm.bed
# EDIT: GB
normalize_ZCK.pl chardonnay_p-ctg.f.1k.1k.AWRI_2.ZCK.bed chardonnay_p-ctg.f.1k.1k.gouais.ZCK.bed | sort -k1,1 -k2,2n > chardonnay_p-ctg.f.1k.1k.gouais.ZCK.norm.bed
normalize_ZCK.pl chardonnay_h-ctg.f.1k.1k.AWRI_2.ZCK.bed chardonnay_h-ctg.f.1k.1k.gouais.ZCK.bed | sort -k1,1 -k2,2n > chardonnay_h-ctg.f.1k.1k.gouais.ZCK.norm.bed


# get the mean counts over the smoothing windows and trim to non-overlapping windows on-the-fly
bedtools map -a chardonnay_p-ctg.f.10k.5k.windows -b chardonnay_p-ctg.f.1k.1k.pinot.ZCK.norm.bed | awk '$4 > 150 { print $1"\t"$2+2500"\t"$3-2500"\t"$4/2 }' | awk '$3 > $2 { print }' > PN.p.GB-blocks.bed
bedtools map -a chardonnay_h-ctg.f.10k.5k.windows -b chardonnay_h-ctg.f.1k.1k.pinot.ZCK.norm.bed | awk '$4 > 150 { print $1"\t"$2+2500"\t"$3-2500"\t"$4/2 }' | awk '$3 > $2 { print }' > PN.h.GB-blocks.bed
# EDIT: GB
bedtools map -a chardonnay_p-ctg.f.10k.5k.windows -b chardonnay_p-ctg.f.1k.1k.gouais.ZCK.norm.bed | awk '$4 > 150 { print $1"\t"$2+2500"\t"$3-2500"\t"$4/2 }' | awk '$3 > $2 { print }' > GB.p.PN-blocks.bed
bedtools map -a chardonnay_h-ctg.f.10k.5k.windows -b chardonnay_h-ctg.f.1k.1k.gouais.ZCK.norm.bed | awk '$4 > 150 { print $1"\t"$2+2500"\t"$3-2500"\t"$4/2 }' | awk '$3 > $2 { print }' > GB.h.PN-blocks.bed


# chain over small gaps and join adjacent blocks, remove the small fry
bedtools merge -i PN.p.GB-blocks.bed -d 11000 | awk '$3 - $2 > 11000 { print $1"\t"$2"\t"$3"\tGouais\t1\t.\t"$2"\t"$3"\t27,158,119" }' > PN.p.GB-blocks.c.bed 
bedtools merge -i PN.h.GB-blocks.bed -d 11000 | awk '$3 - $2 > 11000 { print $1"\t"$2"\t"$3"\tGouais\t1\t.\t"$2"\t"$3"\t27,158,119" }' > PN.h.GB-blocks.c.bed
# EDIT: GB
bedtools merge -i GB.p.PN-blocks.bed -d 11000 | awk '$3 - $2 > 11000 { print $1"\t"$2"\t"$3"\tPinot\t1\t.\t"$2"\t"$3"\t117,112,179" }' > GB.p.PN-blocks.c.bed 
bedtools merge -i GB.h.PN-blocks.bed -d 11000 | awk '$3 - $2 > 11000 { print $1"\t"$2"\t"$3"\tPinot\t1\t.\t"$2"\t"$3"\t117,112,179" }' > GB.h.PN-blocks.c.bed


# Vizulize the primaries
transform_BED.pl ../chardonnay_p-ctg.f.scaffolded.bed PN.p.GB-blocks.c.bed  > PN.p-chr.GB-blocks.c.bed 
transform_BED.pl ../chardonnay_h-ctg.f.scaffolded.bed PN.h.GB-blocks.c.bed  > PN.h-chr.GB-blocks.c.bed 
# EDIT: GB
transform_BED.pl ../chardonnay_p-ctg.f.scaffolded.bed GB.p.PN-blocks.c.bed  > GB.p-chr.PN-blocks.c.bed 
transform_BED.pl ../chardonnay_h-ctg.f.scaffolded.bed GB.h.PN-blocks.c.bed  > GB.h-chr.PN-blocks.c.bed 


# find clashing calls between PN and GB data (usually at window edges)
bedtools intersect -a PN.p-chr.GB-blocks.c.bed -b GB.p-chr.PN-blocks.c.bed | awk '{ print $1"\t"$2"\t"$3"\tUnknown\t1\t.\t"$2"\t"$3"\t150,150,150" }' > PNGB.p-chr.clash.bed
bedtools intersect -a PN.h-chr.GB-blocks.c.bed -b GB.h-chr.PN-blocks.c.bed | awk '{ print $1"\t"$2"\t"$3"\tUnknown\t1\t.\t"$2"\t"$3"\t150,150,150" }' > PNGB.h-chr.clash.bed


# subtract the clashes
bedtools subtract -a PN.p-chr.GB-blocks.c.bed -b PNGB.p-chr.clash.bed > PN.p-chr.GB-blocks.cs.bed
bedtools subtract -a PN.h-chr.GB-blocks.c.bed -b PNGB.h-chr.clash.bed > PN.h-chr.GB-blocks.cs.bed
bedtools subtract -a GB.p-chr.PN-blocks.c.bed -b PNGB.p-chr.clash.bed > GB.p-chr.PN-blocks.cs.bed
bedtools subtract -a GB.h-chr.PN-blocks.c.bed -b PNGB.h-chr.clash.bed > GB.h-chr.PN-blocks.cs.bed


# merge the calls
cat PN.p-chr.GB-blocks.cs.bed GB.p-chr.PN-blocks.cs.bed PNGB.p-chr.clash.bed | sort -k1,1 -k2,2n > PNGB.p-chr.PNGB-blocks.c.bed
cat PN.h-chr.GB-blocks.cs.bed GB.h-chr.PN-blocks.cs.bed PNGB.h-chr.clash.bed | sort -k1,1 -k2,2n > PNGB.h-chr.PNGB-blocks.c.bed


# infer the common blocks
bedtools complement -i PNGB.p-chr.PNGB-blocks.c.bed -g <(cat ../chardonnay_p-ctg.f.scaffolded.fa.fai | sort -k1,1 | awk '{print $1"\t"$2}') \
    | awk '{ print $1"\t"$2"\t"$3"\tboth\t1\t.\t"$2"\t"$3"\t231,41,138" }' > PNGB.p-chr.common-blocks.bed
bedtools complement -i PNGB.h-chr.PNGB-blocks.c.bed -g <(cat ../chardonnay_h-ctg.f.scaffolded.fa.fai | sort -k1,1 | awk '{print $1"\t"$2}') \
    | awk '{ print $1"\t"$2"\t"$3"\tboth\t1\t.\t"$2"\t"$3"\t231,41,138" }' > PNGB.h-chr.common-blocks.bed


# combine everything
cat PNGB.p-chr.PNGB-blocks.c.bed PNGB.p-chr.common-blocks.bed | sort -k1,1 -k2,2n > PNGB.p-chr.everything.bed
cat PNGB.h-chr.PNGB-blocks.c.bed PNGB.h-chr.common-blocks.bed | sort -k1,1 -k2,2n > PNGB.h-chr.everything.bed


# manually inspect in IGV
    # genome: chardonnay_p-ctg.f.scaffolded.fa
    # snp IBS: PNGB.primaries.everything.bed
    # kmer IBS: PNGB.p-chr.everything.bed
        # there is excellent agreement bewteen the window calls using the two methods.


# get some coverages
cat PNGB.p-chr.everything.bed | awk '{len+=$3-$2}END{print len}'
    # 396880212
cat PNGB.p-chr.everything.bed | grep both | awk '{len+=$3-$2}END{print len}'
    # 92687522
cat PNGB.p-chr.everything.bed | grep Pinot | awk '{len+=$3-$2}END{print len}'
    # 163407921
cat PNGB.p-chr.everything.bed | grep Gouais | awk '{len+=$3-$2}END{print len}'
    # 131481522


cat PNGB.p-chr.everything.bed PNGB.h-chr.everything.bed | awk '{len+=$3-$2}END{print len}'
    # 701759266
cat PNGB.p-chr.everything.bed PNGB.h-chr.everything.bed | grep Pinot | awk '{len+=$3-$2}END{print len}'
    # 288817753
cat PNGB.p-chr.everything.bed PNGB.h-chr.everything.bed | grep Gouais | awk '{len+=$3-$2}END{print len}'
    # 237963318
cat PNGB.p-chr.everything.bed PNGB.h-chr.everything.bed | grep both | awk '{len+=$3-$2}END{print len}'
    # 159665950


mkdir misc && cd misc
# We want to investigate the homozygous blocks and try to gauge the proportions of homozygous regions that are in
# gouais-called regions. We'll first borrow the SNP contig calls from the IBS pipeline to use for mapping the homozygous 
# regions, using a cutoff of 10 SNPs over 5 kb windows for defining homozygous regions (up to 0.2% SNPs)
cat ../chardonnay_p-ctg.f.5k.5k.SNPs.bed | awk '$4<10{print}' > chardonnay_p-ctg.homozygous.bed 

# mask windows with poor mapping
bedtools genomecov -d -ibam ../aligned.sdc.bam | gzip - > ../aligned.sdc.bam.gencov.gz
window-walker-d-gencov.pl -f ../../chardonnay_p-ctg.f.fasta.fai -b ../aligned.sdc.bam.gencov.gz -w 500 -s 250 -c 30 -dp_h 250 -dp_l 20 \
    | wind_call_clust | awk '{ print $1"\t"$4"\t"$5 }' | bedtools merge \
    > ../aligned.mask.bed

# mask the homozygous bed file
bedtools subtract -a chardonnay_p-ctg.homozygous.bed -b ../aligned.mask.bed > chardonnay_p-ctg.homozygous.mask.bed
# check how much of the genome is masked
cat ../aligned.mask.bed | awk '{len+=$3-$2}END{print len}'
#79782718       ~ 80 Mb is MASKED
# unmasked
cat ../../chardonnay_p-ctg.f.fasta.fai | awk '{len+=$2}END{print len}'
#490008165
# 490008165 - 79782718 = 410225447      ~ 410 Mb is UNMASKED

# check how much of the CONTIG genome assembly is flagged as homozygous (or hemizygous)
cat chardonnay_p-ctg.homozygous.mask.bed | awk '{len+=$3-$2}END{print len}'
#139936259      ~ 140 Mb

# mask the gouais blocks and check how much of the total assembly is gouais (i.e. not matching Pinot Noir)
bedtools subtract -a chardonnay_p-ctg.f.5k.5k.gouais-blocks.chained.bed -b ../aligned.mask.bed > chardonnay_p-ctg.f.5k.5k.gouais-blocks.chained.mask.bed
cat chardonnay_p-ctg.f.5k.5k.gouais-blocks.chained.mask.bed | awk '{len+=$3-$2}END{print len}'
#141289588                          ~ 141 Mb of genome is Gouais (34.4 %)
#410225447 - 141289588 = 268935859  ~ 269 Mb of genome is Pinot (65.6 %)

# we now intersect the homozygous blocks with the gouais-called blocks
bedtools intersect -a chardonnay_p-ctg.f.5k.5k.gouais-blocks.chained.mask.bed -b chardonnay_p-ctg.homozygous.mask.bed > chardonnay_p-ctg.gouais-homozygous.mask.bed

# check how much homozygous/hemizygous gouais blocks we have
cat chardonnay_p-ctg.gouais-homozygous.mask.bed | awk '{len+=$3-$2}END{print len}'
#38335110       ~ 38 Mb

# intersect homozygous with pinot-matching blocks (homozygous subtract gouais)
bedtools subtract -a chardonnay_p-ctg.homozygous.mask.bed -b chardonnay_p-ctg.f.5k.5k.gouais-blocks.chained.mask.bed > chardonnay_p-ctg.pinot.homozygous.mask.bed

# check how much homozygous/hemizygous pinot we have
cat chardonnay_p-ctg.pinot.homozygous.mask.bed | awk '{len+=$3-$2}END{print len}'
# 101601149                             ~ 101 Mb is Pinot-homozygous/hemizygous (24.6 %)
# 268935859 - 101601149 = 167334710     ~ 167 Mb is Pinot-heterozygous (40.7 %)

# we now want to check how much of this is HEMIZYGOUS or redundant in the primary contigs using read-depth coverage
# we generate a read-depth histogram for the alignment BAM that we've been using (borrowed from the variant discovery pipeline)
# to show the average coverages of hemizygous/redundant regions and the rest of the genome
purge_haplotigs readhist ../aligned.sdc.bam
# our hemizygous/duplicated peak is at ~ 45, and our expected haploid-assembly coverage is ~ 90

# now we get the average coverages over the homozygous bed windows (we can then look at the hemizygous ratio
# of pinot blocks to gouais blocks)
cat chardonnay_p-ctg.homozygous.mask.bed | perl sam_depth.pl > chardonnay_p-ctg.homozygous.depths.mask.bed
        # bedtools subtract -a chardonnay_p-ctg.homozygous.depths.bed -b ../aligned.mask.bed > chardonnay_p-ctg.homozygous.depths.mask.bed

# get the hemizygous/duplicated blocks - we'll use a cutoff of 60--the low point between the peaks
cat chardonnay_p-ctg.homozygous.depths.mask.bed | awk '$4<60{print}' > chardonnay_p-ctg.hemizygous.mask.bed

# intersect with gouais
bedtools intersect -a chardonnay_p-ctg.f.5k.5k.gouais-blocks.chained.mask.bed -b chardonnay_p-ctg.hemizygous.mask.bed > chardonnay_p-ctg.gouais-hemizygous.mask.bed

# check how much of the "homozygous" gouais region is actually hemizygous
cat chardonnay_p-ctg.gouais-hemizygous.mask.bed | awk '{len+=$3-$2}END{print len}'
#26591840                           ~ 27 Mb of the genome is Gouais-hemizygous (6.5 %)
# 38335110 - 26591840 = 11743270    ~ 12 Mb of the genome is Gouais-homozygous (2.9 %)

# intersect with pinot (subtract gouais)
bedtools subtract -a chardonnay_p-ctg.hemizygous.mask.bed -b chardonnay_p-ctg.f.5k.5k.gouais-blocks.chained.mask.bed > chardonnay_p-ctg.pinot.hemizygous.mask.bed

# check how much of the "homozygous" pinot region is actually hemizygous
cat chardonnay_p-ctg.pinot.hemizygous.mask.bed | awk '{len+=$3-$2}END{print len}'
#40339768                           ~ 40 Mb of the genome is Pinot-hemizygous (9.8 %)
# 101601149 - 40339768 = 61261381   ~ 61 Mb of the genome is Pinot-homozygous (14.9 %)
