# Supplementary material for: Population sequencing reveals clonal diversity and ancestral inbreeding in the grapevine cultivar Chardonnay
Source: PLoS Genet. 2018 Nov 20;14(11):e1007807. doi: 10.1371/journal.pgen.1007807 (PMC6279053; doi:10.1371/journal.pgen.1007807)
Supplement: S1 Archive — Extract with tar for linux or Mac, or with 7zip (7zip.org) for Windows. Contents: bin/, All custom scripts used for analysis; lib/, Custom Perl library for scripts; src/, Source code for window coverage masking program; workflows/, Commands used with comments for all data analysis; Makefile, The GNU Make pipeline for marker discovery. (GZ) [file pgen.1007807.s001.gz › workflows/chardonnay_SNP-based_identitiy_by_state.sh]

exit;
# The assembly files are the assembly with several contig missasseblies split that was
# conducted after the single copy orthalogue and alignments revealed some inconsistencies
# compared with the Pinot Noir reference. We've now used both the Single-copy orthalogs
# and contig alignments to detect and fix missasseblies. most appeared to be a 
# translocation in only one of the two parent haplomes and these were left as they were. 

# EDIT: UPDATED THE ANALYSIS TO INCLUDE NEW GOUAIS BLANC SEQ DATA

# re-do the placement for scaffolding etc. we use the windowmasker-masked, fixed assembly files for placing
# but we'll scaffold the unmasked assembly
purge_haplotigs ncbiplace -p PN.chr.fa -h chardonnay_p-ctg.f.mask.fasta -o char_p.f.msk_PN.ncbiplace.tsv -t 32 -c 30
purge_haplotigs ncbiplace -p PN.chr.fa -h chardonnay_h-ctg.f.mask.fasta -o char_h.f.msk_PN.ncbiplace.tsv -t 32 -c 30

# re-do the scaffolding
orient_haplotigs.pl -p PN.chr.fa -h chardonnay_p-ctg.f.fasta -n char_p.f.msk_PN.ncbiplace.tsv -o chardonnay_p-ctg.f.scaffolded -s
orient_haplotigs.pl -p PN.chr.fa -h chardonnay_h-ctg.f.fasta -n char_h.f.msk_PN.ncbiplace.tsv -o chardonnay_h-ctg.f.scaffolded -s

# re-run the haplotig pctg placement for phase-blocking - tried with the masked files but it does not play nice
purge_haplotigs ncbiplace -p chardonnay_p-ctg.f.fasta -h chardonnay_h-ctg.f.fasta -o char-p-char-h.ncbiplace.tsv -t 30 -c 30

# find and export the nice phase blocks
chop_contigs.pl -n char-p-char-h.ncbiplace.tsv -p chardonnay_p-ctg.f.fasta -h chardonnay_h-ctg.f.fasta -o char_phase_blocks -t 16

# visulize the phase blocks as a boxplot
nucmer -t 32 char_phase_blocks.primaries.fasta char_phase_blocks.haplotigs.fasta -p dotplot_phaseblocks
delta-filter -1 dotplot_phaseblocks.delta > dotplot_phaseblocks.1.delta
mummerplot --fat --png --large -p dotplot_phaseblocks dotplot_phaseblocks.1.delta 
    # nice solid diagonal line with no horizontal or vertical jumps indicates we shouldn't have any phasing gaps

# will need indexes later
samtools faidx char_phase_blocks.primaries.fasta
samtools faidx char_phase_blocks.haplotigs.fasta


### MAP THE PINOT NOIR DATA TO THE PHASE BLOCKS AND FIND VARIANTS ###

# do the mapping
mkdir bwaidx && mv bwaidx
ln -s ../char_phase_blocks.primaries.fasta .
ln -s ../char_phase_blocks.haplotigs.fasta .
bwa index char_phase_blocks.primaries.fasta
bwa index char_phase_blocks.haplotigs.fasta
cd ../illumina/AWRI_2_illumina

    # only showing one example
bwa mem ../../bwaidx/char_phase_blocks.haplotigs.fasta -t 16 \
    <(zcat AWRI_2_C17YLACXX_ACTTGA_L001_R1.fastq.gz AWRI_2_C17YLACXX_ACTTGA_L002_R1.fastq.gz \
    AWRI_2_C17YLACXX_ACTTGA_L003_R1.fastq.gz AWRI_2_C17YLACXX_ACTTGA_L004_R1.fastq.gz \
    AWRI_2_C17YLACXX_ACTTGA_L005_R1.fastq.gz AWRI_2_C17YLACXX_ACTTGA_L006_R1.fastq.gz \
    AWRI_2_C17YLACXX_ACTTGA_L007_R1.fastq.gz AWRI_2_C17YLACXX_ACTTGA_L008_R1.fastq.gz) \
    <(zcat AWRI_2_C17YLACXX_ACTTGA_L001_R2.fastq.gz AWRI_2_C17YLACXX_ACTTGA_L002_R2.fastq.gz \
    AWRI_2_C17YLACXX_ACTTGA_L003_R2.fastq.gz AWRI_2_C17YLACXX_ACTTGA_L004_R2.fastq.gz \
    AWRI_2_C17YLACXX_ACTTGA_L005_R2.fastq.gz AWRI_2_C17YLACXX_ACTTGA_L006_R2.fastq.gz \
    AWRI_2_C17YLACXX_ACTTGA_L007_R2.fastq.gz AWRI_2_C17YLACXX_ACTTGA_L008_R2.fastq.gz) \
    | samtools view -bS -q 10 - > ../../alignments/CH.phaseblk.h-ctg.CHAR.bam

# etc...

# EDIT: we got gouais blanc sequenced so we're adding that into this analysis
    # quality trimming that occured for the gouais data
java -jar /home/mike/Trimmomatic-0.36/trimmomatic-0.36.jar PE -threads 16 -phred33 \
    <(zcat *R1_001.fastq.gz) <(zcat *R2_001.fastq.gz) \
    /mnt/vol/chardonnay_IBS/seq/GB.R1.fastq.gz /dev/null /mnt/vol/chardonnay_IBS/seq/GB.R2.fastq.gz /dev/null \
    SLIDINGWINDOW:5:20 TRAILING:20


# EDIT: MAP THE GOUAIS SEQ
bwa mem ../bwaidx/char_phase_blocks.primaries.fasta -t 16 GB.R1.fastq.gz GB.R2.fastq.gz | samtools view -bS -q 10 - > ../alignments/GB.phaseblk.p-ctg.bam
bwa mem ../bwaidx/char_phase_blocks.haplotigs.fasta -t 16 GB.R1.fastq.gz GB.R2.fastq.gz | samtools view -bS -q 10 - > ../alignments/GB.phaseblk.h-ctg.bam

# move to alignments directory and sort etc
cd ../alignments

samtools sort -@ 16 -m 1G CH.phaseblk.p-ctg.Pinot.bam > CH.phaseblk.p-ctg.Pinot.s.bam
samtools sort -@ 16 -m 1G CH.phaseblk.h-ctg.Pinot.bam > CH.phaseblk.h-ctg.Pinot.s.bam
samtools sort -@ 16 -m 1G CH.phaseblk.p-ctg.CHAR.bam > CH.phaseblk.p-ctg.CHAR.s.bam
samtools sort -@ 16 -m 1G CH.phaseblk.h-ctg.CHAR.bam > CH.phaseblk.p-ctg.CHAR.s.bam
# EDIT: GB
samtools sort -@ 16 -m 1G GB.phaseblk.p-ctg.bam > GB.phaseblk.p-ctg.s.bam
samtools sort -@ 16 -m 1G GB.phaseblk.h-ctg.bam > GB.phaseblk.h-ctg.s.bam


# rmdup and remove discordant reads
samtools rmdup CH.phaseblk.p-ctg.Pinot.s.bam - | samtools view -h -f 0x2 - | awk '$6 !~ /H|S/{print}' | samtools view -bS - > CH.phaseblk.p-ctg.Pinot.sdc.bam
samtools rmdup CH.phaseblk.h-ctg.Pinot.s.bam - | samtools view -h -f 0x2 - | awk '$6 !~ /H|S/{print}' | samtools view -bS - > CH.phaseblk.h-ctg.Pinot.sdc.bam
samtools rmdup CH.phaseblk.p-ctg.CHAR.s.bam - | samtools view -h -f 0x2 - | awk '$6 !~ /H|S/{print}' | samtools view -bS - > CH.phaseblk.p-ctg.CHAR.sdc.bam
samtools rmdup CH.phaseblk.h-ctg.CHAR.s.bam - | samtools view -h -f 0x2 - | awk '$6 !~ /H|S/{print}' | samtools view -bS - > CH.phaseblk.h-ctg.CHAR.sdc.bam
# EDIT: GB
samtools rmdup GB.phaseblk.p-ctg.s.bam - | samtools view -h -f 0x2 - | awk '$6 !~ /H|S/{print}' | samtools view -bS - > GB.phaseblk.p-ctg.sdc.bam
samtools rmdup GB.phaseblk.h-ctg.s.bam - | samtools view -h -f 0x2 - | awk '$6 !~ /H|S/{print}' | samtools view -bS - > GB.phaseblk.h-ctg.sdc.bam


# CALL VARINATS
    # The vcf_samples and vcf_GB_samples files were manually created
samtools mpileup -f ../char_phase_blocks.primaries.fasta CH.phaseblk.p-ctg.Pinot.sdc.bam CH.phaseblk.p-ctg.CHAR.sdc.bam \
    | tee >(gzip - > char_phase-blk.primaries.CH-PN.mpileup.gz) \
    | java -jar /home/mike/VarScan.v2.3.9.jar mpileup2snp --p-value 0.000001 --vcf-sample-list vcf_samples --variants \
    --min-coverage 10 --min-var-freq 0.3 --output-vcf > CH-PN.primaries.vcf

samtools mpileup -f ../char_phase_blocks.haplotigs.fasta CH.phaseblk.h-ctg.Pinot.sdc.bam CH.phaseblk.h-ctg.CHAR.sdc.bam \
    | tee >(gzip - > char_phase-blk.haplotigs.CH-PN.mpileup.gz) \
    | java -jar /home/mike/VarScan.v2.3.9.jar mpileup2snp --p-value 0.000001 --vcf-sample-list vcf_samples --variants \
    --min-coverage 10 --min-var-freq 0.3 --output-vcf > CH-PN.haplotigs.vcf
    # EDIT: GB
samtools mpileup -f ../char_phase_blocks.primaries.fasta GB.phaseblk.p-ctg.sdc.bam CH.phaseblk.p-ctg.CHAR.sdc.bam \
    | tee >(gzip - > char_phase-blk.primaries.CH-GB.mpileup.gz) \
    | java -jar /home/mike/VarScan.v2.3.9.jar mpileup2snp --p-value 0.000001 --vcf-sample-list vcf_GB_samples --variants \
    --min-coverage 10 --min-var-freq 0.3 --output-vcf > CH-GB.primaries.vcf

samtools mpileup -f ../char_phase_blocks.haplotigs.fasta GB.phaseblk.h-ctg.sdc.bam CH.phaseblk.h-ctg.CHAR.sdc.bam \
    | tee >(gzip - > char_phase-blk.haplotigs.CH-GB.mpileup.gz) \
    | java -jar /home/mike/VarScan.v2.3.9.jar mpileup2snp --p-value 0.000001 --vcf-sample-list vcf_GB_samples --variants \
    --min-coverage 10 --min-var-freq 0.3 --output-vcf > CH-GB.haplotigs.vcf


# we should probably mask the bad regions
    # get some read histograms to get a sense for window walker cutoffs
purge_haplotigs readhist CH.phaseblk.p-ctg.CHAR.sdc.bam     # l=10, h=200
purge_haplotigs readhist CH.phaseblk.p-ctg.Pinot.sdc.bam    # l=10, h=300
purge_haplotigs readhist CH.phaseblk.h-ctg.CHAR.sdc.bam     # l=10, h=200
purge_haplotigs readhist CH.phaseblk.h-ctg.Pinot.sdc.bam    # l=10, h=300
# EDIT: GB
purge_haplotigs readhist GB.phaseblk.p-ctg.sdc.bam         # l=5, h=150
purge_haplotigs readhist GB.phaseblk.h-ctg.sdc.bam         # l=5, h=150

# generate the bedtools genomecov -d output for the windowed-depth masking
bedtools genomecov -d -ibam CH.phaseblk.p-ctg.CHAR.sdc.bam | gzip - > CH.phaseblk.p-ctg.CHAR.sdc.bam.d-gencov.gz
bedtools genomecov -d -ibam CH.phaseblk.p-ctg.Pinot.sdc.bam | gzip - > CH.phaseblk.p-ctg.Pinot.sdc.bam.d-gencov.gz
bedtools genomecov -d -ibam CH.phaseblk.h-ctg.CHAR.sdc.bam | gzip - > CH.phaseblk.h-ctg.CHAR.sdc.bam.d-gencov.gz
bedtools genomecov -d -ibam CH.phaseblk.h-ctg.Pinot.sdc.bam | gzip - > CH.phaseblk.h-ctg.Pinot.sdc.bam.d-gencov.gz
# EDIT: GB
bedtools genomecov -d -ibam GB.phaseblk.p-ctg.sdc.bam | gzip - > GB.phaseblk.p-ctg.sdc.bam.d-gencov.gz
bedtools genomecov -d -ibam GB.phaseblk.h-ctg.sdc.bam | gzip - > GB.phaseblk.h-ctg.sdc.bam.d-gencov.gz


# run the window walker masking pipe
window-walker-d-gencov.pl -f ../char_phase_blocks.primaries.fasta.fai -b CH.phaseblk.p-ctg.CHAR.sdc.bam.d-gencov.gz \
    -w 500 -s 250 -c 30 -dp_l 10 -dp_h 200 | wind_call_clust | awk '{ print $1"\tx\tx\t"$4"\t"$5 }' \
    > CH.phaseblk.p-ctg.CHAR.sdc.bam.MASK.gff

window-walker-d-gencov.pl -f ../char_phase_blocks.primaries.fasta.fai -b CH.phaseblk.p-ctg.Pinot.sdc.bam.d-gencov.gz \
    -w 500 -s 250 -c 30 -dp_l 10 -dp_h 300 | wind_call_clust | awk '{ print $1"\tx\tx\t"$4"\t"$5 }' \
    > CH.phaseblk.p-ctg.Pinot.sdc.bam.MASK.gff

window-walker-d-gencov.pl -f ../char_phase_blocks.haplotigs.fasta.fai -b CH.phaseblk.h-ctg.CHAR.sdc.bam.d-gencov.gz \
    -w 500 -s 250 -c 30 -dp_l 10 -dp_h 200 | wind_call_clust | awk '{ print $1"\tx\tx\t"$4"\t"$5 }' \
    > CH.phaseblk.h-ctg.CHAR.sdc.bam.MASK.gff

window-walker-d-gencov.pl -f ../char_phase_blocks.haplotigs.fasta.fai -b CH.phaseblk.h-ctg.Pinot.sdc.bam.d-gencov.gz \
    -w 500 -s 250 -c 30 -dp_l 10 -dp_h 300 | wind_call_clust | awk '{ print $1"\tx\tx\t"$4"\t"$5 }' \
    > CH.phaseblk.h-ctg.Pinot.sdc.bam.MASK.gff
# EDIT: GB
window-walker-d-gencov.pl -f ../char_phase_blocks.primaries.fasta.fai -b GB.phaseblk.p-ctg.sdc.bam.d-gencov.gz \
    -w 500 -s 250 -c 30 -dp_l 5 -dp_h 150 | wind_call_clust | awk '{ print $1"\tx\tx\t"$4"\t"$5 }' \
    > GB.phaseblk.p-ctg.sdc.bam.MASK.gff

window-walker-d-gencov.pl -f ../char_phase_blocks.haplotigs.fasta.fai -b GB.phaseblk.h-ctg.sdc.bam.d-gencov.gz \
    -w 500 -s 250 -c 30 -dp_l 5 -dp_h 150 | wind_call_clust | awk '{ print $1"\tx\tx\t"$4"\t"$5 }' \
    > GB.phaseblk.h-ctg.sdc.bam.MASK.gff


# combine the masking GFFs
cat CH.phaseblk.p-ctg.CHAR.sdc.bam.MASK.gff CH.phaseblk.p-ctg.Pinot.sdc.bam.MASK.gff | sort -k1,1 -k4,4n -k5,5n \
    | awk '{ print $1"\t"$4"\t"$5 }' | bedtools merge | awk '{ print $1"\tx\tx\t"$2"\t"$3 }' > CH-PN.primaries.MASK.gff

cat CH.phaseblk.h-ctg.CHAR.sdc.bam.MASK.gff CH.phaseblk.h-ctg.Pinot.sdc.bam.MASK.gff | sort -k1,1 -k4,4n -k5,5n \
    | awk '{ print $1"\t"$4"\t"$5 }' | bedtools merge | awk '{ print $1"\tx\tx\t"$2"\t"$3 }' > CH-PN.haplotigs.MASK.gff
# EDIT: GB
cat CH.phaseblk.p-ctg.CHAR.sdc.bam.MASK.gff GB.phaseblk.p-ctg.sdc.bam.MASK.gff | sort -k1,1 -k4,4n -k5,5n \
    | awk '{ print $1"\t"$4"\t"$5 }' | bedtools merge | awk '{ print $1"\tx\tx\t"$2"\t"$3 }' > CH-GB.primaries.MASK.gff

cat CH.phaseblk.h-ctg.CHAR.sdc.bam.MASK.gff GB.phaseblk.h-ctg.sdc.bam.MASK.gff | sort -k1,1 -k4,4n -k5,5n \
    | awk '{ print $1"\t"$4"\t"$5 }' | bedtools merge | awk '{ print $1"\tx\tx\t"$2"\t"$3 }' > CH-GB.haplotigs.MASK.gff


# filter the VCFs
vcf-gff-filt-excl.pl CH-PN.primaries.MASK.gff CH-PN.primaries.vcf \
    | perl -e 'while(<>){if($_=~/^#/){print$_;next;}else{print$_ if($_!~/FILTER/);}}' > CH-PN.primaries.m.vcf

vcf-gff-filt-excl.pl CH-PN.haplotigs.MASK.gff CH-PN.haplotigs.vcf \
    | perl -e 'while(<>){if($_=~/^#/){print$_;next;}else{print$_ if($_!~/FILTER/);}}' > CH-PN.haplotigs.m.vcf
# EDIT: GB
vcf-gff-filt-excl.pl CH-GB.primaries.MASK.gff CH-GB.primaries.vcf \
    | perl -e 'while(<>){if($_=~/^#/){print$_;next;}else{print$_ if($_!~/FILTER/);}}' > CH-GB.primaries.m.vcf

vcf-gff-filt-excl.pl CH-GB.haplotigs.MASK.gff CH-GB.haplotigs.vcf \
    | perl -e 'while(<>){if($_=~/^#/){print$_;next;}else{print$_ if($_!~/FILTER/);}}' > CH-GB.haplotigs.m.vcf


# move back up to parent directory
cd ..


##### perform identity-by-state (this part adapted from Anthony Borneman's workflow script and python scripts) #####

# make windows for the analysis
bedtools makewindows -g char_phase_blocks.primaries.fasta.fai -w 10000 -s 5000 > char_phase_blocks.primaries.10k.5k.windows
bedtools makewindows -g char_phase_blocks.haplotigs.fasta.fai -w 10000 -s 5000 > char_phase_blocks.haplotigs.10k.5k.windows

# Anthony script to remove SNPs from non-Chardonnay SNP loci
vcf_filter_2_heterozygous.py alignments/CH-PN.primaries.m.vcf Chardonnay > CH-PN.primaries.mh.vcf
vcf_filter_2_heterozygous.py alignments/CH-PN.haplotigs.m.vcf Chardonnay > CH-PN.haplotigs.mh.vcf
# EDIT: GB
vcf_filter_2_heterozygous.py alignments/CH-GB.primaries.m.vcf Chardonnay > CH-GB.primaries.mh.vcf
vcf_filter_2_heterozygous.py alignments/CH-GB.haplotigs.m.vcf Chardonnay > CH-GB.haplotigs.mh.vcf

# need to add in genotype qual filter, because VarScan likes to revert to 0/0 for low qual calls
cat CH-PN.primaries.mh.vcf | perl -e 'while(<>){if($_=~/^#/){print$_;next;}else{my@l=split(/\s+/,$_);my@p=split(/:/,$l[9]);my@c=split(/:/,$l[10]);if(($p[1]>100)&&($c[1]>100)){print$_;}}}' > CH-PN.primaries.mhf.vcf
cat CH-PN.haplotigs.mh.vcf | perl -e 'while(<>){if($_=~/^#/){print$_;next;}else{my@l=split(/\s+/,$_);my@p=split(/:/,$l[9]);my@c=split(/:/,$l[10]);if(($p[1]>100)&&($c[1]>100)){print$_;}}}' > CH-PN.haplotigs.mhf.vcf
# EDIT: GB
cat CH-GB.primaries.mh.vcf | perl -e 'while(<>){if($_=~/^#/){print$_;next;}else{my@l=split(/\s+/,$_);my@p=split(/:/,$l[9]);my@c=split(/:/,$l[10]);if(($p[1]>100)&&($c[1]>100)){print$_;}}}' > CH-GB.primaries.mhf.vcf
cat CH-GB.haplotigs.mh.vcf | perl -e 'while(<>){if($_=~/^#/){print$_;next;}else{my@l=split(/\s+/,$_);my@p=split(/:/,$l[9]);my@c=split(/:/,$l[10]);if(($p[1]>100)&&($c[1]>100)){print$_;}}}' > CH-GB.haplotigs.mhf.vcf

# count the IBS0/1/2 for each window
vcf_2_identity-by-state_reference_singlestrain_dict.py CH-PN.primaries.mhf.vcf Pinot_clones char_phase_blocks.primaries.10k.5k.windows > CPB.primaries.10k.5k.pinot.ibs
vcf_2_identity-by-state_reference_singlestrain_dict.py CH-PN.primaries.mhf.vcf Chardonnay char_phase_blocks.primaries.10k.5k.windows > CPB.primaries.10k.5k.char.ibs
vcf_2_identity-by-state_reference_singlestrain_dict.py CH-PN.haplotigs.mhf.vcf Pinot_clones char_phase_blocks.haplotigs.10k.5k.windows > CPB.haplotigs.10k.5k.pinot.ibs
vcf_2_identity-by-state_reference_singlestrain_dict.py CH-PN.haplotigs.mhf.vcf Chardonnay char_phase_blocks.haplotigs.10k.5k.windows > CPB.haplotigs.10k.5k.char.ibs
# GB
vcf_2_identity-by-state_reference_singlestrain_dict.py CH-GB.primaries.mhf.vcf Gouais_Blanc char_phase_blocks.primaries.10k.5k.windows > CPB.primaries.10k.5k.GB.ibs
vcf_2_identity-by-state_reference_singlestrain_dict.py CH-GB.primaries.mhf.vcf Chardonnay char_phase_blocks.primaries.10k.5k.windows > CPB.primaries.10k.5k.CH-gb.ibs
vcf_2_identity-by-state_reference_singlestrain_dict.py CH-GB.haplotigs.mhf.vcf Gouais_Blanc char_phase_blocks.haplotigs.10k.5k.windows > CPB.haplotigs.10k.5k.GB.ibs
vcf_2_identity-by-state_reference_singlestrain_dict.py CH-GB.haplotigs.mhf.vcf Chardonnay char_phase_blocks.haplotigs.10k.5k.windows > CPB.haplotigs.10k.5k.CH-gb.ibs

# combine the chardonnay and parent calls for each pair (the chardonnay data was only really used to check if there were any issues)
cat CPB.primaries.10k.5k.char.ibs > CPB.primaries.10k.5k.char-pinot.ibs
tail -n+2 CPB.primaries.10k.5k.pinot.ibs >> CPB.primaries.10k.5k.char-pinot.ibs 
cat CPB.haplotigs.10k.5k.char.ibs > CPB.haplotigs.10k.5k.char-pinot.ibs
tail -n+2 CPB.haplotigs.10k.5k.pinot.ibs >> CPB.haplotigs.10k.5k.char-pinot.ibs 
# GB
cat CPB.primaries.10k.5k.CH-gb.ibs > CPB.primaries.10k.5k.CH-GB.ibs
tail -n+2 CPB.primaries.10k.5k.GB.ibs >> CPB.primaries.10k.5k.CH-GB.ibs 
cat CPB.haplotigs.10k.5k.CH-gb.ibs > CPB.haplotigs.10k.5k.CH-GB.ibs
tail -n+2 CPB.haplotigs.10k.5k.GB.ibs >> CPB.haplotigs.10k.5k.CH-GB.ibs 

# categorize windows, after some exploratory analysis cutoffs are: 15 % of SNPs IBS0/2 for calling parent, < 15% of IBS0 and 2, and > 5 SNPs = IBS1, < 5 SNPs/window = 'low'
IBS_chardonnay_catagorise.py CPB.primaries.10k.5k.char-pinot.ibs P G 15 15 5 > CPB.primaries.10k.5k.char-pinot.ibs.cat
IBS_chardonnay_catagorise.py CPB.haplotigs.10k.5k.char-pinot.ibs P G 15 15 5 > CPB.haplotigs.10k.5k.char-pinot.ibs.cat
# GB
IBS_chardonnay_catagorise.py CPB.primaries.10k.5k.CH-GB.ibs G P 15 15 5 > CPB.primaries.10k.5k.CH-GB.ibs.cat
IBS_chardonnay_catagorise.py CPB.haplotigs.10k.5k.CH-GB.ibs G P 15 15 5 > CPB.haplotigs.10k.5k.CH-GB.ibs.cat


#####---------------------------------------------------------------------#####


# manually fixed some fasta headers and bed files as they were labelled 'PN' instead of 'CH', this makes the scripting below simpler
    # e.g. sed 's/PN\.chr/CH.chr/' chardonnay_h-ctg.f.scaffolded.bed > tmp && mv tmp chardonnay_h-ctg.f.scaffolded.bed

# transform the window coords onto the chromosome-ordered scaffolds
printf "char_phase_blocks.primaries.fasta.fai\nchardonnay_p-ctg.f.fasta.fai\nchardonnay_p-ctg.f.scaffolded.fa.fai\nPN.chr.fa.fai\n" > primaries.fai.fofn
printf "char_phase_blocks.haplotigs.fasta.fai\nchardonnay_p-ctg.f.fasta.fai\nchardonnay_p-ctg.f.scaffolded.fa.fai\nPN.chr.fa.fai\n" > haplotigs.fai.fofn

ibs2bed.pl -w char_phase_blocks.primaries.10k.5k.windows -p char_phase_blocks.phaseblocks.bed -c chardonnay_p-ctg.f.scaffolded.bed \
    -i CPB.primaries.10k.5k.char-pinot.ibs.cat -f primaries.fai.fofn -o IBS.CH-PN.primaries
    # for the haplotigs, still use the chardonnay_p-ctg.scaffolded.bed as the haplotigs are anchored in relation to the p-ctgs
ibs2bed.pl -w char_phase_blocks.haplotigs.10k.5k.windows -p char_phase_blocks.phaseblocks.bed -c chardonnay_p-ctg.f.scaffolded.bed \
    -i CPB.haplotigs.10k.5k.char-pinot.ibs.cat -f haplotigs.fai.fofn -o IBS.CH-PN.haplotigs
# EDIT: GB
ibs2bed.pl -w char_phase_blocks.primaries.10k.5k.windows -p char_phase_blocks.phaseblocks.bed -c chardonnay_p-ctg.f.scaffolded.bed \
    -i CPB.primaries.10k.5k.CH-GB.ibs.cat -f primaries.fai.fofn -o IBS.CH-GB.primaries
ibs2bed.pl -w char_phase_blocks.haplotigs.10k.5k.windows -p char_phase_blocks.phaseblocks.bed -c chardonnay_p-ctg.f.scaffolded.bed \
    -i CPB.haplotigs.10k.5k.CH-GB.ibs.cat -f haplotigs.fai.fofn -o IBS.CH-GB.haplotigs


# need to sort the bed files by chromosome/start/stop
cat IBS.CH-PN.primaries.Chardonnay.bed | sort -k1,1 -k2,2n -k3,3n > tmp && mv tmp IBS.CH-PN.primaries.Chardonnay.bed 
cat IBS.CH-PN.primaries.Pinot_clones.bed | sort -k1,1 -k2,2n -k3,3n > tmp && mv tmp IBS.CH-PN.primaries.Pinot_clones.bed 
cat IBS.CH-PN.haplotigs.Chardonnay.bed | sort -k1,1 -k2,2n -k3,3n > tmp && mv tmp IBS.CH-PN.haplotigs.Chardonnay.bed 
cat IBS.CH-PN.haplotigs.Pinot_clones.bed | sort -k1,1 -k2,2n -k3,3n > tmp && mv tmp IBS.CH-PN.haplotigs.Pinot_clones.bed
# GB
cat IBS.CH-GB.primaries.Chardonnay.bed | sort -k1,1 -k2,2n -k3,3n > tmp && mv tmp IBS.CH-GB.primaries.Chardonnay.bed 
cat IBS.CH-GB.primaries.Gouais_Blanc.bed | sort -k1,1 -k2,2n -k3,3n > tmp && mv tmp IBS.CH-GB.primaries.Gouais_Blanc.bed 
cat IBS.CH-GB.haplotigs.Chardonnay.bed | sort -k1,1 -k2,2n -k3,3n > tmp && mv tmp IBS.CH-GB.haplotigs.Chardonnay.bed 
cat IBS.CH-GB.haplotigs.Gouais_Blanc.bed | sort -k1,1 -k2,2n -k3,3n > tmp && mv tmp IBS.CH-GB.haplotigs.Gouais_Blanc.bed


# separate the gouais, pinot, and double-match windows, merging the overlapping windows, chaining over small gaps, removing small windows
grep 117,112,179 IBS.CH-PN.primaries.Pinot_clones.bed | bedtools merge -d 16000 | awk '$3 - $2 > 16000 { print }' > primaries-pinot.bed
grep 27,158,119 IBS.CH-PN.primaries.Pinot_clones.bed | bedtools merge -d 16000 | awk '$3 - $2 > 16000 { print }' > primaries-gouais.bed
grep 231,41,138 IBS.CH-PN.primaries.Pinot_clones.bed | bedtools merge -d 16000 | awk '$3 - $2 > 16000 { print }' > primaries-both.bed
grep 117,112,179 IBS.CH-PN.haplotigs.Pinot_clones.bed | bedtools merge -d 16000 | awk '$3 - $2 > 16000 { print }' > haplotigs-pinot.bed
grep 27,158,119 IBS.CH-PN.haplotigs.Pinot_clones.bed | bedtools merge -d 16000 | awk '$3 - $2 > 16000 { print }' > haplotigs-gouais.bed
grep 231,41,138 IBS.CH-PN.haplotigs.Pinot_clones.bed | bedtools merge -d 16000 | awk '$3 - $2 > 16000 { print }' > haplotigs-both.bed
# GB
grep 117,112,179 IBS.CH-GB.primaries.Gouais_Blanc.bed | bedtools merge -d 16000 | awk '$3 - $2 > 16000 { print }' > GB.primaries-PN.bed
grep 27,158,119 IBS.CH-GB.primaries.Gouais_Blanc.bed | bedtools merge -d 16000 | awk '$3 - $2 > 16000 { print }' > GB.primaries-GB.bed
grep 231,41,138 IBS.CH-GB.primaries.Gouais_Blanc.bed | bedtools merge -d 16000 | awk '$3 - $2 > 16000 { print }' > GB.primaries-both.bed
grep 117,112,179 IBS.CH-GB.haplotigs.Gouais_Blanc.bed | bedtools merge -d 16000 | awk '$3 - $2 > 16000 { print }' > GB.haplotigs-PN.bed
grep 27,158,119 IBS.CH-GB.haplotigs.Gouais_Blanc.bed | bedtools merge -d 16000 | awk '$3 - $2 > 16000 { print }' > GB.haplotigs-GB.bed
grep 231,41,138 IBS.CH-GB.haplotigs.Gouais_Blanc.bed | bedtools merge -d 16000 | awk '$3 - $2 > 16000 { print }' > GB.haplotigs-both.bed


######## FORK: COMBINING THE CALLS

# merge complimentary PN/GB calls
cat primaries-pinot.bed GB.primaries-PN.bed | sort -k1,1 -k2,2n -k3,3n | bedtools merge | awk '{ print $1"\t"$2"\t"$3"\tPinot\t1\t.\t"$2"\t"$3"\t117,112,179"}' > PNGB.primaries.PN.bed
cat primaries-gouais.bed GB.primaries-GB.bed | sort -k1,1 -k2,2n -k3,3n | bedtools merge | awk '{ print $1"\t"$2"\t"$3"\tGouais\t1\t.\t"$2"\t"$3"\t27,158,119"}' > PNGB.primaries.GB.bed
cat haplotigs-pinot.bed GB.haplotigs-PN.bed | sort -k1,1 -k2,2n -k3,3n | bedtools merge | awk '{ print $1"\t"$2"\t"$3"\tPinot\t1\t.\t"$2"\t"$3"\t117,112,179"}' > PNGB.haplotigs.PN.bed
cat haplotigs-gouais.bed GB.haplotigs-GB.bed | sort -k1,1 -k2,2n -k3,3n | bedtools merge | awk '{ print $1"\t"$2"\t"$3"\tGouais\t1\t.\t"$2"\t"$3"\t27,158,119"}' > PNGB.haplotigs.GB.bed

# subtract PN-seq double calls from merged gouais
# GREEN|YELLOW = double-gouais region with one haplotype match in pinot (should not occur, unless there's a loss of heterozygosity in ancestral region or something)
bedtools subtract -a PNGB.primaries.GB.bed -b primaries-both.bed > PNGB.primaries.GB-b.bed 
bedtools subtract -a PNGB.haplotigs.GB.bed -b haplotigs-both.bed > PNGB.haplotigs.GB-b.bed 

# subtract GB-seq double calls from merged pinot
# PURPLE|YELLOW = double-pinot region, one hap match in gouais
bedtools subtract -a PNGB.primaries.PN.bed -b GB.primaries-both.bed > PNGB.primaries.PN-b.bed
bedtools subtract -a PNGB.haplotigs.PN.bed -b GB.haplotigs-both.bed > PNGB.haplotigs.PN-b.bed

# remove clashes between PN and GB calls
bedtools intersect -a PNGB.primaries.GB-b.bed -b PNGB.primaries.PN-b.bed | sort -k1,1 -k2,2n -k3,3n > PNGB.primaries.clash.bed
bedtools intersect -a PNGB.haplotigs.GB-b.bed -b PNGB.haplotigs.PN-b.bed | sort -k1,1 -k2,2n -k3,3n > PNGB.haplotigs.clash.bed

bedtools subtract -a PNGB.primaries.GB-b.bed -b PNGB.primaries.clash.bed > PNGB.primaries.GB-bc.bed 
bedtools subtract -a PNGB.primaries.PN-b.bed -b PNGB.primaries.clash.bed > PNGB.primaries.PN-bc.bed
bedtools subtract -a PNGB.haplotigs.GB-b.bed -b PNGB.haplotigs.clash.bed > PNGB.haplotigs.GB-bc.bed 
bedtools subtract -a PNGB.haplotigs.PN-b.bed -b PNGB.haplotigs.clash.bed > PNGB.haplotigs.PN-bc.bed

# merge PN-GB calls
cat PNGB.primaries.GB-bc.bed PNGB.primaries.PN-bc.bed | sort -k1,1 -k2,2n -k3,3n > PNGB.primaries.PN-GB-bc.bed
cat PNGB.haplotigs.GB-bc.bed PNGB.haplotigs.PN-bc.bed | sort -k1,1 -k2,2n -k3,3n > PNGB.haplotigs.PN-GB-bc.bed

# merge and trim the double calls
cat primaries-both.bed GB.primaries-both.bed | sort -k1,1 -k2,2n -k3,3n | bedtools merge | awk '{ print $1"\t"$2"\t"$3"\tBoth\t1\t.\t"$2"\t"$3"\t230,171,2"}' > PNGB.primaries.both.bed
cat haplotigs-both.bed GB.haplotigs-both.bed | sort -k1,1 -k2,2n -k3,3n | bedtools merge | awk '{ print $1"\t"$2"\t"$3"\tBoth\t1\t.\t"$2"\t"$3"\t230,171,2"}' > PNGB.haplotigs.both.bed
bedtools subtract -a PNGB.primaries.both.bed -b PNGB.primaries.PN-GB-bc.bed > PNGB.primaries.both-t.bed
bedtools subtract -a PNGB.haplotigs.both.bed -b PNGB.haplotigs.PN-GB-bc.bed > PNGB.haplotigs.both-t.bed

# merge everything!
cat PNGB.primaries.PN-GB-bc.bed PNGB.primaries.both-t.bed | sort -k1,1 -k2,2n -k3,3n > PNGB.primaries.everything.bed
cat PNGB.haplotigs.PN-GB-bc.bed PNGB.haplotigs.both-t.bed | sort -k1,1 -k2,2n -k3,3n > PNGB.haplotigs.everything.bed


# get some coverages
cat PNGB.primaries.everything.bed PNGB.haplotigs.everything.bed | awk '{len+=$3-$2}END{print len}'
    # 434100702
cat PNGB.primaries.everything.bed PNGB.haplotigs.everything.bed | grep Gouais | awk '{len+=$3-$2}END{print len}'
    # 149226911
cat PNGB.primaries.everything.bed PNGB.haplotigs.everything.bed | grep Pinot | awk '{len+=$3-$2}END{print len}'
    # 212811168
cat PNGB.primaries.everything.bed PNGB.haplotigs.everything.bed | grep Both | awk '{len+=$3-$2}END{print len}'
    # 72062623


# get the paths for the ideogram outline to be copy-pasted into Rstudio, in hind sight I should have iterated chrom lens and output geom_path coords to a TSV...
# we'll plot 3 ideograms: 2 for gouais blocks in primary and haplotigs, and 1 for plotting the het-SNP density
cat chardonnay_p-ctg.f.scaffolded.fa.fai | perl -e '$c=0;while(<>){@l=split(/\s+/,$_);print "$c\t0\n$c\t$l[1]\n",$c+1,"\t$l[1]\n",$c+1,"\t0\n",$c+1,"\t$l[1]\n",$c+2,"\t$l[1]\n",$c+2,"\t0\n$c\t0\nNA\tNA\n";$c+=4;}' > chardonnay_p-ctg.f.scaffolded.g-path

# to make the polygon fill the y-axis is taken directly from the bed files, the x-axis offset will be determined by chromosome and primaries/haplotigs
# we'll apply a 1-3 score to differentiate pinot/gouais/both and adjust the colour later

# create an x-axis offset map
cat chardonnay_p-ctg.f.scaffolded.fa.fai | perl -e '$c=0;while(<>){@l=split(/\s+/,$_);print"$l[0]\t$c\n";$c+=4;}' > char-p-scaff-p-offset.tsv
cat chardonnay_p-ctg.f.scaffolded.fa.fai | perl -e '$c=1;while(<>){@l=split(/\s+/,$_);print"$l[0]\t$c\n";$c+=4;}' > char-p-scaff-h-offset.tsv
cat chardonnay_p-ctg.f.scaffolded.fa.fai | perl -e '$c=2.2;while(<>){@l=split(/\s+/,$_);print"$l[0]\t$c\n";$c+=4;}' > char-p-scaff-snp-offset.tsv

#########

# use the offset map to print the polygon coordinate table, well read this into Rstudio as a dataframe to feed ggplot
bed_to_ideodatframe.pl char-p-scaff-p-offset.tsv PNGB.primaries.everything.bed > primaries.everything.chained.tsv
bed_to_ideodatframe.pl char-p-scaff-h-offset.tsv PNGB.haplotigs.everything.bed > haplotigs.everything.chained.tsv

# transform the phaseblocks for filtering SNPs and unknowns - we don't want to include SNP histogram in areas where there are phasing gaps
transform_BED.pl chardonnay_p-ctg.f.scaffolded.bed char_phase_blocks.phaseblocks.bed > char_phaseblocks.scaffold.bed

# if we want to shade the unknown but phased regions
cat char_phaseblocks.scaffold.bed | awk '{if($2>$3)print$1"\t"$3"\t"$2; else print $1"\t"$2"\t"$3}' | sort -k1,1 -k2,2n | bedtools merge > char_phaseblocks.scaffold.s.bed
bedtools subtract -a char_phaseblocks.scaffold.s.bed -b PNGB.primaries.everything.bed > primaries-unk.bed
bedtools subtract -a char_phaseblocks.scaffold.s.bed -b PNGB.haplotigs.everything.bed > haplotigs-unk.bed

bed_to_ideodatframe.pl char-p-scaff-p-offset.tsv primaries-unk.bed > primaries-unk.bed.tsv
bed_to_ideodatframe.pl char-p-scaff-h-offset.tsv haplotigs-unk.bed > haplotigs-unk.bed.tsv


# SNP densities - we'll borrow the AWRI_2 alignment file from the marker discovery pipeline, we wont be filtering variant calls using
# the same kmer based approach as in the pipeline so we'll be more stringent in make the initial calls
    # remove discordant reads
samtools view -h -f 0x2 aligned.sd.bam | awk '$6 !~ /H|S/{print}' | samtools view -bS - > aligned.sdc.bam
    # make some SNP calls
samtools mpileup -f chardonnay_p-ctg.f.fasta aligned.sdc.bam \
    | java -jar /home/mike/VarScan.v2.3.9.jar mpileup2snp --p-value 0.000001 --variants --min-coverage 20 --min-var-freq 0.3 \
    > aligned.sdc.SNPs.tsv
    # should have created a vcf for bedtools to natively use... filter non het-SNPs and convert coordinates to a bed file
cat aligned.sdc.SNPs.tsv | awk '$8 == 1 { print $1"\t"$2"\t"$2+1 }' > aligned.sdc.SNPs.bed
    # get SNPs per bed window
bedtools coverage -a chardonnay_p-ctg.f.5k.5k.windows.bed -b aligned.sdc.SNPs.bed -counts > chardonnay_p-ctg.f.5k.5k.SNPs.bed
    # transform to scaffold coordinates, borrow the translation script from the kmer-based gouais block identity pipeline
perl kmer-based_gouais_block_indentity/transform_ZCK.pl chardonnay_p-ctg.f.scaffolded.bed chardonnay_p-ctg.f.5k.5k.SNPs.bed > chardonnay_p-ctg-scaffold.5k.5k.SNPs.bed

# convert for plotting
bed_to_ideodatframe.pl char-p-scaff-snp-offset.tsv chardonnay_p-ctg-scaffold.5k.5k.SNPs.bed -snps > chardonnay_p-ctg-scaffold.5k.5k.SNPs.tsv


##################### In Rstudio ###########
# read in the tables
require(ggplot2)

# read in the geom path for the ideogram
chr=read.table("/mnt/vol/chardonnay_IBS/chardonnay_p-ctg.f.scaffolded.g-path",header=F,sep="\t")

dat=read.table("/mnt/vol/chardonnay_IBS/primaries.everything.chained.tsv",header=T,sep="\t")
dat2=read.table("/mnt/vol/chardonnay_IBS/haplotigs.everything.chained.tsv",header=T,sep="\t")

bak=read.table("/mnt/vol/chardonnay_IBS/primaries-unk.bed.tsv",header=T,sep="\t")
bak2=read.table("/mnt/vol/chardonnay_IBS/haplotigs-unk.bed.tsv",header=T,sep="\t")

bak$value=4     # cbf modifying script
bak2$value=4

#snps=read.table("/mnt/vol/chardonnay_IBS/chardonnay_p-ctg-scaffold.5k.5k.SNPs.filtered.tsv",header=T,sep="\t")
snps=read.table("/mnt/vol/chardonnay_IBS/chardonnay_p-ctg-scaffold.5k.5k.SNPs.tsv",header=T,sep="\t")  # unfiltered SNPs test

# we need to cap the SNP density and put them into bins so that we can use one color_fill scale, this will also keep values 1-3 free for the ideogram
snps$value=replace(snps$value,snps$value>100,100)
snps$value=20*round(snps$value/20)


# plot the data
ggplot() + 
    # plot the bed annotations
    geom_polygon(aes(x=dat$x,y=dat$y,fill=factor(dat$value),group=dat$id)) + 
    geom_polygon(aes(x=dat2$x,y=dat2$y,fill=factor(dat2$value),group=dat2$id)) +
       
    geom_polygon(aes(x=bak$x,y=bak$y,group=bak$id,fill=factor(bak$value))) +
    geom_polygon(aes(x=bak2$x,y=bak2$y,group=bak2$id,fill=factor(bak2$value))) +
        
    geom_polygon(aes(x=snps$x,y=snps$y,group=snps$id,fill=factor(snps$value))) +
    
    # set the colours
    scale_fill_manual(values = c("4"="#bdbdbd","3"="#d95f02","1"="#7570b3","2"="#1b9e77","0"="#f7f7f7","20"="#d9d9d9","40"="#bdbdbd","60"="#969696","80"="#636363","100"="#252525")) + 
    # blank out everything
    theme(axis.title = element_blank(), axis.text = element_blank(),axis.ticks = element_blank(),panel.background = element_blank()) + 
    # plot the ideogram out
    geom_path(aes(x=chr$V1,y=chr$V2),size=0.5,linejoin="mitre",lineend="round") +
    
    # no legend
    guides(fill=F) +
    
    # for the zoom-in
    scale_x_continuous(limits=c(23.5,27.5)) +
    scale_y_continuous(limits=c(0,17500000))
