# Supplementary material for: Population sequencing reveals clonal diversity and ancestral inbreeding in the grapevine cultivar Chardonnay
Source: PLoS Genet. 2018 Nov 20;14(11):e1007807. doi: 10.1371/journal.pgen.1007807 (PMC6279053; doi:10.1371/journal.pgen.1007807)
Supplement: S1 Archive — Extract with tar for linux or Mac, or with 7zip (7zip.org) for Windows. Contents: bin/, All custom scripts used for analysis; lib/, Custom Perl library for scripts; src/, Source code for window coverage masking program; workflows/, Commands used with comments for all data analysis; Makefile, The GNU Make pipeline for marker discovery. (GZ) [file pgen.1007807.s001.gz › workflows/circos_and_chr2_synteny_plots.sh]

exit;

# we originally just wanted to liftover the markers to PN coords but this turned into something
# else entirelly, please ignore the 'markerliftover' directory name

#### MARKER LIFTOVER TO PN COORDS

# grab the markers from the marker discovery pipeline - we'll use the whitelist for easy parsing
cp ../chardonnay/MARKER_CANDIDATES/whitelist .

# link the assemblies
ln -s ../chardonnay_p-ctg.f.fasta .
ln -s ../chardonnay_p-ctg.f.fasta.fai .
ln -s /mnt/vol/PN/GCA_000003745.2_12X_genomic.fna .

# blastdb for PN40024 assembly
makeblastdb -in GCA_000003745.2_12X_genomic.fna -dbtype nucl

# grab the seqs surrounding the markers
cat whitelist | perl -e 'while(<>){$_=~s/\s//g;my@l=split(/:/,$_);my$s1=$l[1]-500;my$s2=$l[1]+500;system("samtools faidx chardonnay_p-ctg.f.fasta $l[0]:$s1-$s2");}' \
    > marker_seqs.fa

# blast the sequences
blastn -query marker_seqs.fa -db GCA_000003745.2_12X_genomic.fna -outfmt 6 -evalue 0.0000000001 -perc_identity 95 | awk '$4>700{print}' \
    > marker_seqs_PN.outfmt6 
    # after comparing the uniq mappings versus the multiple mapping rates at 97-98% identitiy and 700-900 bp overlap
    # I've settled on 97 % identity and 700 bp overlap, which gives 1008 markers that map to Pinot Noir and 96 multi-mappings
cat marker_seqs_PN.outfmt6 | awk '$3>97{print}' | awk '$4>700{print}' > tmp
mv tmp marker_seqs_PN.outfmt6

# the marker IDs are in the format contig:start-stop so we'll expand them from the blast output and make a bed file where cols 4,5,6 are the PN coords
cat marker_seqs_PN.outfmt6 | sed 's/:\|-/\t/g' | awk '{ print $1"\t"$2"\t"$3"\t"$4"\t"$11"\t"$12 }' > marker_seqs_PN.bed

# we need to translate the contig coords to chromosome coords
/mnt/vol/chardonnay_genomics/bin/transform_BED.pl /mnt/vol/chardonnay_IBS/chardonnay_p-ctg.f.scaffolded.bed marker_seqs_PN.bed \
    > marker_seqs_PN.chr.bed

# the chardonnay chroms are slightly sizes than the PN chroms. To get a nice looking circos plot we'll need to scale the coordinates.
perl scale_bed.pl /mnt/vol/chardonnay_IBS/PN.chr.fa.fai /mnt/vol/chardonnay_IBS/chardonnay_p-ctg.f.scaffolded.fa.fai marker_seqs_PN.chr.bed \
    | sort -k1,1 -k2,2n > marker_seqs_PN.chr.ss.bed

# make the karyotype file, we've scaled the chardonnay coords to pinot so we'll duplicate the PN chrom lengths for the chardonnay ideogram
GEN=`cat /mnt/vol/chardonnay_IBS/PN.chr.fa.fai | awk '{len+=$2}END{print len}'`
cat /mnt/vol/chardonnay_IBS/PN.chr.fa.fai | perl -e 'my $t=0; my $c="white"; while(my @l = split(/\s+/, <>)){ print STDOUT "chr - $l[0] $l[0] 0 $l[1] $c\n"; if ($c eq "white"){$c="black"}else{$c="white"};}' > kar.txt
cat /mnt/vol/chardonnay_IBS/PN.chr.fa.fai | sed 's/PN/CH/' | perl -e 'my $t=0; my $c=0; while(my @l = split(/\s+/, <>)){ $hue="hue" . (sprintf "%03d", $c); print STDOUT "chr - $l[0] $l[0] 0 $l[1] $hue\n"; $c+=18;}' >> kar.txt

# now we need to make the links file
    # first I need to fix the names in the bed file
cat marker_seqs_PN.chr.ss.bed | sed 's/FN597015.1/PN.chr1/' > tmp && mv tmp marker_seqs_PN.chr.ss.bed
cat marker_seqs_PN.chr.ss.bed | sed 's/FN597017.1/PN.chr2/' > tmp && mv tmp marker_seqs_PN.chr.ss.bed
cat marker_seqs_PN.chr.ss.bed | sed 's/FN597018.1/PN.chr3/' > tmp && mv tmp marker_seqs_PN.chr.ss.bed
cat marker_seqs_PN.chr.ss.bed | sed 's/FN597020.1/PN.chr4/' > tmp && mv tmp marker_seqs_PN.chr.ss.bed
cat marker_seqs_PN.chr.ss.bed | sed 's/FN597022.1/PN.chr5/' > tmp && mv tmp marker_seqs_PN.chr.ss.bed
cat marker_seqs_PN.chr.ss.bed | sed 's/FN597024.1/PN.chr6/' > tmp && mv tmp marker_seqs_PN.chr.ss.bed
cat marker_seqs_PN.chr.ss.bed | sed 's/FN597025.1/PN.chr7/' > tmp && mv tmp marker_seqs_PN.chr.ss.bed
cat marker_seqs_PN.chr.ss.bed | sed 's/FN597027.1/PN.chr8/' > tmp && mv tmp marker_seqs_PN.chr.ss.bed
cat marker_seqs_PN.chr.ss.bed | sed 's/FN597028.1/PN.chr9/' > tmp && mv tmp marker_seqs_PN.chr.ss.bed
cat marker_seqs_PN.chr.ss.bed | sed 's/FN597030.1/PN.chr10/' > tmp && mv tmp marker_seqs_PN.chr.ss.bed
cat marker_seqs_PN.chr.ss.bed | sed 's/FN597032.1/PN.chr11/' > tmp && mv tmp marker_seqs_PN.chr.ss.bed
cat marker_seqs_PN.chr.ss.bed | sed 's/FN597034.1/PN.chr12/' > tmp && mv tmp marker_seqs_PN.chr.ss.bed
cat marker_seqs_PN.chr.ss.bed | sed 's/FN597036.1/PN.chr13/' > tmp && mv tmp marker_seqs_PN.chr.ss.bed
cat marker_seqs_PN.chr.ss.bed | sed 's/FN597038.1/PN.chr14/' > tmp && mv tmp marker_seqs_PN.chr.ss.bed
cat marker_seqs_PN.chr.ss.bed | sed 's/FN597039.1/PN.chr15/' > tmp && mv tmp marker_seqs_PN.chr.ss.bed
cat marker_seqs_PN.chr.ss.bed | sed 's/FN597040.1/PN.chr16/' > tmp && mv tmp marker_seqs_PN.chr.ss.bed
cat marker_seqs_PN.chr.ss.bed | sed 's/FN597042.1/PN.chr17/' > tmp && mv tmp marker_seqs_PN.chr.ss.bed
cat marker_seqs_PN.chr.ss.bed | sed 's/FN597044.1/PN.chr18/' > tmp && mv tmp marker_seqs_PN.chr.ss.bed
cat marker_seqs_PN.chr.ss.bed | sed 's/FN597046.1/PN.chr19/' > tmp && mv tmp marker_seqs_PN.chr.ss.bed

    # remove the non PN-chromosome matches
cat marker_seqs_PN.chr.ss.bed | grep -v FN > tmp && mv tmp marker_seqs_PN.chr.ss.bed

    # make the links file
perl bed2links.pl kar.txt marker_seqs_PN.chr.ss.bed > links.txt 


# the resulting circos plot looks nice but is not that informative :(


##### CIRCOS PLOT OF P-CHR SCAFFOLD, WITH DIPLOID READ-DEPTH, PHASE COV, AND VAR DENSITY #####

# this ties into the chromosome alignment view further down

# generate a new karyotype file of only the chardonnay chromosomes
cat ../chardonnay_IBS/chardonnay_p-ctg.f.scaffolded.fa.fai | perl -e 'my $t=0; my $c="white"; while(my @l = split(/\s+/, <>)){ print STDOUT "chr - $l[0] $l[0] 0 $l[1] $c\n"; if ($c eq "white"){$c="black"}else{$c="white"};}' > CH.kar.txt
printf "chr - . . 0 10000000 white\n" >> CH.kar.txt


# we want a read-depth histogram
    # map the subreads
bwa index /mnt/vol/chardonnay_p_h_ctg.f.fasta
bwa mem -t 16 -x pacbio /mnt/vol/chardonnay_p_h_ctg.f.fasta <(zcat /media/mike/2TB/char_subreads_fastas/*.fasta.gz) | samtools view -bS -q 10 - > subreads.p-h-ctg.bam
samtools sort -@ 8 -m 2G subreads.p-h-ctg.bam -o subreads.p-h-ctg.s.bam
samtools index subreads.p-h-ctg.s.bam
    # make some windows
bedtools makewindows -g /mnt/vol/chardonnay_p-ctg.f.fasta.fai -w 100000 -s 100000 > p.windows.bed
    # get the coverage
bedtools multicov -bams subreads.p-h-ctg.s.bam -bed p.windows.bed > p.cov.bed
    # translate the coords
/mnt/vol/chardonnay_genomics/bin/transform_BED.pl /mnt/vol/chardonnay_IBS/chardonnay_p-ctg.f.scaffolded.bed p.cov.bed | sort -k1,1 -k2,2n > p.chr.cov.bed
    # we can just use p.chr.cov.bed directly in circos


# we need the variant densities, we'll steal this right from the pipeline, filter non-het low qual vars
# save the variants in 'bed format' so we can transform the coords without having to write a new script
zcat ../chardonnay/SAMPLES/AWRI_2/VARIANT_CALLING/cns.vcf.gz | perl -e 'while(<>){my@l=split(/\s+/,$_);my@q=split(/;/,$l[7]);my@f=split(/:/,@l[9]);if(($q[2]eq"HET=1")&&($f[7]<0.000001)){print "$l[0]\t$l[1]\t$l[1]\n";}}' > CH.var.bed

# transform the variant coords
/mnt/vol/chardonnay_genomics/bin/transform_BED.pl /mnt/vol/chardonnay_IBS/chardonnay_p-ctg.f.scaffolded.bed CH.var.bed | sort -k1,1 -k2,2n > CH.chr.var.bed

# convert to circos hist txt format - vcf2circos converts to variants per Kbp for the windows
bedtools makewindows -g /mnt/vol/chardonnay_IBS/chardonnay_p-ctg.f.scaffolded.fa.fai -w 100000 -s 50000 > CH.chr.windows
/mnt/vol/chardonnay_genomics/bin/vcf2circos.pl -v CH.chr.var.bed -b CH.chr.windows -k CH.kar.txt > CH.chr.var.txt 


# we want to show the phasing coverage, large SVs in the haplotigs etc make it hard to do this with haplotig
# placements against the chromosomes so we'll instead infer phasing coverage from alignments (much like mummerplot
# with the -c flag does).
nucmer ../chardonnay_IBS/chardonnay_p-ctg.f.scaffolded.fa ../chardonnay_IBS/chardonnay_h-ctg.f.fasta -t 16 -p CH.p-chr_v_h-ctg
delta-filter -1 CH.p-chr_v_h-ctg.delta > CH.p-chr_v_h-ctg.1.delta
# using very lenient chaining for the sake of clarity in the circos plot (2 kb alignments, 10 kb chaining)
show-coords -b -L 2000 -H CH.p-chr_v_h-ctg.1.delta | awk '{if($2>$1){print $10"\t"$1"\t"$2}else{print $10"\t"$2"\t"$1}}' | sort -k1,1 -k2,2n | bedtools merge -d 10000 > CH.htigs.txt


# manually made the circos configuration file
# make the circos plot
cd circos
circos -conf CH.conf
cd ..


########### investigate the homozygous and hemizygous/syntenic regions ###################

# homozygous = lack of phasing coverage, low SNPs, and double read depth
# hemizygous = lack of phasing coverage, low SNPs, and median read depth

# get the complement of the phasing coverage (unphased regions)
bedtools complement -g <(cat ../chardonnay_IBS/chardonnay_p-ctg.f.scaffolded.fa.fai | awk '{print $1"\t"$2}' \
    | sort -k1,1 -k2,2n) -i CH.htigs.txt > CH.unphased.bed

# get the double read-depth regions, for p.chr.cov.bed median peak is approx. 600, tail approx. 800 (reads/window)
    # merge overlapping windows, chain half-window gaps (50kb), purge single windows (<100kb)
cat p.chr.cov.bed | awk '$4>800{print}' | bedtools merge -d 60000 | awk '$3-$2>110000{print}' > CH.highcoverage.bed
# get the inverse
cat p.chr.cov.bed | awk '$4<800{print}' | bedtools merge -d 60000 | awk '$3-$2>110000{print}' > CH.not_highcoverage.bed

# get the low SNP density windows, approximate cutoff -8
    # merge overlapping windows, chain half-window gaps (50kb), purge single windows (<100kb)
cat CH.chr.var.txt | awk '$4> -8{print $1"\t"$2"\t"$3}' | bedtools merge -d 60000 | awk '$3-$2>110000{print}' > CH.lowsnps.bed

# homozygous regions (intersect of low phase, high cov, low snps), again removing single windows
bedtools intersect -a <(bedtools intersect -a CH.highcoverage.bed -b CH.lowsnps.bed) -b CH.unphased.bed | sort -k1,1 -k2,2n | awk '$3-$2>110000{print}' | bedtools merge -d 100000 > CH.HOMOZYGOUS.bed
cat CH.HOMOZYGOUS.bed | awk '{len+=$3-$2}END{print len}'
# 16394246  = approx. 16 Mb of homozygous regions in scaffold assembly

# apparent hemizygous regions (intersect of low phase, median cov, low snps), 
bedtools intersect -a <(bedtools intersect -a CH.not_highcoverage.bed -b CH.unphased.bed) -b CH.lowsnps.bed | sort -k1,1 -k2,2n | awk '$3-$2>110000{print}' | bedtools merge -d 100000 > CH.HEMIZYGOUS.bed
cat CH.HEMIZYGOUS.bed | awk '{len+=$3-$2}END{print len}'
# 22838238  = approx. 23 Mb of hemizygous or syntenic regions in scaffold assembly


########## NORMAL IDEOGRAM PLOT OF CHROMOSOME 2 ############

# we'll make a normal ideogram plot to better illustrate the homozygous unphased regions

# show alignments, similar to the artemis tools, for CH.chr2 (p-ctgs) and PN.chr2
# we convert the alignments to 'geom_paths' for plotting with ggplot2 in Rstudio
nucmer -t 16 CH.chr2.p.fa PN.chr2.fa -p PN-chr2_CH-pchr2
delta-filter -r PN-chr2_CH-pchr2.delta > PN-chr2_CH-pchr2.r.delta
show-coords -b -L 10000 PN-chr2_CH-pchr2.r.delta -H | awk '{print $1"\t-2\n"$2"\t-2\n"$5"\t-2.6\n"$4"\t-2.6\n"$1"\t-2\nNA\tNA"}' > PN-CH-pctgs.chr2.gpath 


# we need the read-depth coverage of the genome translated to chr coords, we'll use 'p.chr.cov.bed' from the circos plot
    # grep chr2 and swap 2 and 3 column values for reverse direction translated coords    
grep chr2 p.chr.cov.bed | awk '{if($2>$3){print $1"\t"$3"\t"$2"\t"$4}else{print}}' > chr2.cov.bed
    # do the rest in Rstudio

# need the snp-density plot as well, again, stealing from circos
grep chr2 CH.chr.var.txt | awk '{print $2"\t"$4}' > CH.chr.p.snps


# show the phasing coverage (5kb alignments, 5kb chaining)
    # align and filter
nucmer -t 16 CH.chr2.p.fa CH.chr2.h.fa -p p-chr2_h-chr2
delta-filter -r p-chr2_h-chr2.delta -l 5000 > p-chr2_h-chr2.r.delta
    # generate a g-path
show-coords -H p-chr2_h-chr2.r.delta | awk '{print $12"\t"$1"\t"$2}' | sort -k2,2n | bedtools merge -d 5000 | awk '{print $2"\t-1.8\n"$3"\t-1.8\n"$3"\t-1.6\n"$2"\t-1.6\n"$2"\t-1.8\nNA\tNA"}' > p-chr2_h-chr2.g-path

# we want to show the contig boxes of the p-ctg scaffolds
# read the translation bed and spit out a g-path
grep CH.chr2 /mnt/vol/chardonnay_IBS/chardonnay_p-ctg.f.scaffolded.bed | awk '{print $2"\t-1.8\n"$3"\t-1.8\n"$3"\t-2\n"$2"\t-2\n"$2"\t-1.8\nNA\tNA"}' > CH.chr2.g-path


########## RSTUDIO #################

require(ggplot2)

# read the p-ctgs
pctg=read.table("/mnt/vol/chardonnay_f_markerliftover/CH.chr2.g-path",sep="\t")

# alignment
align=read.table("/mnt/vol/chardonnay_f_markerliftover/PN-CH-pctgs.chr2.gpath",sep="\t")

# read the h-tig geom_paths
htigs=read.table("/mnt/vol/chardonnay_f_markerliftover/p-chr2_h-chr2.g-path",sep="\t")

# read in the SNPs (we'll steal this from the circos plot)
snps=read.table("/mnt/vol/chardonnay_f_markerliftover/CH.chr.p.snps",sep="\t")
# convert back to positive values - should now be snps per kb over 100kb windows
snps$V2=snps$V2*-1

# read in the coverage windows
cov=read.table("/mnt/vol/chardonnay_f_markerliftover/chr2.cov.bed",sep="\t")
cov$V4=log2(cov$V4/mean(cov$V4))
cov$V4=replace(cov$V4,cov$V4 < -1.25, -1.25)
cov$V4=replace(cov$V4,cov$V4 > 1.5, 1.5)
cov$V4=cov$V4

# do the ideo plot
ggplot() +
    # blank canvas
    theme(panel.background=element_blank(),axis.title=element_blank(),legend.position="none",axis.text.y=element_blank(),axis.ticks.y=element_blank()) +
    # align fill
    geom_polygon(aes(x=align$V1,y=align$V2,fill=factor(4))) +
    geom_polygon(aes(x=htigs$V1,y=htigs$V2,fill=factor(4))) +
    # align outline
    geom_path(aes(x=align$V1,y=align$V2),size=0.075) +
    geom_path(aes(x=htigs$V1,y=htigs$V2),size=0.075) +
    # chr fill
    geom_polygon(aes(y=c(-2.6,-2.6,-2.8,-2.8,-2.6),x=c(18779844,0,0,18779844,18779844),fill=factor(3))) +
    geom_polygon(aes(y=pctg$V2,x=pctg$V1,fill=factor(2))) +
    # chr outlines
    geom_path(aes(y=c(-2.6,-2.6,-2.8,-2.8,-2.6),x=c(18779844,0,0,18779844,18779844)),size=0.5,linejoin="mitre",lineend="round") +
    geom_path(aes(y=pctg$V2,x=pctg$V1),size=0.5,linejoin="mitre",lineend="round") +
    # colour and scale limits
    scale_fill_manual(values=c("4"="#969696","3"="#f4cae4","2"="#b3e2cd")) +
    scale_x_continuous(breaks=c(0,2500000,5000000,7500000,10000000,12500000,15000000,17500000))


# the read-coverage
ggplot() +
    theme(panel.background=element_blank(),axis.title=element_blank(),legend.position="none",axis.text.x=element_blank()) +
    #geom_path(aes(y=c(0,0),x=c(0,18000000)),color=factor(8)) +
    geom_area(aes(x=cov$V2,y=cov$V4)) +
    scale_y_continuous(breaks=c(-1,0,1)) +
    scale_x_continuous(breaks=c(0,2500000,5000000,7500000,10000000,12500000,15000000,17500000))


# the snp-density
ggplot() +
     theme(panel.background=element_blank(),axis.title=element_blank(),legend.position="none",axis.text.x=element_blank()) +
     #geom_path(aes(y=c(0,0),x=c(0,18000000)),color=factor(8)) +
     geom_area(aes(x=snps$V1,y=snps$V2)) +
     scale_y_continuous(position="right") +
     scale_x_continuous(breaks=c(0,2500000,5000000,7500000,10000000,12500000,15000000,17500000))

# we compile the image in inkscape from the saved SVGs

########## END RSTUDIO ############


# INVESTIGATE THE GAPS IN PINOT-CHARDONNAY-HTIGS CHR2

    # GAPS IN PN->CH

    # self-dotplot of PN Chr2
nucmer -t 16 PN.chr2.fa PN.chr2.fa -p PN.chr2-self
DotPrep.py --delta PN.chr2-self.delta --out PN.chr2-self.delta
    # viewed in dnanexus-dot for reference
    # the gap at PN-11-12.5M is a very repeat-rich region, centromere?

    # grab the 11-12.5 m gap in PN
samtools faidx PN.chr2.fa FN597017.1:11000000-12500000 > PN.chr2.11M-12.5M.fa
    # see if it hits anything
blastn -query PN.chr2.11M-12.5M.fa -subject /mnt/vol/chardonnay_p-ctg.f.fasta -outfmt 6 -evalue 0.000001 -num_alignments 10 > PN.chr2.11M-12.5M.p-hits.outfmt6
    # see if any haplotigs hit
blastn -query PN.chr2.11M-12.5M.fa -subject /mnt/vol/chardonnay_h-ctg.f.fasta -outfmt 6 -evalue 0.000001 -num_alignments 10 > PN.chr2.11M-12.5M.h-hits.outfmt6
    # grab the hit seqs
for i in `cat PN.chr2.11M-12.5M.p-hits.outfmt6 | awk '$4>10000{print $2}' | uniq`; do samtools faidx /mnt/vol/chardonnay_p-ctg.f.fasta $i; done > PN.chr2.11M-12.5M.p-hits.fa
for i in `cat PN.chr2.11M-12.5M.h-hits.outfmt6 | awk '$4>10000{print $2}' | uniq`; do samtools faidx /mnt/vol/chardonnay_h-ctg.f.fasta $i; done > PN.chr2.11M-12.5M.h-hits.fa
    # make a dotplot
nucmer -t 16 -p PN.chr2.11M-12.5M.p-hits PN.chr2.11M-12.5M.fa PN.chr2.11M-12.5M.p-hits.fa
nucmer -t 16 -p PN.chr2.11M-12.5M.h-hits PN.chr2.11M-12.5M.fa PN.chr2.11M-12.5M.h-hits.fa
delta-filter -1 PN.chr2.11M-12.5M.p-hits.delta > PN.chr2.11M-12.5M.p-hits.1.delta
delta-filter -1 PN.chr2.11M-12.5M.h-hits.delta > PN.chr2.11M-12.5M.h-hits.1.delta
mummerplot --png --large PN.chr2.11M-12.5M.p-hits.1.delta -p PN.chr2.11M-12.5M.p-hits
mummerplot --png --large PN.chr2.11M-12.5M.h-hits.1.delta -p PN.chr2.11M-12.5M.h-hits
    # P-CTGS: There are some large alignments but only 000660F aligns enough to have beed included during scaffolding, however, it was not in the ncbiplace file as
    # the high repeat-content (filtered) meant that the remaining alignments were not enough to trigger inclusion in the scaffold. more sophistocated scaffolding is required.    
    # H-CTGS: There are several haplotigs that align completely. Due to the very high repeat content these contigs were flagged as repetitive contigs and moved from the
    # primary contigs to the haplotigs. Purge Haplotigs is working as intended, however, for future scaffolding these contigs should be included.

    # grab the 4.4-5.6 m gap in PN
samtools faidx PN.chr2.fa FN597017.1:4400000-5600000 > PN.chr2.4.4M-5.6M.fa
    # see if it hits any p or h ctgs
blastn -query PN.chr2.4.4M-5.6M.fa -subject /mnt/vol/chardonnay_p-ctg.f.fasta -outfmt 6 -evalue 0.000001 -num_alignments 10 > PN.chr2.4.4M-5.6M.p-hits.outfmt6
blastn -query PN.chr2.4.4M-5.6M.fa -subject /mnt/vol/chardonnay_h-ctg.f.fasta -outfmt 6 -evalue 0.000001 -num_alignments 10 > PN.chr2.4.4M-5.6M.h-hits.outfmt6
    # grab the hit seqs
for i in `cat PN.chr2.4.4M-5.6M.p-hits.outfmt6 | awk '$4>10000{print $2}' | uniq`; do samtools faidx /mnt/vol/chardonnay_p-ctg.f.fasta $i; done > PN.chr2.4.4M-5.6M.p-hits.fa
for i in `cat PN.chr2.4.4M-5.6M.h-hits.outfmt6 | awk '$4>10000{print $2}' | uniq`; do samtools faidx /mnt/vol/chardonnay_h-ctg.f.fasta $i; done > PN.chr2.4.4M-5.6M.h-hits.fa
    # make a dotplot
nucmer -t 16 -p PN.chr2.4.4M-5.6M.p-hits PN.chr2.4.4M-5.6M.fa PN.chr2.4.4M-5.6M.p-hits.fa
nucmer -t 16 -p PN.chr2.4.4M-5.6M.h-hits PN.chr2.4.4M-5.6M.fa PN.chr2.4.4M-5.6M.h-hits.fa
delta-filter -1 PN.chr2.4.4M-5.6M.p-hits.delta > PN.chr2.4.4M-5.6M.p-hits.1.delta
delta-filter -1 PN.chr2.4.4M-5.6M.h-hits.delta > PN.chr2.4.4M-5.6M.h-hits.1.delta
mummerplot --png --large PN.chr2.4.4M-5.6M.p-hits.1.delta -p PN.chr2.4.4M-5.6M.p-hits
mummerplot --png --large PN.chr2.4.4M-5.6M.h-hits.1.delta -p PN.chr2.4.4M-5.6M.h-hits
    # just under half of contig 000020F almost completely covers this region, however the other half does not match this region
    # check contig 000020F against PN-chr2
samtools faidx /mnt/vol/chardonnay_p-ctg.f.fasta 000020F > 000020F.fa
nucmer -t 16 PN.chr2.fa 000020F.fa -p PN.chr2.000020F
delta-filter -1 PN.chr2.000020F.delta > PN.chr2.000020F.1.delta
mummerplot --png --large PN.chr2.000020F.1.delta -p PN.chr1.000020F
    # contig 000020F doesn't match anywhere else on chr2, possible true translocation or haplotype switch with hemizygous gouais sequence?
    # The contig doesn't appear to be misassembled when eyeballing the BAM file.
    # see if it hits other PN chromosomes or unplaced PN contigs
nucmer -t 16 000020F.fa /mnt/vol/PN/PN_chromosomes.fa -p 000020F_PN-chr
nucmer -t 16 000020F.fa /mnt/vol/PN/PN_non-chromosomes.fa -p 000020F_PN-non-chr
delta-filter -1 000020F_PN-chr.delta > 000020F_PN-chr.1.delta
delta-filter -1 000020F_PN-non-chr.delta > 000020F_PN-non-chr.1.delta
mummerplot --png --large 000020F_PN-chr.1.delta -p 000020F_PN-chr
mummerplot --png --large --fat 000020F_PN-non-chr.1.delta -p 000020F_PN-non-chr
    # 000020F doesn't hit other chromosomes but most of the gaps do seem to be filled with unplaced PN contigs.


    # GAPS IN CH-P->CH-H

    # get a dotplot of p-chr2->h-chr2 for reference (already have a dela file from nucmer and delta-filter with -1
mummerplot --png --large p-chr2_h-chr2.1.delta -p p-chr2_h-chr2

    # gap at ~10M and ~12 M
samtools faidx CH.chr2.p.fa CH.chr2:9400000-10200000 > CH.chr2.9.4M-10.2M.fa
samtools faidx CH.chr2.p.fa CH.chr2:11700000-12600000 > CH.chr2.11.7M-12.6M.fa
    # check against haplotigs
nucmer -t 16 CH.chr2.9.4M-10.2M.fa /mnt/vol/chardonnay_h-ctg.f.fasta -p CH.chr2.9.4M-10.2M.htigs
nucmer -t 16 CH.chr2.11.7M-12.6M.fa /mnt/vol/chardonnay_h-ctg.f.fasta -p CH.chr2.11.7M-12.6M.htigs
delta-filter -1 CH.chr2.9.4M-10.2M.htigs.delta > CH.chr2.9.4M-10.2M.htigs.1.delta
delta-filter -1 CH.chr2.11.7M-12.6M.htigs.delta > CH.chr2.11.7M-12.6M.htigs.1.delta
mummerplot --png CH.chr2.9.4M-10.2M.htigs.1.delta -p CH.chr2.9.4M-10.2M.htigs
mummerplot --png CH.chr2.11.7M-12.6M.htigs.1.delta -p CH.chr2.11.7M-12.6M.htigs
    # NO SIGNIFICANT ALIGNMENTS TO HAPLTOGIS
    # check against all p-ctgs
nucmer -t 16 CH.chr2.9.4M-10.2M.fa /mnt/vol/chardonnay_p-ctg.f.fasta -p CH.chr2.9.4M-10.2M.pctgs
nucmer -t 16 CH.chr2.11.7M-12.6M.fa /mnt/vol/chardonnay_p-ctg.f.fasta -p CH.chr2.11.7M-12.6M.pctgs
delta-filter -1 CH.chr2.9.4M-10.2M.pctgs.delta > CH.chr2.9.4M-10.2M.pctgs.1.delta
delta-filter -1 CH.chr2.11.7M-12.6M.pctgs.delta > CH.chr2.11.7M-12.6M.pctgs.1.delta
mummerplot --png CH.chr2.9.4M-10.2M.pctgs.1.delta -p CH.chr2.9.4M-10.2M.pctgs
mummerplot --png CH.chr2.11.7M-12.6M.pctgs.1.delta -p CH.chr2.11.7M-12.6M.pctgs
    # ONLY SELF HITS
    # these two gaps both appear to be true hemizygous
