# Supplementary material for: Population sequencing reveals clonal diversity and ancestral inbreeding in the grapevine cultivar Chardonnay
Source: PLoS Genet. 2018 Nov 20;14(11):e1007807. doi: 10.1371/journal.pgen.1007807 (PMC6279053; doi:10.1371/journal.pgen.1007807)
Supplement: S1 Archive — Extract with tar for linux or Mac, or with 7zip (7zip.org) for Windows. Contents: bin/, All custom scripts used for analysis; lib/, Custom Perl library for scripts; src/, Source code for window coverage masking program; workflows/, Commands used with comments for all data analysis; Makefile, The GNU Make pipeline for marker discovery. (GZ) [file pgen.1007807.s001.gz › workflows/clone_id_coverage_subsample.sh]

#exit;

# workflow for sampling sequencing reads
# do the subsampling, the two bams together are 205x raw coverage (for a 450 Mb genome)
    # every 2nd read -> 100x (102.5)
    # every 4th read -> 50x (51)
    # every 8th read -> 25x (25.5)
    # every 17th read -> 12x (12)
for i in A14965_D0U8CACXX_3.bam A14965_C0HV9ACXX_7.bam; do \
    samtools view $i | awk '{print">"$1"\n"$10}'; done | tee\
    >(jellyfish count -m 27 -s 1G -t 8 -c 1 -C --out-counter-len=1 -L 2 -o 95.200x.jf <(cat -) ) \
    >(perl -e 'my$c=0;while(<>){$_.=<>;if($c==1){print$_;$c=0;}else{$c++;}}' | jellyfish count -m 27 -s 1G -t 8 -c 1 -C --out-counter-len=1 -L 2 -o 95.100x.jf <(cat -) ) |\
    perl -e 'my$c=0;while(<>){$_.=<>;if($c==3){print$_;$c=0;}else{$c++;}}' | jellyfish count -m 27 -s 1G -t 8 -c 1 -C --out-counter-len=1 -L 2 -o 95.50x.jf <(cat -)

for i in A14965_D0U8CACXX_3.bam A14965_C0HV9ACXX_7.bam; do \
    samtools view $i | awk '{print">"$1"\n"$10}'; done | tee\
    >(perl -e 'my$c=0;while(<>){$_.=<>;if($c==7){print$_;$c=0;}else{$c++;}}' | jellyfish count -m 27 -s 1G -t 8 -c 1 -C --out-counter-len=1 -L 2 -o 95.25x.jf <(cat -) ) |\
    perl -e 'my$c=0;while(<>){$_.=<>;if($c==16){print$_;$c=0;}else{$c++;}}' | jellyfish count -m 27 -s 1G -t 8 -c 1 -C --out-counter-len=1 -L 2 -o 95.12x.jf <(cat -)

# count marker kmers for each subsample
for i in `ls | grep jf`; do kmer_jelly_scan.pl -t /mnt/vol/chardonnay/MARKER_VARIANTS/marker_kmers.tsv -j $i > $i.KJS; done

# score each kmer count
for i in `ls | grep KJS`; do kmer_score.pl $i CHAR_5 > $i.txt; done
