# Supplementary material for: Population sequencing reveals clonal diversity and ancestral inbreeding in the grapevine cultivar Chardonnay
Source: PLoS Genet. 2018 Nov 20;14(11):e1007807. doi: 10.1371/journal.pgen.1007807 (PMC6279053; doi:10.1371/journal.pgen.1007807)
Supplement: S1 Archive — Extract with tar for linux or Mac, or with 7zip (7zip.org) for Windows. Contents: bin/, All custom scripts used for analysis; lib/, Custom Perl library for scripts; src/, Source code for window coverage masking program; workflows/, Commands used with comments for all data analysis; Makefile, The GNU Make pipeline for marker discovery. (GZ) [file pgen.1007807.s001.gz › workflows/clone_id_high_cov_validation.sh]

exit;

# make the kmer count dbs
jellyfish count -m 27 -s 1G -t 8 -c 1 -C --out-counter-len=1 -L 2 -o A14964.jf \
    <(for i in A14964_C0HV9ACXX_6.bam A14964_D0U8CACXX_2.bam; do samtools view $i | awk '{print ">"$1"\n"$10}'; done)

jellyfish count -m 27 -s 1G -t 8 -c 1 -C --out-counter-len=1 -L 2 -o A15965.jf \
    <(for i in A14965_A21BC_1.bam A14965_C0HV9ACXX_7.bam A14965_D0U8CACXX_3.bam; do samtools view $i | awk '{print ">"$1"\n"$10}'; done)

jellyfish count -m 27 -s 1G -t 8 -c 1 -C --out-counter-len=1 -L 2 -o A17746_C10EJACXX_1.27mers.jf <(samtools view A17746_C10EJACXX_1.bam | '{print ">"$1"\n"$10}')


# count the marker kmers
for i in `ls | grep jf`; do kmer_jelly_scan.pl -t /mnt/vol/chardonnay/MARKER_VARIANTS/marker_kmers.tsv -j  > $i.KJS; done

# summaries
kmer_score.pl A14964.jf.KJS CHAR_8 > A14964.jf.KJS.score.txt
kmer_score.pl A15965.jf.KJS CHAR_5 > A15965.jf.KJS.score.txt
kmer_score.pl A17746_C10EJACXX_1.27mers.jf CHAR_9 > A17746_C10EJACXX_1.27mers.jf.score.txt
