# Supplementary material for: Population sequencing reveals clonal diversity and ancestral inbreeding in the grapevine cultivar Chardonnay
Source: PLoS Genet. 2018 Nov 20;14(11):e1007807. doi: 10.1371/journal.pgen.1007807 (PMC6279053; doi:10.1371/journal.pgen.1007807)
Supplement: S1 Archive — Extract with tar for linux or Mac, or with 7zip (7zip.org) for Windows. Contents: bin/, All custom scripts used for analysis; lib/, Custom Perl library for scripts; src/, Source code for window coverage masking program; workflows/, Commands used with comments for all data analysis; Makefile, The GNU Make pipeline for marker discovery. (GZ) [file pgen.1007807.s001.gz › workflows/clone_id_low_cov_validation.sh]

exit;

# pool the bam files for each sample
# IX1979
for i in `ls | grep CTGCTG`; do bedtools bamtofastq -i $i -fq /dev/stdout -fq2 /dev/stdout; done | gzip - > G9V7.i.fastq.gz
for i in `ls | grep GACGGA`; do bedtools bamtofastq -i $i -fq /dev/stdout -fq2 /dev/stdout; done | gzip - > 352.i.fastq.gz
for i in `ls | grep GCACTT`; do bedtools bamtofastq -i $i -fq /dev/stdout -fq2 /dev/stdout; done | gzip - > 76ENT.i.fastq.gz
for i in `ls | grep GCCTTA`; do bedtools bamtofastq -i $i -fq /dev/stdout -fq2 /dev/stdout; done | gzip - > 96ENT.i.fastq.gz
# IX1980
for i in `ls | grep GATATA`; do bedtools bamtofastq -i $i -fq /dev/stdout -fq2 /dev/stdout; done | gzip - > 277.i.fastq.gz
for i in `ls | grep GATGCT`; do bedtools bamtofastq -i $i -fq /dev/stdout -fq2 /dev/stdout; done | gzip - > 76.i.fastq.gz
for i in `ls | grep GCAAGG`; do bedtools bamtofastq -i $i -fq /dev/stdout -fq2 /dev/stdout; done | gzip - > 96.i.fastq.gz
for i in `ls | grep GCTCCA`; do bedtools bamtofastq -i $i -fq /dev/stdout -fq2 /dev/stdout; done | gzip - > 548ENT.i.fastq.gz


# make the kmer count databases
# IX1979
jellyfish count -m 27 -s 1G -t 16 -c 1 --out-counter-len=1 -C -L 2 -o G9V7.i.jf <(zcat G9V7.i.fastq.gz)
jellyfish count -m 27 -s 1G -t 16 -c 1 --out-counter-len=1 -C -L 2 -o 352.i.jf <(zcat 352.i.fastq.gz)
jellyfish count -m 27 -s 1G -t 16 -c 1 --out-counter-len=1 -C -L 2 -o 76ENT.i.jf <(zcat 76ENT.i.fastq.gz)
jellyfish count -m 27 -s 1G -t 16 -c 1 --out-counter-len=1 -C -L 2 -o 96ENT.i.jf <(zcat 96ENT.i.fastq.gz)

# IX1980
jellyfish count -m 27 -s 1G -t 16 -c 1 --out-counter-len=1 -C -L 2 -o 277.i.jf <(zcat 277.i.fastq.gz)
jellyfish count -m 27 -s 1G -t 16 -c 1 --out-counter-len=1 -C -L 2 -o 76.i.jf <(zcat 76.i.fastq.gz)
jellyfish count -m 27 -s 1G -t 16 -c 1 --out-counter-len=1 -C -L 2 -o 96.i.jf <(zcat 96.i.fastq.gz)
jellyfish count -m 27 -s 1G -t 16 -c 1 --out-counter-len=1 -C -L 2 -o 548ENT.i.jf <(zcat 548ENT.i.fastq.gz)

# count the kmers
# IX1979
/mnt/vol/chardonnay_genomics/bin/kmer_jelly_scan.pl -t /mnt/vol/chardonnay/MARKER_VARIANTS/marker_kmers.tsv -j G9V7.i.jf > G9V7.i.KJS.tsv
/mnt/vol/chardonnay_genomics/bin/kmer_jelly_scan.pl -t /mnt/vol/chardonnay/MARKER_VARIANTS/marker_kmers.tsv -j 352.i.jf > 352.i.KJS.tsv
/mnt/vol/chardonnay_genomics/bin/kmer_jelly_scan.pl -t /mnt/vol/chardonnay/MARKER_VARIANTS/marker_kmers.tsv -j 76ENT.i.jf > 76ENT.i.KJS.tsv
/mnt/vol/chardonnay_genomics/bin/kmer_jelly_scan.pl -t /mnt/vol/chardonnay/MARKER_VARIANTS/marker_kmers.tsv -j 96ENT.i.jf > 96ENT.i.KJS.tsv

# IX1980
/mnt/vol/chardonnay_genomics/bin/kmer_jelly_scan.pl -t /mnt/vol/chardonnay/MARKER_VARIANTS/marker_kmers.tsv -j 277.i.jf > 277.i.KJS.tsv
/mnt/vol/chardonnay_genomics/bin/kmer_jelly_scan.pl -t /mnt/vol/chardonnay/MARKER_VARIANTS/marker_kmers.tsv -j 76.i.jf > 76.i.KJS.tsv
/mnt/vol/chardonnay_genomics/bin/kmer_jelly_scan.pl -t /mnt/vol/chardonnay/MARKER_VARIANTS/marker_kmers.tsv -j 96.i.jf > 96.i.KJS.tsv
/mnt/vol/chardonnay_genomics/bin/kmer_jelly_scan.pl -t /mnt/vol/chardonnay/MARKER_VARIANTS/marker_kmers.tsv -j 548ENT.i.jf > 548ENT.i.KJS.tsv

# get the summaries
# IX1979
/mnt/vol/chardonnay_genomics/bin/kmer_score.pl G9V7.i.KJS.tsv CHAR_4 > G9V7.i.KJS.tsv.txt
/mnt/vol/chardonnay_genomics/bin/kmer_score.pl 352.i.KJS.tsv CHAR_7 > 352.i.KJS.tsv.txt
/mnt/vol/chardonnay_genomics/bin/kmer_score.pl 76ENT.i.KJS.tsv CHAR_8 > 76ENT.i.KJS.tsv.txt
/mnt/vol/chardonnay_genomics/bin/kmer_score.pl 96ENT.i.KJS.tsv CHAR_9 > 96ENT.i.KJS.tsv.txt
# IX1980
/mnt/vol/chardonnay_genomics/bin/kmer_score.pl 277.i.KJS.tsv CHAR_6 > 277.i.KJS.tsv.txt
/mnt/vol/chardonnay_genomics/bin/kmer_score.pl 76.i.KJS.tsv CHAR_8 > 76.i.KJS.tsv.txt
/mnt/vol/chardonnay_genomics/bin/kmer_score.pl 96.i.KJS.tsv CHAR_9 > 96.i.KJS.tsv.txt
/mnt/vol/chardonnay_genomics/bin/kmer_score.pl 548ENT.i.KJS.tsv CHAR_15 > 548ENT.i.KJS.tsv.txt
