# Supplementary material for: Population sequencing reveals clonal diversity and ancestral inbreeding in the grapevine cultivar Chardonnay
Source: PLoS Genet. 2018 Nov 20;14(11):e1007807. doi: 10.1371/journal.pgen.1007807 (PMC6279053; doi:10.1371/journal.pgen.1007807)
Supplement: S1 Archive — Extract with tar for linux or Mac, or with 7zip (7zip.org) for Windows. Contents: bin/, All custom scripts used for analysis; lib/, Custom Perl library for scripts; src/, Source code for window coverage masking program; workflows/, Commands used with comments for all data analysis; Makefile, The GNU Make pipeline for marker discovery. (GZ) [file pgen.1007807.s001.gz › workflows/clone_id_sequencing_replicates.sh]

exit;

# make the kmer count dbs and get marker kmer counts
for i in `A18261_C10EJACXX_2 A18262_C10EJACXX_3 A18263_C10EJACXX_4 A18264_C10EJACXX_5 A18265_C10EJACXX_6 A18266_C145UACXX_1`; do
    jellyfish count -m 27 -s 1G -t 8 -c 1 -C --out-counter-len=1 -L 2 -o $i.27mers.jf <(samtools bedtools bamtofastq -i $i -fq /dev/stdout -fq2 /dev/stdout)
    kmer_jelly_scan.pl -t /mnt/vol/chardonnay/MARKER_VARIANTS/marker_kmers.tsv -j $i.27mers.jf > $i.27mers.jf.KJS; done

# get the summaries
kmer_score.pl A18261_C10EJACXX_2.27mers.KJS CHAR_4 > A18261_C10EJACXX_2.27mers.KJS.score.txt
kmer_score.pl A18262_C10EJACXX_3.27mers.KJS CHAR_8 > A18262_C10EJACXX_3.27mers.KJS.score.txt
kmer_score.pl A18263_C10EJACXX_4.27mers.KJS CHAR_10 > A18263_C10EJACXX_4.27mers.KJS.score.txt
kmer_score.pl A18264_C10EJACXX_5.27mers.KJS CHAR_11 > A18264_C10EJACXX_5.27mers.KJS.score.txt
kmer_score.pl A18265_C10EJACXX_6.27mers.KJS CHAR_14 > A18265_C10EJACXX_6.27mers.KJS.score.txt
kmer_score.pl A18266_C145UACXX_1.27mers.KJS CHAR_15 > A18266_C145UACXX_1.27mers.KJS.score.txt
