# Supplementary material for: Population sequencing reveals clonal diversity and ancestral inbreeding in the grapevine cultivar Chardonnay
Source: PLoS Genet. 2018 Nov 20;14(11):e1007807. doi: 10.1371/journal.pgen.1007807 (PMC6279053; doi:10.1371/journal.pgen.1007807)
Supplement: S1 Archive — Extract with tar for linux or Mac, or with 7zip (7zip.org) for Windows. Contents: bin/, All custom scripts used for analysis; lib/, Custom Perl library for scripts; src/, Source code for window coverage masking program; workflows/, Commands used with comments for all data analysis; Makefile, The GNU Make pipeline for marker discovery. (GZ) [file pgen.1007807.s001.gz › workflows/FAR2-like_investigate.sh]

exit;

# the PN looks like (CHR5)
# -------------FAR2-l---------pseudogenes-----------
# the expanded region
# -------------FAR2-l---------pseudogenes------extra-FAR2-l----------extra-FAR2-l---------

# looking at the bams of the RNA-seq mapping there are very few reads covering these genes so the gene models might not be great
# examination of the BAM of aligned PE reads in IGV shows two base-call errors that have split some gene models, we'll fix them in
# the MSA manually.


# need to grab the FAR-2-l genes from PN and CH
    # we're ignoring the pseudogenes at ~560kb and the pseudogene at ~585kb
samtools faidx /mnt/vol/chardonnay_p-ctg.f.fasta 000154F:542634-545343 > FAR2l.fa
samtools faidx /mnt/vol/chardonnay_p-ctg.f.fasta 000154F:580876-583415 >> FAR2l.fa 
samtools faidx /mnt/vol/chardonnay_p-ctg.f.fasta 000154F:605005-607511 >> FAR2l.fa 

# grab the FAR-2-l genes from PN using the NCBI online annotations as a reference (ignoring the same pseudo genes, so only the one copy here).
    # manually copy-pasted from NCBI website

# find the homologues in the haplotigs
blastn -query FAR2l.fa -subject ../../chardonnay_h-ctg.f.fasta -outfmt 6 -evalue 0.0000001
    # gene models should be 000569F ~ 98kb and ~ 129 kb (same trend we see for Pinot Noir).
    # we'll ignore the 129 kb pseudo genes
samtools faidx /mnt/vol/chardonnay_h-ctg.f.fasta 000569F:98133-100776 >> FAR2l.fa

# aligned with muscle
# alignment in aliview and genemodels and short-read mapping viewed in IGV
    # fixed a base call error at alignment:601 for 000154F:542634-545343 that caused a frame-shift and splitting of the gene model. 
    # fixed a base call error at alignment:1262 for 000569F:98133-10634 at intron splice site (which appears to have split the gene model). 
    # The 000569F:98133-10634 sequence and the Pinot Noir sequence are now identical.

# saved the alignment for tree building in Rstudio


######### RSTUDIO ################

require(ape)
require(phangorn)

ali=read.aa("/mnt/vol/chardonnay_f_maker/TANDEM_REPT/fatty_acylcoa_reductase/FAR2l.fa",format="fasta")
ali_phydat=phyDat(ali,type="DNA")
ali_dist=dist.ml(ali_phydat,model="JC69",exclude="all")
ali_upgma=upgma(ali_dist)
ali_nj=NJ(ali_dist)

# check the current tree
plot(ali_upgma,type="u")

# check the log likelyhood
pml(ali_upgma,ali_phydat)
pml(ali_nj,ali_phydat)
  # identical for both
  # loglikelihood: -4849.282 
  # 
  # unconstrained loglikelihood: -6869.37 

# optimise and bootstrap the tree
fit=pml(ali_nj,ali_phydat)
fit_opt=optim.pml(fit, model = "GTR", rearrangement = "stochastic")
fit_opt
  # loglikelihood: -4737.74 
  # 
  # unconstrained loglikelihood: -6869.37 

bs=bootstrap.pml(fit_opt,bs=100,optNni=TRUE,multicore=TRUE,control=pml.control(trace=0))

# check the bootstrap values using a phylogram plot
plotBS(midpoint(fit_opt$tree), bs, p = 0, type="p")
    # values all 100, very nice

# visulize the fan and unrooted trees
plot(midpoint(fit_opt$tree),type="u")

# write the tree file, we'll produce the figure and MSA using other tools
write.tree(midpoint(fit_opt$tree),file="/mnt/vol/chardonnay_f_maker/TANDEM_REPT/fatty_acylcoa_reductase/FAR2l.tree")

############### END RSTUDIO #####################


# make the tree pretty in figtree, finished in inkscape


# dotplot of the chardonnay and pinot noir gene expansion region
    # manually copied the CH and PN chr5 seqs

lastz CH.chr5.fa[18200000..18400000] FN597022.1.fa[20800000..21000000] --format=rdotplot > CH_PN.chr5.rdotplot


############ RSTUDIO ##################

require(ggplot2)

ali=read.table("/mnt/vol/chardonnay_f_maker/TANDEM_REPT/fatty_acylcoa_reductase/CH_PN.chr5.rdotplot",sep="\t",header=T)

# adding in geom_polys of the gene positions

ggplot() + 
    geom_polygon(aes(x=c(20881391,20884073,20884073,20881391,20881391),y=c(18200000,18200000,18400000,18400000,18200000),fill=factor(1))) +
    geom_polygon(aes(x=c(20911585,20913529,20913529,20911585,20911585),y=c(18200000,18200000,18400000,18400000,18200000),fill=factor(2))) +
    geom_polygon(aes(x=c(20913540,20914445,20914445,20913540,20913540),y=c(18200000,18200000,18400000,18400000,18200000),fill=factor(2))) +
    geom_polygon(aes(x=c(20800000,21000000,21000000,20800000,20800000),y=c(18275000,18275000,18277700,18277700,18275000),fill=factor(3))) +
    geom_polygon(aes(x=c(20800000,21000000,21000000,20800000,20800000),y=c(18294540,18294540,18296400,18296400,18294540),fill=factor(4))) +
    geom_polygon(aes(x=c(20800000,21000000,21000000,20800000,20800000),y=c(18296570,18296570,18297210,18297210,18296570),fill=factor(4))) +
    geom_polygon(aes(x=c(20800000,21000000,21000000,20800000,20800000),y=c(18313240,18313240,18315780,18315780,18313240),fill=factor(3))) +
    geom_polygon(aes(x=c(20800000,21000000,21000000,20800000,20800000),y=c(18316970,18316970,18317260,18317260,18316970),fill=factor(4))) +
    geom_polygon(aes(x=c(20800000,21000000,21000000,20800000,20800000),y=c(18337370,18337370,18339875,18339875,18337370),fill=factor(3))) +
    geom_path(aes(y=ali$CH.chr5,x=ali$FN597022.1),size=1,lineend="round") +
    scale_x_continuous(name = "Pinot Noir, Chromosome 5, position (bp)") +
    scale_y_continuous(name="Chardonnay, Chromosome 5, position (bp)") +
    scale_fill_manual(values = c("1"="#d01c8b","2"="#f1b6da","3"="#4dac26","4"="#b8e186")) +
    theme(panel.background = element_blank(),panel.border = element_rect(colour = "black", fill=NA, size=1),legend.title = element_blank(),legend.text = element_blank())
    
    # dark green/purple = complete gene models, light green/purple = pseudogenes
    
############## END RSTUDIO ################
