# Supplementary material for: Population sequencing reveals clonal diversity and ancestral inbreeding in the grapevine cultivar Chardonnay
Source: PLoS Genet. 2018 Nov 20;14(11):e1007807. doi: 10.1371/journal.pgen.1007807 (PMC6279053; doi:10.1371/journal.pgen.1007807)
Supplement: S1 Archive — Extract with tar for linux or Mac, or with 7zip (7zip.org) for Windows. Contents: bin/, All custom scripts used for analysis; lib/, Custom Perl library for scripts; src/, Source code for window coverage masking program; workflows/, Commands used with comments for all data analysis; Makefile, The GNU Make pipeline for marker discovery. (GZ) [file pgen.1007807.s001.gz › workflows/fixing_misassemblies.sh]

exit;
# we plotted the reciprocal single-copy orthalogues between pinot noir and chardonnay  which
# revealed some apparent translocations, on inspection of the BAM file it was apparent that 
# some contigs contained misassemblies.

# contigs with potential misassemblies
# 000613F
# 000271F
# 000082F
# 000025F
# 000598F
# 000110F
# 000087F
# 000154F
# 000607F

# link the assemblies
ln -s ../chardonnay_p-ctg.fasta .
ln -s ../chardonnay_p-ctg.fasta.fai .
ln -s ../chardonnay_h-ctg.fasta .
ln -s ../chardonnay_h-ctg.fasta.fai .

# chop the problem contigs, view the BAM in IGV to determine the best position to chop

# 000613F - 237467
# 000271F - 463600
# 000082F - 845000
# 000025F - 1090000
# 000110F - 525600
# 000087F - 332000

# some reads support these graph paths, probably a large translocation in only one parent haplome
# 000598F - skip
# 000154F - skip
# 000607F - skip


# pull the problem contigs
samtools faidx chardonnay_h-ctg.fasta 000613F > 000613F.fa
samtools faidx chardonnay_p-ctg.fasta 000110F > 000110F.fa
samtools faidx chardonnay_p-ctg.fasta 000087F > 000087F.fa
samtools faidx chardonnay_p-ctg.fasta 000271F > 000271F.fa
samtools faidx chardonnay_p-ctg.fasta 000082F > 000082F.fa
samtools faidx chardonnay_p-ctg.fasta 000025F > 000025F.fa

# split the at the misassembly site
perl split_contig.pl 000613F.fa 237467
perl split_contig.pl 000271F.fa 463600
perl split_contig.pl 000082F.fa 845000
perl split_contig.pl 000025F.fa 1090000
perl split_contig.pl 000110F.fa 525600
perl split_contig.pl 000087F.fa 332000


# re-made the assembly with the new split contigs, appended _90X suffixes to split conitg IDs


# REMASK AND RESCAFFOLD
# masking with windowmasker
windowmasker -mk_counts -in chardonnay_p-ctg.split.fasta -out chardonnay_p-ctg.splits.counts -mem 60000
windowmasker -mk_counts -in chardonnay_h-ctg.split.fasta -out chardonnay_h-ctg.splits.counts -mem 60000

windowmasker -ustat chardonnay_p-ctg.splits.counts -in chardonnay_p-ctg.split.fasta -dust false -out chardonnay_p-ctg.splits.windowmask.output
windowmasker -ustat chardonnay_h-ctg.splits.counts -in chardonnay_h-ctg.split.fasta -dust false -out chardonnay_h-ctg.splits.windowmask.output

cat chardonnay_p-ctg.splits.windowmask.output | perl -e 'my $c; while(<>){if ($_ =~ /^>(.+)\s/){$c = $1}else{my @l = split(/\s+/, $_);print "$c\t$l[0]\t$l[2]\n";}}' > chardonnay_p-ctg.splits.windowmask.bed
cat chardonnay_h-ctg.splits.windowmask.output | perl -e 'my $c; while(<>){if ($_ =~ /^>(.+)\s/){$c = $1}else{my @l = split(/\s+/, $_);print "$c\t$l[0]\t$l[2]\n";}}' > chardonnay_h-ctg.splits.windowmask.bed

bedtools maskfasta -fi chardonnay_p-ctg.split.fasta -fo chardonnay_p-ctg.split.mask.fasta -bed chardonnay_p-ctg.splits.windowmask.bed
bedtools maskfasta -fi chardonnay_h-ctg.split.fasta -fo chardonnay_h-ctg.split.mask.fasta -bed chardonnay_h-ctg.splits.windowmask.bed

# rerun the NCBI placement script, shouldn't need tweaking with no repeats to deal with
ln -s ../Char_Pinot_p-ctg_placements/PN.chr.fa .
purge_haplotigs ncbiplace -p PN.chr.fa -h chardonnay_p-ctg.split.mask.fasta -o pn-char-p-split-mask.place.tsv -t 16 -c 30
purge_haplotigs ncbiplace -p PN.chr.fa -h chardonnay_h-ctg.split.mask.fasta -o pn-char-h-split-mask.place.tsv -t 16 -c 30

# re-scaffold
orient_haplotigs.pl -p PN.chr.fa -h chardonnay_p-ctg.split.fasta -n pn-char-p-split-mask.place.tsv -o chardonnay_p-ctg.split.scaffolded -s
orient_haplotigs.pl -p PN.chr.fa -h chardonnay_h-ctg.split.fasta -n pn-char-h-split-mask.place.tsv -o chardonnay_h-ctg.split.scaffolded -s


### FIND MORE SPLITS ###
# blast the contigs against Pinot Noir chromosomes and find any contigs that align to two different chromosomes
cat chardonnay_p-ctg.split.mask.fasta | parallel --no-notice -j 16 --block 10k --recstart '>' --pipe blastn -db PN.chr.fa -query - -outfmt 6 -evalue 0.00001 -max_target_seqs 20 -max_hsps 1000 -word_size 24 -culling_limit 10 | sort -k1,1 -k2,2 -k7,7n -k8,8n |gzip - > char-p.splt.msk-PN.outfmt6.gz
cat chardonnay_h-ctg.split.mask.fasta | parallel --no-notice -j 16 --block 10k --recstart '>' --pipe blastn -db PN.chr.fa -query - -outfmt 6 -evalue 0.00001 -max_target_seqs 20 -max_hsps 1000 -word_size 24 -culling_limit 10 | sort -k1,1 -k2,2 -k7,7n -k8,8n |gzip - > char-h.splt.msk-PN.outfmt6.gz
find_splits.pl char-p.splt.msk-PN.outfmt6.gz chardonnay_p-ctg.split.mask.fasta PN.chr.fa 32 > potential_further_splits.txt
find_splits.pl char-h.splt.msk-PN.outfmt6.gz chardonnay_h-ctg.split.mask.fasta PN.chr.fa 32 >> potential_further_splits.txt
for i in `cat potential_further_splits.txt | awk '{ print $1 }'`; do nucmer -t 32 $i.fa PN.chr.fa -p $i; delta-filter -1 $i.delta > $i.1.delta; mummerplot --png $i.1.delta -p $i; done

# identified one other potential split, contig 000705F - 29457
perl split_contig.pl 000705F.fa 29457


# once again re-made the assembly with the new split contig


# remask for contig placements
windowmasker -mk_counts -in chardonnay_p-ctg.split2.fasta -out chardonnay_p-ctg.split2.counts -mem 60000
windowmasker -ustat chardonnay_p-ctg.split2.counts -in chardonnay_p-ctg.split2.fasta -dust false -out chardonnay_p-ctg.split2.windowmask.output
cat chardonnay_p-ctg.split2.windowmask.output | perl -e 'my $c; while(<>){if ($_ =~ /^>(.+)\s/){$c = $1}else{my @l = split(/\s+/, $_);print "$c\t$l[0]\t$l[2]\n";}}' > chardonnay_p-ctg.split2.windowmask.bed
bedtools maskfasta -fi chardonnay_p-ctg.split2.fasta -fo chardonnay_p-ctg.split2.mask.fasta -bed chardonnay_p-ctg.split2.windowmask.bed

# copy chardonnay_p_ctg.split2.fasta and chardonnay_h_ctg.split.fasta as the new, fixed assembly for haplome reconstruction
mv chardonnay_p_ctg.split2.fasta chardonnay_p_ctg.f.fasta
mv chardonnay_p_ctg.split2.mask.fasta chardonnay_p_ctg.f.mask.fasta
mv chardonnay_h_ctg.split.fasta chardonnay_h_ctg.f.fasta
mv chardonnay_h_ctg.split.mask.fasta chardonnay_h_ctg.f.mask.fasta
