# Supplementary material for: Population sequencing reveals clonal diversity and ancestral inbreeding in the grapevine cultivar Chardonnay
Source: PLoS Genet. 2018 Nov 20;14(11):e1007807. doi: 10.1371/journal.pgen.1007807 (PMC6279053; doi:10.1371/journal.pgen.1007807)
Supplement: S1 Archive — Extract with tar for linux or Mac, or with 7zip (7zip.org) for Windows. Contents: bin/, All custom scripts used for analysis; lib/, Custom Perl library for scripts; src/, Source code for window coverage masking program; workflows/, Commands used with comments for all data analysis; Makefile, The GNU Make pipeline for marker discovery. (GZ) [file pgen.1007807.s001.gz › workflows/generation_of_chardonnay_clone_tree.R]

# load packages
require(ape)
require(phangorn)

# read in the fasta from the pipeline. The seqs are already aligned (concatenated variants)
alignment=read.dna("/mnt/vol/chardonnay/MARKER_VARIANTS/markers.fa",format="fasta")

# convert to a phydat object
ali_phydat=phyDat(alignment,type="DNA")

# test the models
mt=modelTest(ali_phydat)

print(mt)

# F81 seems to perform better than JC

# calculate a distance matrix
ali_dist=dist.ml(x=ali_phydat,model="F81")

print(ali_dist)

# cluster
ali_nj=NJ(ali_dist)
ali_upgma=upgma(ali_dist)

# check the plots
plot(ali_nj,type="u")
plot(ali_upgma,type="u")

# check the fit
parsimony(tree=ali_nj,data=ali_phydat)
parsimony(tree=ali_upgma,data=ali_phydat)

# optimise each
ali_opt_nj=optim.parsimony(ali_nj,ali_phydat)
ali_opt_upgma=optim.parsimony(ali_upgma,ali_phydat)

# nj didn't change, upgma now equal to nj, continue with nj

# need to add the edge lengths again
ali_opt_nj=acctran(ali_opt_nj,ali_phydat)
ali_opt_upgma=acctran(ali_opt_upgma,ali_phydat)

# new fits, i think this was unnecessary for nj
ali_opt_fit_nj=pml(ali_opt_nj,ali_phydat)
ali_opt_fit_upgma=pml(ali_opt_upgma,ali_phydat)

# bootstrap the trees
ali_bs_nj=bootstrap.pml(ali_opt_fit_nj, bs=1000, optNni=TRUE, multicore=TRUE, control = pml.control(trace=0))
ali_bs_upgma=bootstrap.pml(ali_opt_fit_upgma, bs=1000, optNni=TRUE, multicore=TRUE, control = pml.control(trace=0))

# view the bootstrap trees, turning off edge lengths to view the bs values properly
plotBS(midpoint(ali_opt_fit_nj$tree), ali_bs_nj, p = 0, type="u",use.edge.length=F)
plotBS(midpoint(ali_opt_fit_upgma$tree), ali_bs_upgma, p = 0, type="u",use.edge.length=F)

# view the tree with egde lengths
plot.phylo(midpoint(ali_opt_fit_nj$tree),type="u")
plot.phylo(midpoint(ali_opt_fit_upgma$tree),type="u")

# nj looks cleaner, will export for figtree
write.tree(ali_bs_nj,file="/mnt/vol/chardonnay/MARKER_VARIANTS/F81_NJ_OPT_FIT_BS.tre")
