# Supplementary material for: Population sequencing reveals clonal diversity and ancestral inbreeding in the grapevine cultivar Chardonnay
Source: PLoS Genet. 2018 Nov 20;14(11):e1007807. doi: 10.1371/journal.pgen.1007807 (PMC6279053; doi:10.1371/journal.pgen.1007807)
Supplement: S1 Archive — Extract with tar for linux or Mac, or with 7zip (7zip.org) for Windows. Contents: bin/, All custom scripts used for analysis; lib/, Custom Perl library for scripts; src/, Source code for window coverage masking program; workflows/, Commands used with comments for all data analysis; Makefile, The GNU Make pipeline for marker discovery. (GZ) [file pgen.1007807.s001.gz › workflows/maker_annotation.sh]

exit;
# one of the files had a bad read record, parsed all the valid records from the RNAseq files into one file
# map the RNA-seq reads
STAR --runThreadN 16 --genomeDir ../STARIDX/p-ctg/ --readFilesCommand zcat --readFilesIn all-fixed.fq.gz --outSAMtype SAM \
    --outSAMstrandField intronMotif --outFilterIntronMotifs RemoveNoncanonical --alignIntronMax 20000 --outStd SAM \
    | samtools view -bS -q 10 - | samtools sort -@ 16 -m 1G - -o ../p-ctg.RNAseq.s.bam

STAR --runThreadN 16 --genomeDir ../STARIDX/h-ctg/ --readFilesCommand zcat --readFilesIn all-fixed.fq.gz --outSAMtype SAM \
    --outSAMstrandField intronMotif --outFilterIntronMotifs RemoveNoncanonical --alignIntronMax 20000 --outStd SAM \
    | samtools view -bS -q 10 - | samtools sort -@ 16 -m 1G - -o ../h-ctg.RNAseq.s.bam

# call transcripts with cufflinks
cufflinks -p 16 -I 20000 -o p_ctgs p-ctg.RNAseq.s.bam
gffread -E p_ctgs/transcripts.gtf -o p_ctgs-cufflinks/transcripts.gff

cufflinks -p 16 -I 20000 -o h_ctgs h-ctg.RNAseq.s.bam
gffread -E h_ctgs/transcripts.gtf -o h_ctgs-cufflinks/transcripts.gff

# maker (using the multi-maker script)
# make directories for P and H contigs
mkdir p-ctg-maker
mkdir h-ctg-maker

# MANUALLY CREATED AND EDITED CTL FILES FOR MAKER VIA MULTI-MAKER PIPE
cd p-ctg-maker
multi-maker.pl -g ../chardonnay_p-ctg.f.fasta -c 32

cd ../h-ctg-maker
multi-maker.pl -g ../chardonnay_h-ctg.f.fasta -c 16

# pool the results files, map some new names
cd ../p-ctg-maker
cat `find multimaker -path "*contig.maker.output/*.gff" | grep -v Void` | awk '$2 == "maker" {print}' | sort -k1,1 -k4,4n -k3,3r > maker.all.gff 
cat `find multimaker -path "*contig.maker.output/*.maker.proteins.fasta" | grep -v Void` > maker.all.proteins.fasta 
cat `find multimaker -path "*contig.maker.output/*.maker.transcripts.fasta" | grep -v Void` > maker.all.transcripts.fasta 
maker_map_ids --prefix "CK203_" --justify 6 --iterate '0' --suffix '-' maker.all.gff 
map_fasta_ids maker.all.map maker.all.proteins.fasta
map_fasta_ids maker.all.map maker.all.transcripts.fasta

cd ../h-ctg-maker
cat `find multimaker -path "*contig.maker.output/*.gff" | grep -v Void` | awk '$2 == "maker" {print}' | sort -k1,1 -k4,4n -k3,3r > maker.all.gff 
cat `find multimaker -path "*contig.maker.output/*.maker.proteins.fasta" | grep -v Void` > maker.all.proteins.fasta 
cat `find multimaker -path "*contig.maker.output/*.maker.transcripts.fasta" | grep -v Void` > maker.all.transcripts.fasta 
    # primary contigs yielded 66548 proteins, so we start haplotigs at number 66549
maker_map_ids --prefix "CK203_" --justify 6 --iterate '0' --suffix '-' --initial 66549 maker.all.gff 
map_fasta_ids maker.all.map maker.all.proteins.fasta
map_fasta_ids maker.all.map maker.all.transcripts.fasta


### SUBMITTED TO ORTHOMCL ONLINE SERVER FOR ANNOTATION


# SUBMIT FOR KEGG ANNOTATION
# split the files for submission to blastKOALA as part of KEGG annotation
### SUBMITTED USING TAXON 3602, GENUS_EUKARYOTES
cat p-ctg-maker/maker.all.proteins.fasta h-ctg-maker/maker.all.proteins.fasta | perl split_fasta.pl 7500 maker.all.prot
mkdir KEGG
mv maker.all.prot.* KEGG
# manually submitted files and saved output to KEGG


# some known enzymes were missing from the regular annotations so we'll start using the second best hits
# (some of the second best hits match the top hit annotations and one of the knowns was a 100 % match to
# the Pinot Noir orthalog so i'm not sure why it does this, anyway, need to rerun KEGG and save the detailled output)
mkdir KEGG_DET && cd KEGG_DET
# manually resubmitted files and saved detailed output to KEG_DET

# we'll use a score cutoff of 50 for using the next best hits for filling in gaps in the KEGG annotations
cat maker.*.det.kegg | perl -e 'while(<>){chomp($_);my@l=split(/\t/,$_);if($l[1]){print"$l[0]\t$l[1]\n";}elsif(($l[4])&&($l[5]>=50)){print"$l[0]\t$l[4]\n";}}' > maker.SBH50.KEGG
# check how many annotations we have
cat maker.SBH50.KEGG | wc -l
#20760

# RECONSTRUCT KEGG PATHWAYS
# make the file for the pathway reconstructor
printf "# Chardonnay\n" > CH-PN.path.KEGG
cat maker.SBH50.KEGG >> CH-PN.path.KEGG
printf "# Pinot Noir\n" >> CH-PN.path.KEGG
cat ../KEGG/PN.KEGG | awk '$2 !~ "no" {print $1"\t"$2}' | sort -k1,1 | uniq >> CH-PN.path.KEGG 
cd ..

# could not see anything particularly interesting in the pathway reconstructions via the KEGG website


# blast uniprotKB to obtain some draft names for the proteins
cat p-ctg-maker/maker.all.proteins.fasta h-ctg-maker/maker.all.proteins.fasta \
    | parallel --no-notice -j 16 --block 10k --recstart '>' --pipe \
    blastp -db UniprotKB.fasta -outfmt 6 -evalue 0.0000000001 -max_target_seqs 10 \
    | gzip - > maker.all.v.uniprot.outfmt6.gz

# make a table of the uniprotkb IDs and descriptions
cat UniprotKB.fasta | grep \> | perl -e 'while(<>){if($_=~/>(\S+)\s/){print"$1\t";}else{die;}if($_=~/\s(.+)OS=/){print"$1\n";}else{die;}}' \
    > UniprotKB.desc.tsv

# generate some draft names for the proteins, we can add them to the fasta files later if needed
perl add_blast_desc.pl maker.all.v.uniprot.outfmt6.gz UniprotKB.desc.tsv p-ctg-maker/maker.all.proteins.fasta > p-ctg-maker/maker.all.draft-names.tsv
perl add_blast_desc.pl maker.all.v.uniprot.outfmt6.gz UniprotKB.desc.tsv h-ctg-maker/maker.all.proteins.fasta > h-ctg-maker/maker.all.draft-names.tsv


# paint the transcripts that are likely from the gouais haplome
ln -s ../chardonnay_IBS/kmer-based_gouais_block_indentity/chardonnay_p-ctg.f.5k.5k.gouais-blocks.chained.bed chardonnay_p-ctg.gouais_blocks.bed
ln -s ../chardonnay_IBS/kmer-based_gouais_block_indentity/chardonnay_h-ctg.f.5k.5k.gouais-blocks.chained.bed chardonnay_h-ctg.gouais_blocks.bed

# identify the gouais proteins
perl maker_bed_filt.pl chardonnay_p-ctg.gouais_blocks.bed p-ctg-maker/maker.all.gff > p-ctg-maker/gouais_proteins.list
perl maker_bed_filt.pl chardonnay_h-ctg.gouais_blocks.bed h-ctg-maker/maker.all.gff > h-ctg-maker/gouais_proteins.list


# transform the annotations to the chromosome-ordered scaffold
cd p-ctg-maker
transform_BED.pl /mnt/vol/chardonnay_IBS/chardonnay_p-ctg.f.scaffolded.bed maker.all.gff -gff > CH.chr.maker.all.gff
cd ../h-ctg-maker
transform_BED.pl /mnt/vol/chardonnay_IBS/chardonnay_p-ctg.f.scaffolded.bed maker.all.gff -gff > CH.chr.maker.all.gff
cd ../
