# Supplementary material for: Population sequencing reveals clonal diversity and ancestral inbreeding in the grapevine cultivar Chardonnay
Source: PLoS Genet. 2018 Nov 20;14(11):e1007807. doi: 10.1371/journal.pgen.1007807 (PMC6279053; doi:10.1371/journal.pgen.1007807)
Supplement: S1 Archive — Extract with tar for linux or Mac, or with 7zip (7zip.org) for Windows. Contents: bin/, All custom scripts used for analysis; lib/, Custom Perl library for scripts; src/, Source code for window coverage masking program; workflows/, Commands used with comments for all data analysis; Makefile, The GNU Make pipeline for marker discovery. (GZ) [file pgen.1007807.s001.gz › workflows/marker_discovery_pipeline.sh]

exit;

# the pipeline is run in stages, it's supposed to finished with just 'make all' but it
# trips up on a couple stages due to limitations in GNU MAKE, too much effort to fix.

make directories

# mapping
make mapping -j 2

# masking bad mapping regions
make masking -j 8

# call variants and generate the gold call set
make variant_calling -j 8

# create the kmer databases
make kmer_counts -j 2

# find candidate marker variants
make marker_candidates -j 8

# kmer-filter and return marker variants
make markers -j 2


# There were still three markers that separated the samples perfectly by sequencing batch, these
# are assumed to be artefacts from sequencing and were manually removed.
    # Deleted the three entries from the whitelist MARKER_CANDIDATES/whitelist
    # and MARKER_VARIANTS/marker_kmers.tsv.

make markers -j 2

# The resulting MARKER_VARIANTS/marker_kmers.tsv and a 27mer jellyfish count 
# database can now be fed into kmer_jelly_scan.pl to get the marker kmer 
# counts, and that counts file can be fed into kmer_score.pl to return the 
# matching clones. 
