# Supplementary material for: Population sequencing reveals clonal diversity and ancestral inbreeding in the grapevine cultivar Chardonnay
Source: PLoS Genet. 2018 Nov 20;14(11):e1007807. doi: 10.1371/journal.pgen.1007807 (PMC6279053; doi:10.1371/journal.pgen.1007807)
Supplement: S1 Archive — Extract with tar for linux or Mac, or with 7zip (7zip.org) for Windows. Contents: bin/, All custom scripts used for analysis; lib/, Custom Perl library for scripts; src/, Source code for window coverage masking program; workflows/, Commands used with comments for all data analysis; Makefile, The GNU Make pipeline for marker discovery. (GZ) [file pgen.1007807.s001.gz › workflows/marker_variants_in_genes.sh]

exit;

# need a few files for finding markers in predicted genes
    # copied the chardonnay pipeline marker table TSV
    # linked the chardonnay maker .gff annotations
    # linked the chardonnay maker proteins (for provean)


# need to make the refGene database, first step is converting the maker gff with this very fussy script >.>
    # directory for the database
mkdir Vv
    # give the GFF a header
printf "##gff-version 3\n" > p-ctg.gff3

    # need to filter out the alias field, and I think sorting is needed
cat maker.all.gff | perl -e 'while(<>){@l=split(/\t/,$_);$_ =~ s/Alias=.*//; print $_ if ($l[2]=~/CDS|exon|mRNA|gene/)}' \
    | sort -k1,1 -k4,4n -k3,3 >> p-ctg.gff3

    # run the damn script
gff3ToGenePred p-ctg.gff3 Vv/Vv_refGene.txt -warnAndContinue -maxParseErrors=-1

# now just need to retrieve the seqs and the database will be ready
/home/mike/annovar/retrieve_seq_from_fasta.pl -format refGene -seqfile /mnt/vol/chardonnay_p-ctg.f.fasta Vv/Vv_refGene.txt --outfile Vv/Vv_refGeneMrna.fa

# make a sub-directory for running annovar
mkdir markers && cd markers

# split the marker table into a bunch of files for annovar, one file per sample group
cat ../marker_table.tsv | perl -e 'my$TMP;while(<>){my@l=split(/\t/,$_);if($l[0]=~/^#AWRI|^#CHAR/){$fname=$_;$fname=~s/#//;chomp($fname);$fname=~s/\s/_/g;$fname .=".anno"; open$TMP,">",$fname or die;print $TMP $_;}else{print $TMP $_ if ($TMP);}}'

# make the annovar files
for i in `ls`; do /mnt/vol/chardonnay_genomics/bin/markers2annovar.pl -m $i -o $i.anno; done

# run annovar
for i in `ls | grep -P "anno$"`; do /home/mike/annovar/annotate_variation.pl --dbtype refGene --buildver Vv --hgvs --transcript_function --thread 8 $i ../Vv; done

cd ..

# run provean on the annovar output
    # need a FOFN of the exon_var_func files
find markers/ -name "*exonic_variant_function" > anno_exon_var_func.fofn

# downloaded the nr database from the link in the provean guidelines

# run provean
/mnt/vol/chardonnay_genomics/bin/multi_provean.pl  -f annovar_exon_variants.fofn  -p maker.all.proteins.fasta  -t 16

# add draft protein names to the provean output
cd markers
for i in `ls | grep prov.tsv`; do perl ../add_draft_names.pl ../maker.all.draft-names.tsv $i > $i.draftnames.tsv; done
cd ..

# manually built the provean_output.tsv file from the anno.prov.draftname TSVs
