# Supplementary material for: Population sequencing reveals clonal diversity and ancestral inbreeding in the grapevine cultivar Chardonnay
Source: PLoS Genet. 2018 Nov 20;14(11):e1007807. doi: 10.1371/journal.pgen.1007807 (PMC6279053; doi:10.1371/journal.pgen.1007807)
Supplement: S1 Archive — Extract with tar for linux or Mac, or with 7zip (7zip.org) for Windows. Contents: bin/, All custom scripts used for analysis; lib/, Custom Perl library for scripts; src/, Source code for window coverage masking program; workflows/, Commands used with comments for all data analysis; Makefile, The GNU Make pipeline for marker discovery. (GZ) [file pgen.1007807.s001.gz › workflows/purge_haplotigs.sh]

exit;

# purge_haplotigs: https://bitbucket.org/mroachawri/purge_haplotigs
# commit: f63c180 

# generate the cov histogram
zz0_coverage_histogram.sh char_p_h_subreads_aligned.bam

# choose cutoffs for low, mid-point, and high:
# -l=10 -m=60 -h=150

# get the contig coverage stats
zz1_analyse_gencov.pl  -i char_p_h_subreads_aligned.bam.gencov  -o coverage_stats.csv  -l 10  -m 60  -h 150  

# run the pipeline
nohup zz2_autoassign_contigs.pl -s coverage_stats.csv -g p_h_ctg.fasta -t 4 -p 10 -a 70 -m 300 &
