# Supplementary material for: Population sequencing reveals clonal diversity and ancestral inbreeding in the grapevine cultivar Chardonnay
Source: PLoS Genet. 2018 Nov 20;14(11):e1007807. doi: 10.1371/journal.pgen.1007807 (PMC6279053; doi:10.1371/journal.pgen.1007807)
Supplement: S1 Archive — Extract with tar for linux or Mac, or with 7zip (7zip.org) for Windows. Contents: bin/, All custom scripts used for analysis; lib/, Custom Perl library for scripts; src/, Source code for window coverage masking program; workflows/, Commands used with comments for all data analysis; Makefile, The GNU Make pipeline for marker discovery. (GZ) [file pgen.1007807.s001.gz › workflows/repeat_library_and_masking.sh]

exit;

# downloaded the P-MITE vinifera library for chardonnay  


### repeatmodeller

# build the database
/home/mike/RepeatModeler-open-1.0.10/BuildDatabase -name chardonnay -engine ncbi chardonnay_p-h-ctg.fasta 

# run repeat modeller
RepeatModeler -engine ncbi -pa 16 -database chardonnay

ln -s $PWD/chardonnay-families.fa ../library/chardonnay-families.fa

# manually concatenated the interspersed repeats and the MITE library to create the chardonnay custom library

### repeatmasker
RepeatMasker -pa 16 -lib ../library/chardonnay_custom_repeats.fa -no_is -dir repeatmasker -gff chardonnay_p-h-ctg.fasta 
