# Supplementary material for: Population sequencing reveals clonal diversity and ancestral inbreeding in the grapevine cultivar Chardonnay
Source: PLoS Genet. 2018 Nov 20;14(11):e1007807. doi: 10.1371/journal.pgen.1007807 (PMC6279053; doi:10.1371/journal.pgen.1007807)
Supplement: S1 Archive — Extract with tar for linux or Mac, or with 7zip (7zip.org) for Windows. Contents: bin/, All custom scripts used for analysis; lib/, Custom Perl library for scripts; src/, Source code for window coverage masking program; workflows/, Commands used with comments for all data analysis; Makefile, The GNU Make pipeline for marker discovery. (GZ) [file pgen.1007807.s001.gz › workflows/tandem_gene_expansion_predictions.sh]

exit;

### IDENTIFICATION OF TANDEM HOMOLOGUES ###

# downloaded the pinot noir genome GFF annotations

# convert to BED format for the blast_to_raw.py script
grep mRNA PN.gff3 | perl -e 'while(<>){my@l=split(/\s+/,$_);my$id;if($l[8]=~/Genbank:([A-Z0-9\_]+).\d+;/){$id=$1;}$l[3]-=1;$l[4]-=1;print"$l[0]\t$l[3]\t$l[4]\t$id\n";}' > PN.bed 

gff_to_bed.py ../p-ctg-maker/maker.all.gff > p-ctg.bed
cat p-ctg.bed | awk '{ print $1"\t"$2"\t"$3"\t"$4"-0\t"$5}' > tmp
mv tmp p-ctg.bed

gff_to_bed.py ../h-ctg-maker/maker.all.gff > h-ctg.bed
cat h-ctg.bed | awk '{ print $1"\t"$2"\t"$3"\t"$4"-0\t"$5}' > tmp
mv tmp h-ctg.bed

# transform the bed files to scaffold coords
/mnt/vol/chardonnay_genomics/bin/transform_BED.pl /mnt/vol/chardonnay_IBS/chardonnay_p-ctg.f.scaffolded.bed p-ctg.bed > tmp
mv tmp p-ctg.bed

    # for the haplotigs it's htig coords >> pctg coords >> scaffold coords
/mnt/vol/chardonnay_genomics/bin/transform_BED.pl /mnt/vol/chardonnay_IBS/char-h_to_char-p.scaffold.bed h-ctg.bed > tmp
/mnt/vol/chardonnay_genomics/bin/transform_BED.pl /mnt/vol/chardonnay_IBS/chardonnay_p-ctg.f.scaffolded.bed tmp > h-ctg.bed 
rm tmp

# prep the PN protein file (and hope the regex works)
cat protein.fa | perl -e 'while(<>){if($_=~/ref\|(\S+)\|\s/){print ">$1\n";}else{print$_}}' > PN.prot.fa

# blastp the prot seqs
makeblastdb -in PN.prot.fa -dbtype prot

# do the blastp search
cat p-ctg.prot.fa | parallel --no-notice -j 16 --block 5k --recstart '>' --pipe blastp -query - -db PN.prot.fa -outfmt 6 -evalue 0.0000000001 | p-ctg_PN.outfmt6
cat h-ctg.prot.fa | parallel --no-notice -j 16 --block 5k --recstart '>' --pipe blastp -query - -db PN.prot.fa -outfmt 6 -evalue 0.0000000001 | h-ctg_PN.outfmt6

# run the blast_to_raw.py script
/home/mike/quota-alignment/scripts/blast_to_raw.py p-ctg_PN.outfmt6 --qbed=p-ctg.bed --sbed=PN.bed --tandems-only --tandem_Nmax=20
mv PN.localdups PN.p-ctg.localdups

/home/mike/quota-alignment/scripts/blast_to_raw.py h-ctg_PN.outfmt6 --qbed=h-ctg.bed --sbed=PN.bed --tandems-only --tandem_Nmax=20
mv PN.localdups PN.h-ctg.localdups


### FLAGGING THE LOW MAPPING REGIONS IN PINOT NOIR ###


# mapping PN data to p-ctg and flagging areas with a drop in readcoverage, to intersect with 
# the tandem repeat-flagged proteins to identify gene expansions in chardonnay. The idea being
# that tandem homologues in poor mapping PN regions are likely to be due to gene tandem duplication
# event in either gouais blanc or chardonnay.

mkdir low_mapping && mv low_mapping

# manually linked the seq data to CWD. 

# map the reads, just using pinot blanc to save time
bwa mem -t 16 /mnt/vol/chardonnay/BWA/chardonnay_p-ctg.fasta <(zcat `ls | grep 1.fastq.gz`) <(zcat `ls|grep 2.fastq.gz`) | samtools view -bS -q 10 - > blanc.p-ctg.bam 
bwa mem -t 16 /mnt/vol/BWA/chardonnay_h-ctg.f.fasta <(zcat `ls | grep 1.fastq.gz`) <(zcat `ls|grep 2.fastq.gz`) | samtools view -bS -q 10 - > blanc.h-ctg.bam

# sort
samtools sort -@ 8 -m 1G -o blanc.p-ctg.s.bam blanc.p-ctg.bam 
samtools sort -@ 8 -m 1G -o blanc.h-ctg.s.bam blanc.h-ctg.bam

# index
samtools index blanc.p-ctg.s.bam 
samtools index blanc.h-ctg.s.bam

# run genomecov -d for use with window masking
bedtools genomecov -ibam blanc.p-ctg.s.bam -d | gzip - > blanc.d-gencov.gz
bedtools genomecov -ibam blanc.h-ctg.s.bam -d | gzip - > blanc.h.d-gencov.gz

# run the window-masking
window-walker-d-gencov.pl -f /mnt/vol/chardonnay/BWA/chardonnay_p-ctg.fasta.fai -b blanc.d-gencov.gz -w 1000 -s 500 -c 250 -dp_h 500 -dp_l 15 \
    | wind_call_clust | awk '{print $1"\t"$4"\t"$5}' \
    > blanc.poor-mapping.bed
window-walker-d-gencov.pl -f /mnt/vol/chardonnay_h-ctg.f.fasta.fai -b blanc.h.d-gencov.gz -w 1000 -s 500 -c 250 -dp_h 500 -dp_l 15 \
    wind_call_clust | awk '{print $1"\t"$4"\t"$5}' \
    > blanc.h.poor-mapping.bed

# merge
bedtools merge -i blanc.poor-mapping.bed > blanc.poor-mapping.m.bed
bedtools merge -i blanc.h.poor-mapping.bed > blanc.h.poor-mapping.m.bed

# transform to scaffold coords
transform_BED.pl /mnt/vol/chardonnay_IBS/chardonnay_p-ctg.f.scaffolded.bed blanc.poor-mapping.m.bed > blanc.poor-mapping.chr.bed
    # remembered to sort this time
transform_BED.pl /mnt/vol/chardonnay_IBS/chardonnay_h-ctg.f.scaffolded.bed blanc.h.poor-mapping.m.bed \
    | sort -k1,1 -k2,2n > blanc.h.poor-mapping.chr.bed

cd ..


### FIND THE INTERSECT OF GOUAIS REGIONS, TANDEM HOMOLOGUES, AND POOR PN MAPPING ###

# get the intersect of gouais regions and poor mapping regions
    # just to be certain of the sorting
cat low_mapping/blanc.poor-mapping.chr.bed \
    | sort -k1,1 -k2,2n > blanc.poor-mapping.chr.s.bed
cat /mnt/vol/chardonnay_IBS/kmer-based_gouais_block_indentity/chardonnay_p-ctg.f.scaffold.gouais-blocks.chained.bed \
    | sort -k1,1 -k2,2n > chardonnay_p-ctg.scaffolded.gouais-blocks.s.bed
cat /mnt/vol/chardonnay_IBS/kmer-based_gouais_block_indentity/chardonnay_h-ctg.f.scaffolded.5k.5k.gouais-blocks.chained.bed \
    | sort -k1,1 -k2,2n > chardonnay_h-ctg.scaffolded.gouais-blocks.s.bed

    # now the intersect
bedtools intersect -a chardonnay_p-ctg.scaffolded.gouais-blocks.s.bed -b blanc.poor-mapping.chr.s.bed > p-ctg.gouais_n_poor-mapping.bed
bedtools intersect -a chardonnay_h-ctg.scaffolded.gouais-blocks.s.bed -b low_mapping/blanc.h.poor-mapping.chr.bed > h-ctg.gouais_n_poor-mapping.bed 


# run the localdups filtering script
./isec_localdups.pl p-ctg.gouais_n_poor-mapping.bed ../p-ctg-maker/CH.chr.maker.all.gff p-ctg.localdups > p-ctg.gene-expansion-candidates.tsv
./isec_localdups.pl p-ctg.gouais_n_poor-mapping.bed ../p-ctg-maker/CH.chr.maker.all.gff p-ctg.localdups -bed | sort -k1,1 -k2,2n > p-ctg.gene-expansion-candidates.bed

./isec_localdups.pl h-ctg.gouais_n_poor-mapping.bed ../h-ctg-maker/CH.chr.maker.all.gff h-ctg.localdups > h-ctg.gene-expansion-candidates.tsv 
./isec_localdups.pl h-ctg.gouais_n_poor-mapping.bed ../h-ctg-maker/CH.chr.maker.all.gff h-ctg.localdups -bed | sort -k1,1 -k2,2n > h-ctg.gene-expansion-candidates.bed 


# manually inspect gene expansion predictions
