# Supplementary material for: Population sequencing reveals clonal diversity and ancestral inbreeding in the grapevine cultivar Chardonnay
Source: PLoS Genet. 2018 Nov 20;14(11):e1007807. doi: 10.1371/journal.pgen.1007807 (PMC6279053; doi:10.1371/journal.pgen.1007807)
Supplement: S1 Dataset — Chardonnay clone-specific markers with read-counts (Sheet 1), Markers in gene models with Annovar and Provean predictions (Sheet 2), Summaries of clonal marker detection screening against validation datasets (Sheet 3). (XLSX) [file pgen.1007807.s002.xlsx]

## Sheet: Sheet 1 Markers
Sample Group (clone1, clone2, …)	Reference base	Alt base	CR_red						Waite_Star						118						I10V1						Mendoza						352(1)						1066						124
Position (contig:base)			A	C	G	T	INS	DEL	A	C	G	T	INS	DEL	A	C	G	T	INS	DEL	A	C	G	T	INS	DEL	A	C	G	T	INS	DEL	A	C	G	T	INS	DEL	A	C	G	T	INS	DEL	A	C	G	T	INS
CR_red
000004F:2830691	C	T	-	63	-	32	-	-	-	73	-	-	-	-	-	86	-	-	-	-	-	89	-	-	-	-	-	76	-	-	-	-	-	82	-	-	-	-	-	124	-	-	-	-	1	121	-	-	-
000005F:2340951	C	T	-	40	-	42	-	-	-	75	-	-	-	-	-	94	-	-	-	-	-	83	-	-	-	-	-	91	-	-	-	-	-	62	-	-	-	-	-	99	-	-	-	-	-	123	-	-	-
000011F:2063507	C	A	10	40	-	-	-	-	-	53	-	-	-	-	-	63	-	-	-	-	-	84	-	-	-	-	-	52	-	-	-	-	-	50	-	-	-	-	-	63	-	-	-	-	-	77	-	-	-
000025F_901:357367	T	C	-	17	-	32	-	-	-	-	-	39	-	-	-	-	-	46	-	-	-	-	-	57	-	-	-	-	-	36	-	-	-	-	-	69	-	-	-	-	-	94	-	-	-	-	-	69	-
000047F:163045	A	'+G'	68	-	6	-	30	-	77	-	-	-	-	-	99	-	-	-	-	-	97	-	-	-	-	-	89	-	-	-	-	-	93	-	-	-	-	-	127	-	-	-	-	-	120	-	-	-	-
000058F:1224265	G	A	39	-	73	-	-	-	-	-	77	-	-	-	-	-	119	-	-	-	-	-	116	1	-	-	-	-	108	-	-	-	1	-	120	-	-	-	-	-	129	-	-	-	-	-	122	-	-
000062F:830894	G	T	-	-	44	33	-	-	-	-	76	-	-	-	-	-	71	-	-	-	-	-	94	-	-	-	-	-	94	-	-	-	-	-	92	-	-	-	-	-	97	-	-	-	-	-	66	-	-
000066F:624178	T	C	-	31	-	57	-	-	-	-	-	90	-	-	-	-	-	84	-	-	-	-	-	88	-	-	-	-	-	90	-	-	-	-	-	116	-	-	-	-	-	94	-	-	-	-	-	96	-
000078F:36167	T	A	13	-	-	69	-	-	-	-	-	72	-	-	-	-	-	68	-	-	-	-	-	88	-	-	-	-	-	79	-	-	-	-	-	59	-	-	-	-	-	93	-	-	-	-	-	89	-
000233F:146681	G	A	10	-	36	-	-	-	-	-	50	-	-	-	-	-	37	-	-	-	-	-	44	-	-	-	-	-	35	-	-	-	-	-	49	-	-	-	-	-	50	-	-	-	-	-	63	-	-
000296F:190045	T	A	17	-	-	31	-	-	-	-	-	45	-	-	-	-	-	46	-	-	-	-	-	36	-	-	-	-	-	29	-	-	-	-	-	34	-	-	-	-	-	89	-	-	-	-	-	81	-
000315F:425233	G	A	48	-	63	-	-	-	-	-	82	-	-	-	-	-	82	1	-	-	-	-	99	-	-	-	-	-	83	-	-	-	-	-	94	-	-	-	-	-	129	-	-	-	-	-	100	-	-
000538F:151050	A	G	72	-	15	-	-	-	66	-	-	-	-	-	71	1	-	-	-	-	88	-	-	-	-	-	97	-	-	-	-	-	89	-	-	-	-	-	114	-	-	-	-	-	105	1	-	-	-
000909F:97679	C	G	-	41	17	-	-	-	-	61	-	-	-	-	-	44	-	-	-	-	-	44	-	-	-	-	-	44	-	-	-	-	-	53	-	-	-	-	-	77	-	-	-	-	-	57	-	-	-
CR_red, Waite_Star, 118, I10V1, Mendoza, 352(1), 1066, 124, 809, G9V7, 95, 277, 352(2), 96
000015F:2538518	T	A	28	-	-	57	-	-	35	-	-	59	-	-	30	-	-	63	-	-	51	-	-	56	-	-	36	-	-	54	-	-	44	-	-	57	-	-	30	-	-	72	-	-	41	-	-	61	-
000029F:763677	G	T	-	-	62	33	-	-	-	-	49	36	-	-	-	-	60	43	-	-	-	-	57	24	-	-	-	-	52	28	-	-	-	-	50	40	-	-	-	-	78	41	-	-	-	-	64	45	-
000042F:74411	T	A	21	-	-	13	-	-	24	-	-	9	-	-	26	-	-	11	-	-	18	-	-	13	-	-	21	-	-	12	-	-	17	-	-	9	-	-	25	-	-	10	-	-	35	-	-	6	-
000103F:692641	A	T	51	-	-	33	-	-	44	-	-	27	-	-	41	-	-	28	-	-	44	-	-	26	-	-	41	-	-	20	-	-	49	-	-	30	-	-	48	-	-	45	-	-	60	-	-	29	-
000139F:597320	A	'-T'	59	-	-	-	1	20	46	-	-	-	-	22	51	-	-	-	-	33	41	1	-	-	-	28	57	-	-	-	1	27	52	-	-	-	1	24	55	-	-	-	-	33	58	-	-	-	-
000156F:411410	G	A	27	-	41	-	-	-	30	-	54	-	-	-	39	-	57	-	-	-	32	-	55	-	-	-	29	-	35	-	-	-	30	-	43	-	-	-	42	-	55	-	-	-	44	-	67	-	-
000245F:242196	T	'+A'	-	-	-	70	45	-	1	-	-	47	32	-	-	1	-	71	37	-	1	-	-	76	34	-	4	-	-	59	36	-	2	-	-	62	36	-	1	-	-	78	48	-	-	-	-	80	45
000269F:407109	C	T	-	53	-	41	-	-	-	35	-	31	-	-	-	57	-	33	-	-	-	53	-	33	-	-	-	46	-	35	-	-	-	46	-	30	-	-	-	69	-	53	-	-	-	69	-	31	-
CR_red, Waite_Star, I10V1
000000F:3536942	T	C	-	37	-	100	-	-	-	35	-	81	-	-	-	-	-	142	-	-	-	25	-	105	-	-	-	-	-	145	-	-	-	-	-	132	-	-	-	-	-	176	-	-	-	-	-	184	-
000005F:1166775	G	T	-	-	40	28	-	-	-	-	27	25	-	-	-	-	74	-	-	-	-	-	62	34	-	-	-	-	64	-	-	-	-	-	72	-	-	-	-	-	87	-	-	-	-	-	100	-	-
000005F:3747226	A	'+AATAT'	56	-	-	2	23	-	64	-	-	3	21	-	91	-	-	-	-	-	78	-	-	1	21	-	116	-	-	-	-	-	73	-	-	-	-	-	119	-	-	-	-	-	124	-	-	-	-
000005F:3929878	G	A	42	-	76	-	-	-	35	-	35	-	-	-	-	-	78	-	-	-	29	-	58	-	-	-	-	-	86	-	-	-	-	-	80	-	-	-	-	-	129	-	-	-	-	-	90	-	-
000008F:221300	G	A	50	-	50	-	-	-	34	-	54	-	-	-	-	-	96	-	-	-	36	-	67	-	-	-	-	-	87	1	-	-	-	-	98	-	-	-	-	-	112	-	-	-	-	-	139	-	-
000010F:1037878	C	T	-	57	-	27	-	-	-	36	-	17	-	-	-	66	-	-	-	-	-	71	-	20	-	-	-	76	-	-	-	-	-	73	-	-	-	-	-	100	-	-	-	-	-	95	-	-	-
000011F:1514696	A	'-C'	40	-	-	-	-	10	41	-	-	1	-	11	37	-	-	-	-	-	28	-	-	-	-	16	41	-	-	-	-	-	43	-	-	-	-	-	39	-	-	-	-	-	54	-	-	-	-
000011F:431011	C	T	-	18	-	20	-	-	-	18	-	13	-	-	-	56	-	-	-	-	-	37	-	17	-	-	-	49	-	-	-	-	-	38	-	-	-	-	-	75	-	-	-	-	-	66	-	-	-
000012F:3045561	C	T	-	53	-	39	-	-	-	54	-	37	-	-	-	100	-	-	-	-	-	53	-	32	-	-	-	112	-	-	-	-	-	70	-	-	-	-	-	145	-	-	-	-	-	129	-	-	-
000013F:1038978	G	A	38	-	49	-	-	-	30	-	32	-	-	-	-	-	72	-	-	-	29	-	49	-	-	-	-	-	64	-	-	-	-	-	73	-	-	-	-	-	137	-	-	-	-	-	128	-	-
000013F:2677066	A	T	61	-	-	35	-	-	53	-	-	24	-	-	109	-	-	-	-	-	69	-	-	55	-	-	96	-	-	-	-	-	95	-	-	-	-	-	103	-	-	-	-	-	116	-	-	-	-
000014F:1857951	C	T	-	48	-	32	-	-	-	45	-	21	-	-	-	87	-	-	-	-	-	52	-	34	-	-	-	67	-	-	-	-	-	83	-	-	-	-	-	113	-	-	-	-	-	122	-	-	-
000014F:1869819	A	'+T'	105	-	-	2	10	-	70	-	-	-	13	-	87	-	-	-	-	-	63	-	-	-	11	-	75	-	-	-	-	-	98	-	-	-	-	-	124	-	-	-	-	-	112	-	-	-	-
000015F:1002238	T	A	18	-	-	60	-	-	25	-	-	50	-	-	-	-	-	78	-	-	31	-	-	55	-	-	-	-	-	80	-	-	-	-	-	77	-	-	-	-	-	106	-	-	-	-	-	96	-
000015F:1814849	A	'+T'	53	-	-	-	29	-	45	-	-	1	34	-	77	-	-	-	-	-	57	-	-	-	31	-	73	-	-	-	-	-	100	-	-	-	-	-	146	-	-	-	-	-	107	-	-	-	-
000015F:445883	T	A	48	-	-	68	-	-	29	-	-	36	-	-	-	-	-	91	-	-	42	-	-	49	-	-	-	-	-	113	-	-	-	-	-	98	-	-	-	-	-	108	-	-	-	-	-	110	-
000025F_901:1089873	T	C	-	30	-	46	-	-	-	30	-	44	-	-	-	-	-	110	-	-	-	42	-	58	-	-	-	-	-	82	-	-	-	-	-	105	-	-	-	-	-	138	-	-	-	-	-	124	-
000026F:2234530	T	C	-	35	-	63	-	-	-	35	-	45	-	-	-	-	-	102	-	-	-	38	-	72	-	-	-	-	-	90	-	-	-	-	-	94	-	-	-	-	-	146	-	-	-	-	-	140	-
000028F:411796	G	A	50	1	58	-	-	-	44	-	46	-	-	-	-	-	94	-	-	-	38	-	47	-	-	-	-	-	92	-	-	-	-	-	97	-	-	-	-	-	130	-	-	-	-	-	104	-	-
000028F:991235	C	G	-	79	37	-	-	-	-	62	24	-	-	-	-	103	-	-	-	-	-	70	36	-	-	-	-	118	-	-	-	-	-	99	-	-	-	-	-	126	-	-	-	-	-	132	-	-	-
000033F:1095842	C	T	-	66	-	30	-	-	-	58	-	27	-	-	1	90	-	-	-	-	-	71	-	41	-	-	-	97	-	-	-	-	-	98	-	-	-	-	-	116	-	-	-	-	-	125	-	-	-
000033F:1895263	G	A	51	-	70	1	-	-	46	-	61	-	-	-	-	-	111	-	-	-	40	-	79	-	-	-	-	-	107	-	-	-	-	-	97	-	-	-	-	-	122	-	-	-	-	-	133	-	-
000033F:489322	A	T	49	-	-	10	-	-	42	-	-	14	-	1	66	-	-	-	-	-	50	-	-	13	-	-	55	-	-	-	-	-	68	-	-	-	-	-	83	-	-	-	-	-	64	-	-	-	-
000037F:1327097	A	T	61	-	-	48	-	-	49	-	-	26	-	-	83	-	-	-	-	-	47	-	-	32	-	-	85	-	-	-	-	-	83	-	-	-	-	-	122	-	-	-	-	-	94	-	-	-	-
000045F:1299940	G	A	38	-	66	-	-	-	44	-	45	-	-	-	-	-	105	-	-	-	48	-	67	-	-	-	-	-	111	1	-	-	-	-	114	-	-	-	-	-	140	-	-	-	-	-	137	-	-
000064F:269614	C	T	-	64	-	40	-	-	-	73	-	35	-	-	-	107	-	-	-	-	-	50	-	52	-	-	-	109	-	-	-	-	-	115	-	-	-	-	-	119	-	-	-	-	-	120	-	-	-
000068F:903834	G	C	-	33	65	-	-	-	-	34	45	-	-	-	-	-	109	-	-	-	-	36	75	-	-	-	-	-	90	-	-	-	-	-	102	-	-	-	-	-	122	-	-	-	-	-	130	-	-
000070F:431827	A	G	120	-	11	-	-	-	95	-	14	-	-	-	117	-	-	-	-	-	101	-	18	-	-	-	138	-	-	-	-	-	110	-	-	-	-	-	148	-	-	-	-	-	125	-	-	-	-
000076F:234042	C	'+T'	-	70	-	1	43	-	-	52	-	-	39	-	-	103	-	-	-	-	-	63	-	2	35	-	-	100	1	-	-	-	-	106	-	-	-	-	-	129	-	1	-	-	-	122	-	-	-
000076F:451068	T	A	33	-	-	62	-	-	56	-	-	54	-	-	-	-	-	91	-	1	44	-	-	63	-	-	1	-	-	92	-	-	-	-	-	117	-	-	-	-	-	149	-	-	-	-	-	153	-
000076F:740880	C	G	-	74	52	-	-	-	-	57	41	-	-	-	-	88	-	-	-	-	-	74	48	-	-	-	-	102	-	-	-	-	-	104	-	-	-	-	-	144	-	-	-	-	-	127	-	-	-
000079F:575283	T	'-G'	-	-	-	44	-	28	-	-	-	49	-	21	-	-	-	88	-	-	-	-	-	62	-	29	-	-	-	77	-	-	-	-	-	103	-	-	-	-	-	113	-	-	-	-	-	100	-
000080F:616460	C	T	-	52	-	43	-	-	-	54	-	27	-	-	-	81	-	-	-	-	-	54	-	36	-	-	-	76	-	-	-	-	-	81	-	-	-	-	-	110	-	-	-	-	-	125	-	-	-
000080F:737014	A	'+T'	66	-	-	6	42	-	48	-	-	3	32	-	77	-	-	-	-	-	62	-	-	4	40	-	92	-	-	-	-	-	105	-	-	-	-	-	123	-	-	-	-	-	119	-	-	-	-
000096F:1070843	A	'-G'	81	-	-	-	-	31	66	-	-	-	-	29	97	-	-	-	-	-	64	-	-	-	-	27	109	-	-	-	-	-	89	-	-	-	-	-	119	-	-	-	-	-	107	-	-	-	-
000108F:356043	A	G	71	-	50	-	-	-	59	-	42	1	-	-	105	-	-	-	-	-	55	-	37	-	-	-	110	-	-	-	-	-	97	-	-	-	-	-	139	-	-	-	-	-	119	-	-	-	-
000119F:833114	A	'-T'	106	-	-	-	-	20	108	-	-	-	-	10	113	-	-	-	-	-	92	-	-	-	-	11	109	-	-	-	-	-	115	-	-	-	-	-	118	-	-	-	-	-	127	-	-	-	-
000133F:828800	T	'-A'	-	-	-	76	-	26	-	-	-	58	-	24	-	-	-	76	-	-	-	-	-	64	-	26	-	-	-	80	-	-	-	-	-	94	-	-	-	-	-	101	-	-	-	-	-	100	-
000146F:437038	G	A	33	-	50	-	-	-	30	-	44	-	-	-	-	-	81	-	-	-	25	-	55	-	-	-	-	-	72	-	-	-	-	-	64	-	-	-	-	-	110	-	-	-	-	-	83	-	-
000154F:738629	A	T	48	-	-	11	-	-	42	-	-	12	-	-	64	-	-	-	-	-	41	-	-	13	-	-	54	-	-	-	-	-	57	-	-	-	-	-	66	-	-	-	-	-	67	-	-	-	-
000172F:322633	G	T	-	-	39	21	-	-	-	-	24	23	-	-	-	-	60	-	-	-	-	-	42	30	-	-	-	-	54	-	-	-	-	-	67	-	-	-	-	-	104	-	-	-	-	-	90	-	-
000175F:603266	T	'+TG'	-	-	3	80	32	-	-	-	2	65	45	-	-	-	-	101	-	-	-	-	2	71	34	-	-	-	-	100	-	-	-	-	-	122	-	-	-	-	-	109	-	-	-	-	-	102	-
000189F:42333	A	'+T'	70	-	-	1	11	-	53	-	-	-	10	-	81	-	-	-	-	-	87	-	-	-	10	-	69	-	-	-	-	-	80	-	-	-	-	-	102	-	-	-	-	-	109	-	-	-	-
000202F:813792	A	'-TAAT'	46	-	-	-	-	33	42	-	-	-	-	22	50	-	-	-	-	-	56	-	-	-	-	15	46	-	-	-	-	-	61	-	-	-	1	-	68	-	-	-	-	-	55	-	-	-	-
000209F:390965	C	T	-	52	-	41	-	-	-	48	-	22	-	-	-	102	-	-	-	-	1	61	-	29	-	-	-	91	-	-	-	-	-	81	-	-	-	-	-	115	-	-	-	-	-	126	-	-	-
000213F:269755	A	'+T'	66	-	-	2	36	-	61	-	-	-	34	-	109	-	-	-	-	-	76	-	-	-	28	-	107	-	-	-	-	-	110	-	-	-	-	-	159	-	-	-	1	-	141	-	-	-	1
000235F:186928	T	'+A'	-	-	-	82	36	-	2	-	-	59	35	-	-	-	-	109	-	-	1	-	-	73	35	-	-	-	-	111	-	-	-	-	-	107	-	-	-	-	-	132	-	-	-	-	-	143	1
000267F:484008	G	A	44	-	60	-	-	-	30	-	41	-	-	-	-	-	99	-	-	-	33	-	75	-	-	-	-	-	95	-	-	-	-	-	68	-	-	-	-	-	114	-	-	-	-	-	116	-	-
000270F:181604	T	C	-	34	-	30	-	-	-	22	-	29	-	-	-	-	-	71	-	-	-	25	-	47	-	-	-	-	-	56	-	-	-	-	-	58	-	-	-	-	-	89	-	-	-	-	-	95	-
000315F:19970	A	'-ATTAAAGAATT'	55	-	-	-	-	24	53	-	-	-	-	16	79	-	-	-	-	-	62	-	-	-	-	24	70	-	-	-	-	-	96	-	-	-	-	-	103	-	-	-	-	-	119	-	-	-	-
000315F:375255	T	'-A'	-	-	-	106	-	11	-	-	-	96	-	16	-	-	-	129	-	-	-	-	-	129	-	23	-	-	-	104	-	-	-	-	-	114	-	-	-	-	-	162	-	-	-	-	-	137	-
000375F:159301	C	T	-	43	-	10	-	-	-	42	-	12	-	-	-	50	-	-	-	-	-	41	-	13	-	-	-	71	-	-	-	-	-	51	-	-	-	-	-	65	-	-	-	-	-	64	-	-	-
000426F:360359	A	'-T'	13	-	-	-	-	42	17	-	-	-	-	24	52	-	-	-	-	-	19	-	-	-	-	30	50	-	-	-	-	-	53	-	-	-	-	-	53	-	-	-	-	-	54	-	-	-	-
000435F:299901	T	C	-	27	-	10	-	-	-	25	-	5	-	-	-	-	-	32	-	-	-	31	-	6	-	-	-	-	-	42	-	-	1	-	-	29	-	-	-	-	-	52	-	-	-	-	-	53	-
000515F:244016	G	'+A'	1	-	50	-	25	-	-	-	44	-	37	-	-	-	77	-	1	-	-	-	50	-	31	-	-	-	87	-	-	-	-	-	58	-	1	-	-	-	94	-	-	-	-	-	119	-	-
000518F:140452	A	'+C'	94	1	-	-	16	-	66	-	-	-	18	-	100	-	-	-	-	-	108	1	-	-	29	-	119	-	-	-	-	-	110	-	-	-	-	-	151	-	-	-	-	-	174	-	-	-	-
000564F:160669	G	A	35	-	65	-	-	-	24	-	59	-	-	-	-	-	99	-	-	-	29	-	50	-	-	-	-	-	99	-	-	-	-	-	90	-	-	-	-	-	118	-	-	-	-	-	126	-	-
000595F:131111	T	C	-	20	-	49	-	-	-	14	-	42	-	-	-	-	-	75	-	-	-	20	-	49	-	-	-	-	-	53	-	-	-	1	-	57	-	-	-	-	-	94	-	-	-	-	1	87	-
000679F:76112	T	C	-	37	-	74	-	-	-	35	-	65	-	-	-	-	-	92	-	-	-	45	-	63	-	-	-	-	-	90	-	-	-	-	-	104	-	-	-	-	-	110	-	-	-	-	-	117	-
000784F:60239	C	A	30	56	-	-	-	-	27	47	-	-	-	-	-	78	-	-	-	-	42	36	-	-	-	-	-	72	-	-	-	-	-	80	-	-	-	-	-	112	-	-	-	-	-	101	-	-	-
CR_red, Waite_Star, I10V1, Mendoza, 809, 95, 277
000213F:253513	T	A	31	-	-	54	-	2	27	-	-	56	-	-	-	-	-	82	-	-	31	-	-	47	-	-	13	-	-	82	-	-	-	-	-	85	-	-	-	-	-	120	-	-	-	-	-	130	-
000213F:253514	G	T	-	-	53	34	-	-	-	-	53	27	-	-	-	-	83	-	-	-	-	-	47	30	-	-	-	-	80	12	-	-	-	-	82	-	-	-	-	-	121	-	-	-	-	-	132	-	-
CR_red, Waite_Star, I10V1, 277
000000F:3475481	A	'+AT'	89	-	-	3	51	-	96	-	-	3	35	-	137	-	-	-	-	-	72	-	-	3	42	-	131	-	-	-	-	-	121	-	-	-	-	-	131	-	-	-	-	-	140	-	-	-	-
000003F_009:189403	G	A	20	-	38	-	-	-	14	-	33	-	-	-	-	-	66	-	-	-	26	-	42	-	-	-	-	-	59	-	-	-	-	-	71	-	-	-	-	-	77	-	-	-	-	-	72	-	-
000007F:1456666	T	A	30	-	-	69	-	-	26	-	-	57	1	-	-	-	-	110	2	-	31	-	-	81	-	-	-	-	-	94	-	-	-	-	-	94	-	-	-	-	-	102	-	-	-	-	-	114	-
000015F:2086899	C	T	-	102	-	17	-	-	-	89	-	11	-	-	-	97	-	-	-	-	-	94	-	13	-	-	-	102	-	-	-	-	-	103	-	-	-	-	-	126	-	-	-	-	-	130	-	-	-
000033F:175934	C	T	-	119	-	18	-	-	-	118	-	10	-	-	-	140	-	-	-	-	-	89	-	16	-	-	-	135	-	-	-	-	-	70	-	-	-	-	-	132	-	-	-	-	-	153	-	-	-
000033F:2035902	C	T	-	46	-	31	-	-	-	36	-	23	-	-	-	87	-	-	-	-	-	63	-	34	-	-	-	81	-	-	-	-	-	97	-	-	-	-	-	93	-	-	-	-	-	119	-	-	-
000038F:842408	A	'-C'	59	-	-	-	-	38	55	-	-	-	-	36	90	-	-	-	-	-	52	-	-	-	-	30	90	-	-	-	-	-	112	-	-	-	-	-	109	-	-	-	-	-	126	2	-	-	-
000042F:1777736	A	T	51	-	-	48	-	-	50	-	-	32	-	-	115	-	-	2	-	-	52	-	-	27	-	-	94	-	-	-	-	-	103	-	-	-	-	-	117	-	-	-	-	-	120	-	-	-	-
000076F:791031	T	'-CTC'	-	-	-	70	-	29	-	-	-	45	-	36	-	-	-	99	-	-	-	-	-	80	-	39	-	-	-	96	-	-	-	-	-	102	-	-	-	-	-	124	-	-	-	-	-	106	-
000083F:1029557	T	A	41	-	-	38	-	-	38	-	-	36	-	-	-	-	-	84	-	-	40	-	-	60	-	-	-	-	-	93	-	-	-	-	-	72	-	-	-	-	-	116	-	-	-	-	-	108	-
000126F:233685	G	'-TTC'	-	-	43	-	-	27	-	-	51	-	-	37	-	-	82	-	-	-	-	-	60	-	-	36	-	-	80	-	-	-	-	-	67	-	-	-	-	-	119	-	-	-	-	-	104	-	-
000278F:122927	A	'-AC'	87	-	-	-	-	29	52	-	-	-	-	21	110	-	-	-	-	-	78	-	-	-	-	38	103	-	-	-	-	-	107	-	-	-	-	-	122	-	-	-	-	-	164	-	-	-	-
000315F:59498	G	A	15	-	95	-	-	-	11	-	89	-	-	-	-	-	111	-	-	-	17	-	97	-	-	-	-	-	78	-	-	-	-	-	90	-	-	-	-	-	117	-	-	-	-	-	114	-	-
000471F:70949	G	A	17	-	96	-	-	-	10	-	82	1	-	-	-	-	125	-	-	-	16	-	81	-	-	-	-	-	122	-	-	-	-	-	106	-	-	-	-	-	156	-	-	-	-	-	124	-	-
000474F:93077	A	'+C'	70	1	-	-	47	-	76	3	-	-	43	-	98	-	-	-	-	-	74	1	-	-	53	-	127	-	-	-	-	-	72	-	-	-	-	-	127	-	-	-	-	-	137	-	-	-	-
000508F:192838	T	'-A'	-	-	-	39	-	22	-	-	-	41	-	22	-	-	-	97	-	-	-	-	-	54	-	39	-	-	-	79	-	-	-	-	-	70	-	-	-	-	-	119	-	-	-	-	-	121	-
000653F:89528	A	T	6	-	-	39	-	-	5	-	-	28	-	-	46	-	-	-	-	-	15	-	-	28	-	-	46	-	-	-	-	-	51	-	-	-	-	-	59	-	-	-	-	-	51	-	-	1	-
000826F:155960	T	'-TTTTTTTTA'	-	-	-	69	-	13	-	-	-	66	-	18	-	-	-	106	-	-	-	-	-	68	-	18	-	-	-	80	-	-	-	-	-	98	-	-	-	-	-	83	-	-	-	-	-	89	-
CR_red, I10V1
000135F:352785	A	'+T'	70	-	-	-	10	-	66	-	-	-	-	-	62	-	-	-	-	-	71	-	-	-	14	-	75	-	-	-	-	-	90	-	-	-	-	-	121	-	-	-	-	-	118	-	1	-	-
000314F:409210	A	T	45	-	-	14	-	-	34	-	-	-	-	-	52	-	-	1	-	-	29	-	-	16	-	-	53	-	-	2	-	-	59	-	-	2	-	-	83	-	-	1	-	-	77	-	-	4	-
Waite_Star
000001F_011:1723775	A	C	104	-	-	-	-	-	49	35	-	-	-	-	83	-	-	-	-	-	71	-	-	-	-	-	78	-	-	-	-	-	62	-	-	-	-	-	131	-	-	-	-	-	143	-	-	-	-
000005F:2067589	A	T	90	-	-	-	-	-	44	-	-	30	-	-	77	-	-	-	-	-	112	-	-	-	-	-	85	-	-	-	-	-	94	-	-	-	-	-	124	-	-	-	-	-	121	-	-	-	-
000017F:237285	A	T	82	-	-	-	-	-	37	-	-	20	-	-	71	-	-	-	-	-	75	-	-	-	-	-	84	-	-	-	-	-	69	-	-	-	-	-	114	-	-	-	-	-	118	-	-	-	-
000019F:629650	T	C	-	-	-	101	-	-	-	37	-	56	-	-	-	-	-	103	-	-	-	-	-	89	-	-	-	-	-	96	-	-	-	-	-	102	-	-	-	-	-	115	-	-	-	-	-	109	-
000044F:1342348	G	T	-	-	102	-	-	-	1	-	60	37	-	-	-	-	90	-	-	-	-	-	94	-	-	-	-	-	83	-	-	-	-	-	93	-	-	-	-	-	117	-	-	-	-	-	108	-	-
000044F:1521232	T	G	-	-	-	109	-	-	-	-	21	59	-	-	-	-	-	82	-	-	-	-	-	91	-	-	-	-	-	97	-	-	-	-	-	102	-	-	-	-	-	117	-	-	-	-	-	117	-
000045F:54720	C	A	-	63	-	-	-	-	40	23	-	-	-	-	-	74	-	-	-	-	-	70	-	-	-	-	-	46	-	-	-	-	-	51	-	-	-	-	-	77	-	-	-	-	-	65	-	-	-
000061F:374981	C	T	-	51	-	-	-	-	-	9	-	27	-	-	-	34	-	-	-	-	-	35	-	-	-	-	-	29	-	-	-	-	-	22	-	-	-	-	-	43	-	-	-	-	-	57	-	-	-
000064F:367145	T	G	-	-	-	126	-	-	-	-	21	83	-	-	-	-	-	104	-	-	-	-	-	106	-	-	-	-	-	102	-	-	-	-	-	130	-	-	-	-	-	134	-	-	-	-	-	119	-
000069F:338354	C	'-A'	-	86	-	-	-	-	-	53	-	-	-	21	-	85	-	-	-	-	-	110	-	-	-	-	-	104	-	-	-	-	-	97	-	-	-	-	-	100	-	-	-	-	-	131	-	-	-
000073F:857509	G	A	-	-	97	1	-	-	30	-	38	-	-	-	-	-	60	-	-	-	-	-	98	-	-	-	-	-	93	-	-	-	-	-	84	-	-	-	-	-	129	-	-	-	-	-	116	-	-
000083F:1275672	A	G	70	-	-	-	-	-	20	-	21	-	-	-	57	-	-	-	-	-	42	-	-	-	-	-	52	-	-	-	-	-	52	-	-	-	-	-	82	-	-	-	-	-	89	-	-	-	-
000126F:321578	C	T	-	140	-	-	-	-	-	75	-	40	-	-	-	121	-	-	-	-	-	123	-	-	-	-	-	130	-	-	-	-	-	120	-	-	-	-	-	140	-	-	-	-	-	158	-	-	-
000150F:871957	T	A	1	-	-	93	-	-	15	-	-	74	-	-	-	-	-	86	-	-	1	-	-	119	-	-	-	-	-	95	-	-	-	-	-	83	-	-	-	-	-	107	-	-	-	-	-	115	-
000150F:871963	C	A	-	93	-	-	-	-	16	86	-	-	-	-	-	90	-	-	-	-	1	122	-	-	-	-	-	92	-	-	-	-	-	86	-	-	-	-	-	120	-	-	-	-	-	112	-	-	-
000156F:520419	C	T	-	123	-	-	-	-	-	54	-	42	-	-	-	101	-	-	-	-	-	100	-	-	-	-	-	115	-	-	-	-	-	106	-	-	-	-	-	123	-	-	-	-	-	136	-	-	-
000182F:621895	A	'-T'	122	-	-	-	-	-	45	-	-	-	-	38	102	-	-	-	-	-	92	-	-	-	-	-	96	-	-	-	-	-	111	-	-	-	-	-	117	-	-	-	-	-	111	-	-	-	-
000227F:296951	G	A	-	-	118	-	-	-	29	-	48	-	-	-	-	-	102	-	-	-	-	-	104	-	-	-	-	-	118	-	-	-	-	-	99	-	-	-	-	-	133	-	-	-	-	-	106	-	-
000325F:347467	C	T	-	102	-	-	-	-	-	54	-	32	-	-	-	97	-	-	-	-	-	107	-	-	-	-	-	112	-	-	-	-	-	90	-	-	-	-	-	92	-	-	-	-	-	108	-	-	-
000333F:510498	C	T	-	45	-	-	-	-	-	1	-	38	-	-	-	46	-	-	-	-	-	48	-	-	-	-	-	48	-	-	-	-	-	54	-	-	-	-	-	65	-	-	-	-	-	72	-	-	-
000383F:132387	C	T	-	82	-	-	-	-	-	44	-	25	-	-	-	96	-	-	-	-	-	96	-	-	-	-	-	86	-	-	-	-	-	90	-	-	-	-	-	116	-	-	-	-	-	137	-	-	-
000416F:88121	T	'+TTAGG'	-	-	-	100	-	-	-	-	-	84	23	-	-	-	-	92	-	-	-	-	-	106	-	-	-	-	-	93	-	-	-	-	-	119	-	-	-	-	-	125	-	-	-	-	-	119	-
000587F:140907	C	G	-	107	-	-	-	-	-	57	37	-	-	-	-	92	-	-	-	-	-	102	-	-	-	-	-	79	-	-	-	-	-	103	-	-	-	-	-	106	-	-	-	-	-	109	-	-	-
000772F:48018	A	'-TAAAT'	63	-	-	-	-	-	18	-	-	-	-	26	56	-	-	-	-	-	61	-	-	-	-	-	55	-	-	-	-	-	45	-	-	-	-	-	76	-	-	-	-	-	69	-	-	-	-
000954F:107534	T	C	-	-	-	60	-	-	-	29	-	43	-	-	-	-	-	94	-	-	-	-	-	76	-	-	-	-	-	67	-	-	-	-	-	72	-	-	-	-	-	105	-	-	-	-	-	100	-
001166F:33189	A	T	93	-	-	-	-	-	38	-	-	40	-	-	90	-	-	-	-	-	99	-	-	-	-	-	76	-	-	-	-	-	94	-	-	-	-	-	104	-	-	-	-	-	107	-	-	-	-
118
000000F:2896930	G	A	-	1	79	-	-	-	-	-	64	-	-	-	11	-	40	-	-	-	-	-	79	-	-	-	-	-	64	-	-	-	-	-	83	-	-	-	-	-	98	-	-	-	1	-	101	-	-
000001F_011:1784284	C	T	-	84	-	-	-	-	-	79	-	-	-	-	-	80	-	19	-	-	-	91	-	-	-	-	-	79	-	-	-	-	-	82	-	-	-	-	-	107	-	-	-	-	-	104	-	-	-
000009F:204804	T	C	-	-	-	62	-	-	-	-	-	49	-	-	-	14	-	41	-	-	-	-	-	49	-	-	-	-	-	54	-	-	-	-	-	63	-	-	-	-	-	52	-	-	-	1	-	50	-
000012F:837346	C	T	-	94	-	-	-	-	-	91	-	-	-	-	-	67	-	16	-	-	-	91	-	-	-	-	-	100	-	-	-	-	-	109	-	-	-	-	-	101	-	-	-	-	-	114	-	1	-
000019F:2135039	T	A	-	-	-	93	-	-	-	-	-	75	-	-	18	-	-	75	-	-	-	-	-	95	-	-	-	-	-	80	-	-	-	-	-	77	-	-	-	-	-	125	-	-	-	-	-	128	-
000021F:1470956	T	A	-	-	-	105	-	-	-	-	-	82	-	-	17	-	-	82	-	-	-	-	-	86	-	-	-	-	-	111	-	-	-	-	-	96	-	-	-	-	-	136	-	-	1	-	-	127	-
000021F:853891	A	G	86	-	-	-	-	-	80	-	-	-	-	-	60	-	12	-	-	-	70	-	-	-	-	-	85	-	-	-	-	-	72	-	-	-	-	-	123	-	-	-	-	-	116	-	-	-	-
000024F:2047450	C	T	-	89	-	-	-	-	-	81	-	-	-	-	-	65	-	17	-	-	-	80	-	-	-	-	-	86	-	-	-	-	-	93	-	-	-	-	-	94	-	-	-	-	-	95	-	1	-
000027F:905715	C	T	-	110	-	-	-	-	-	73	-	-	-	-	-	73	-	18	-	-	-	116	-	-	-	-	-	110	-	-	-	-	-	98	-	-	-	-	-	107	-	-	-	-	-	110	1	1	-
000028F:1000408	T	'-A'	-	-	-	97	-	-	-	-	-	86	-	-	-	-	-	91	-	18	-	-	-	96	-	-	-	-	-	92	-	-	-	-	-	90	-	-	-	-	-	153	-	-	-	-	-	147	-
000031F:1760336	C	T	-	85	-	-	-	-	-	91	-	-	-	-	-	84	-	14	-	-	-	84	-	-	-	-	-	107	-	-	-	-	-	77	-	-	-	-	-	111	-	-	-	-	-	100	-	-	-
000046F:1702287	A	'+T'	104	-	-	-	-	-	81	-	-	-	-	-	72	-	-	-	13	-	87	-	-	-	-	-	96	-	-	1	-	-	81	-	-	-	-	-	113	-	-	-	-	-	98	-	-	-	-
000061F:252592	C	T	-	103	-	-	-	-	-	89	-	-	-	-	-	69	-	14	-	-	-	97	-	-	-	-	-	90	-	-	-	-	-	88	-	-	-	-	-	110	-	-	-	-	-	111	-	1	-
000079F:302802	C	T	-	91	-	-	-	-	-	68	-	-	-	-	-	74	-	17	-	-	-	102	-	-	-	-	-	90	-	-	-	-	-	74	-	-	-	-	-	95	-	-	-	-	-	97	-	2	-
000087F_902:598966	A	T	106	-	-	-	-	-	96	-	-	-	-	-	69	-	-	15	-	-	114	-	-	-	-	-	96	-	-	-	-	-	97	-	-	-	-	-	133	-	-	-	-	-	109	-	-	1	-
000087F_902:740336	G	A	1	-	91	-	-	-	-	-	79	-	-	-	21	-	78	-	-	-	-	-	107	-	-	-	-	-	104	-	-	-	-	-	92	-	-	-	-	-	140	-	-	-	1	-	123	-	-
000088F:820336	G	A	-	-	96	-	-	-	-	-	81	-	-	-	14	-	75	-	-	-	-	-	75	-	-	-	-	-	88	-	-	-	-	-	80	-	-	-	-	-	112	-	-	-	-	-	115	-	-
000164F:640647	C	T	-	91	-	-	-	-	-	72	-	-	-	-	-	77	-	15	-	-	-	98	-	-	-	-	-	94	-	-	-	-	-	72	-	-	-	-	-	113	-	-	-	-	-	112	-	-	-
000177F:66394	C	A	-	94	-	-	-	-	-	74	-	-	-	-	16	84	-	-	-	-	-	93	-	-	-	-	-	85	-	-	-	-	-	66	-	-	-	-	-	97	-	-	-	-	-	94	-	-	-
000212F:370784	A	'+T'	94	-	-	-	-	-	68	-	-	-	-	-	68	-	-	1	13	-	91	-	-	-	-	-	86	-	-	-	-	-	81	-	-	-	-	-	103	-	-	-	-	-	110	-	-	-	-
000252F:116590	G	A	-	-	79	-	-	-	-	-	61	-	-	-	17	-	74	-	-	-	-	-	82	-	-	-	-	-	93	-	-	-	-	-	76	-	-	-	-	-	102	-	-	-	1	-	84	-	-
000263F:76550	G	C	-	-	51	-	-	-	-	-	54	-	-	-	-	16	30	-	-	-	-	-	61	-	-	-	-	-	62	-	-	-	-	-	43	-	-	-	-	-	62	-	-	-	-	1	64	-	-
000362F:408394	G	'+T'	-	-	56	-	-	-	-	-	41	-	-	-	-	-	38	-	15	-	-	-	54	-	-	-	-	-	47	-	-	-	-	-	42	-	-	-	-	-	50	-	-	-	-	-	54	-	1
000392F:57895	G	A	-	-	31	-	-	-	-	-	36	-	-	-	18	-	31	-	-	-	-	-	42	-	-	-	-	-	45	1	-	-	-	-	38	-	-	-	-	-	52	-	-	-	1	-	49	-	-
000502F:330330	G	A	-	-	56	-	-	-	-	-	48	-	-	-	16	-	29	-	-	-	-	-	49	-	-	-	-	-	49	-	-	-	-	-	48	-	-	-	-	-	59	-	-	-	1	-	51	-	-
000564F:161430	A	T	112	-	-	-	-	-	102	-	-	-	-	-	90	-	-	17	-	-	93	-	-	-	-	-	126	-	-	-	-	-	118	-	-	-	-	-	125	-	-	-	-	-	112	-	-	-	-
000731F:33593	C	T	-	86	-	-	-	-	-	84	-	-	-	-	-	55	-	11	-	-	-	85	-	-	-	-	-	81	-	-	-	-	-	88	-	-	-	-	-	119	-	-	-	-	-	110	-	1	-
118, 352(1), 124, 352(2)
000003F_011:1193287	A	G	103	-	-	-	-	-	85	-	-	-	-	-	88	-	14	-	-	-	111	-	-	-	-	-	115	-	-	-	-	-	81	-	10	-	-	-	125	-	-	-	-	-	83	-	39	-	-
000006F:358852	A	G	135	-	-	-	-	-	96	-	-	-	-	-	100	-	16	-	-	-	131	-	-	-	-	-	117	-	-	-	-	-	84	-	13	-	-	-	112	-	-	-	-	-	92	-	39	-	-
000013F:2742269	A	G	111	-	-	-	-	-	75	-	-	-	-	-	86	-	16	-	-	-	107	-	-	-	-	-	115	-	-	-	-	-	95	-	14	-	-	-	144	-	-	-	-	-	102	-	45	-	-
000015F:1090540	A	T	99	-	-	-	-	-	100	-	-	1	-	-	97	-	-	12	-	-	97	-	-	1	-	-	91	-	-	1	-	-	98	-	-	10	-	-	126	-	-	-	-	-	78	-	1	46	-
000019F:1288262	G	C	-	-	105	-	-	-	-	-	73	-	-	-	-	12	81	-	-	-	-	-	101	-	-	-	-	-	121	-	-	-	-	12	94	-	-	-	-	-	150	-	-	-	-	37	98	-	-
000027F:1375017	T	A	-	-	-	132	-	-	-	-	-	93	-	-	14	-	-	104	-	-	-	-	-	115	-	-	-	-	-	119	-	-	12	-	-	65	-	-	-	-	-	180	-	-	41	-	-	93	-
000029F:1961105	A	'+G'	92	-	-	-	2	-	75	-	-	-	-	-	86	-	3	-	10	-	86	1	-	-	-	-	91	-	-	-	-	-	73	-	1	-	10	-	145	-	-	-	-	-	108	-	3	-	49
000030F:1831192	C	A	-	110	-	-	-	-	-	108	-	-	-	-	12	84	-	-	-	-	-	121	-	-	-	-	-	107	-	-	-	-	11	117	-	-	-	-	-	174	-	-	-	-	54	111	-	-	-
000041F:1010211	A	T	117	-	-	-	-	-	97	-	-	-	-	-	75	-	-	17	-	-	113	-	-	-	-	-	96	-	-	-	-	-	84	-	-	17	-	-	138	-	-	-	-	-	91	-	-	40	-
000048F:1597218	C	A	-	119	-	-	-	-	-	104	-	-	-	-	17	114	-	-	-	-	-	146	-	-	-	-	-	104	-	-	-	-	14	106	-	-	-	-	-	131	-	-	-	-	28	96	-	-	-
000053F:764049	T	A	-	-	-	90	-	-	-	-	-	98	-	-	20	-	-	77	-	-	-	-	-	111	-	-	-	-	-	86	-	-	13	-	-	82	-	-	-	-	-	123	-	-	43	-	-	79	-
000064F:165867	A	G	72	-	-	-	-	-	67	-	-	-	-	-	78	-	10	-	-	-	88	-	-	-	-	-	90	-	-	-	-	-	83	-	10	-	-	-	142	1	-	-	-	-	73	-	46	-	-
000094F:576558	C	T	-	156	-	-	-	-	-	118	-	-	-	-	-	97	-	22	-	-	-	144	-	-	-	-	-	129	-	-	-	-	-	94	-	17	-	-	-	144	-	-	-	-	-	86	-	62	-
000097F:1197516	A	G	105	-	-	-	-	-	89	-	-	-	-	-	99	-	11	-	-	-	118	-	-	-	-	-	107	-	-	-	-	-	107	-	10	-	-	-	133	-	-	-	-	-	94	-	28	-	-
000104F:1259236	G	A	1	-	49	-	-	-	-	-	43	-	-	-	12	-	26	-	-	-	-	-	64	-	-	-	-	-	52	-	-	-	10	-	37	-	-	-	-	-	56	-	-	-	32	-	30	-	-
000110F_902:445117	A	G	57	-	-	-	-	-	55	-	-	-	-	-	36	-	12	-	-	-	63	-	-	-	-	-	69	-	-	-	-	-	33	-	11	-	-	-	69	-	-	-	-	-	21	-	54	-	-
000143F:387762	T	A	-	-	-	114	-	-	-	-	-	111	-	-	12	-	-	74	-	-	-	-	-	110	-	-	-	-	-	68	-	-	10	-	-	90	-	-	-	-	-	124	-	-	34	-	-	84	-
000170F:389385	A	T	85	-	-	-	-	-	103	-	-	-	-	-	80	-	-	14	-	-	101	-	-	-	-	-	102	-	-	-	-	-	88	-	-	14	-	-	91	-	-	-	-	-	67	-	-	33	-
000282F:352565	A	T	76	-	-	-	-	-	91	-	-	-	-	-	60	-	-	16	-	-	78	-	-	-	-	-	72	-	-	-	-	-	65	-	-	10	-	-	97	-	-	-	-	-	55	-	-	30	-
000298F:495646	C	A	-	107	-	-	-	-	-	82	-	-	-	-	14	86	-	-	-	-	-	99	-	-	-	-	-	104	-	-	-	-	17	93	-	-	-	-	-	139	-	-	-	-	46	104	-	-	-
000300F:442410	C	A	1	104	-	-	-	-	-	105	-	-	-	-	12	90	-	-	-	-	-	105	-	-	-	-	-	113	-	-	-	-	16	96	-	-	-	-	-	123	-	-	-	-	45	86	-	-	-
000397F:209206	C	T	-	155	-	-	-	-	-	133	-	-	-	-	-	139	-	16	-	-	-	142	-	-	-	-	-	135	-	-	-	-	-	144	-	16	-	-	-	204	-	-	-	-	-	165	-	38	-
000435F:83689	C	'+T'	-	49	-	-	-	-	-	53	-	-	-	-	-	39	-	-	11	-	-	50	-	-	-	-	-	54	-	-	-	-	-	40	-	-	11	-	-	59	-	-	-	-	-	18	-	-	38
000592F:199043	C	T	-	75	-	-	-	-	-	73	-	-	-	-	-	80	-	15	-	-	-	77	-	-	-	-	-	82	-	-	-	-	-	66	-	10	-	-	-	129	-	-	-	-	-	77	-	29	-
118, 1066, 124, 96
000004F:3001150	C	T	-	104	-	-	-	-	-	58	-	-	-	-	-	88	-	13	-	-	-	93	-	-	-	-	-	99	-	-	-	-	-	88	-	-	-	-	-	67	-	53	-	-	-	110	-	11	-
000452F:119987	T	A	-	-	-	89	-	-	-	-	-	76	-	-	10	-	-	85	-	-	-	-	-	101	-	-	-	-	-	99	-	-	-	-	-	97	-	-	39	-	-	81	-	-	10	-	-	115	-
118, 124, 96
000065F:253625	T	G	-	-	-	122	-	-	-	-	-	72	-	-	-	-	15	85	-	-	-	-	-	118	-	-	-	-	-	106	-	-	-	-	-	71	-	-	-	-	-	130	-	-	-	-	11	130	-
000184F:368495	C	T	-	48	-	-	-	-	-	47	-	-	-	-	-	46	-	14	-	-	-	58	-	-	-	-	-	50	-	-	-	-	-	57	-	-	-	-	-	75	-	-	-	-	-	70	-	10	-
000211F:301537	C	T	-	75	-	-	-	-	-	75	-	-	-	-	-	58	-	10	-	-	-	90	-	-	-	-	-	74	-	-	-	-	-	84	-	-	-	-	-	102	-	-	-	-	-	90	-	10	-
000212F:177442	G	A	-	-	114	-	-	-	-	-	111	-	-	-	12	-	112	-	-	-	-	-	105	-	-	-	-	-	107	-	-	-	-	-	91	-	-	-	-	-	121	-	-	-	10	-	121	-	-
Mendoza
000000F:3036428	A	G	85	-	-	-	-	-	71	-	-	-	-	-	91	-	-	-	-	-	98	-	-	-	-	-	54	-	15	-	-	-	91	-	-	-	-	-	97	-	-	-	-	-	92	-	-	-	-
000000F:4109160	G	A	-	-	81	1	-	-	-	-	72	-	-	-	-	-	79	-	-	-	-	-	95	-	-	-	28	-	69	-	-	-	-	-	80	-	-	-	-	-	121	-	-	-	-	-	111	-	-
000000F:4759002	A	'+T'	114	-	-	-	-	-	107	-	-	-	-	-	104	-	-	-	-	1	132	-	-	-	-	-	96	-	-	-	23	-	109	-	-	-	-	-	128	-	-	-	-	-	136	-	-	-	-
000000F:5284302	T	A	-	-	-	75	-	-	-	-	-	57	-	-	-	-	-	77	-	-	-	-	-	68	-	-	20	-	-	48	-	-	-	-	-	69	-	-	-	-	-	134	-	-	-	1	-	112	-
000000F:754192	C	G	-	95	-	-	-	-	-	87	-	-	-	-	-	98	-	-	-	-	-	117	-	-	-	-	-	68	23	-	-	-	-	87	-	-	-	-	-	137	-	-	-	-	-	133	-	-	-
000001F_010:236198	A	G	84	-	-	-	-	-	93	-	-	-	-	-	116	-	-	-	-	-	113	-	-	-	-	-	73	-	21	-	-	-	113	-	-	-	-	-	116	-	-	-	-	-	135	-	-	-	-
000001F_011:2662336	G	A	-	-	107	-	-	-	-	-	85	-	-	-	-	-	76	-	-	-	1	-	92	-	-	-	20	-	78	-	-	-	-	-	82	-	-	-	-	-	125	-	-	-	-	-	114	-	-
000001F_011:2670208	A	G	77	-	-	-	-	-	69	-	-	-	-	-	65	-	-	-	-	-	71	-	-	-	-	-	55	-	11	-	-	-	76	-	-	-	-	-	93	-	-	-	-	-	96	-	-	-	-
000003F_007:231865	G	A	-	-	75	-	-	-	-	-	69	-	-	-	-	-	102	-	-	-	-	-	102	-	-	-	21	-	69	-	-	-	-	-	87	-	-	-	-	-	111	-	-	-	-	-	121	-	-
000003F_009:165816	G	A	-	-	91	-	-	-	-	-	96	-	-	-	-	-	98	-	-	-	-	-	84	-	-	-	15	-	76	-	-	-	-	-	120	-	-	-	-	-	122	-	-	-	-	-	101	-	-
000004F:1871620	C	T	-	102	-	-	-	-	-	69	-	-	-	-	1	82	-	-	-	-	-	116	-	-	-	-	-	72	-	18	-	-	-	97	-	-	-	-	-	122	-	-	-	-	-	116	-	-	-
000004F:3645250	C	T	-	88	-	-	-	-	-	105	-	-	-	-	-	112	-	-	-	-	-	80	-	-	-	-	-	81	-	15	-	-	-	114	-	-	-	-	-	138	-	-	-	-	-	138	-	-	-
000005F:2811848	G	A	-	-	96	-	-	-	-	-	86	-	-	-	-	-	69	-	-	-	-	-	97	-	-	-	11	-	61	-	-	-	-	-	82	-	-	-	-	-	112	-	-	-	-	1	106	-	-
000005F:2813489	C	T	-	65	-	-	-	-	-	55	-	-	-	-	-	74	-	-	-	-	-	76	-	-	-	-	-	56	-	11	-	-	-	72	-	-	-	-	-	94	-	-	-	-	-	87	-	-	-
000005F:2821488	A	T	94	-	-	-	-	-	66	-	-	-	-	-	72	-	-	-	-	-	75	-	-	-	-	-	58	-	-	20	-	-	95	-	-	-	-	-	112	-	-	-	-	-	94	-	-	-	-
000005F:4497170	T	C	-	-	-	32	-	-	-	-	-	39	-	-	-	-	-	41	-	-	-	-	-	46	-	-	-	18	-	20	-	-	-	-	-	49	-	-	-	-	-	50	-	-	-	-	-	43	-
000006F:1796596	G	A	-	-	100	-	-	-	-	-	97	-	-	-	-	-	120	-	-	-	-	-	104	-	-	-	17	-	85	-	-	-	-	-	113	-	-	-	-	-	127	-	-	-	-	-	99	-	-
000006F:3135833	C	T	-	103	-	-	-	-	-	58	-	-	-	-	-	93	-	-	-	-	-	103	-	-	-	-	-	62	-	16	-	-	-	91	-	-	-	-	-	108	-	-	-	-	-	111	-	-	-
000007F:2513069	C	G	-	87	-	-	-	-	-	80	-	-	-	-	-	94	-	-	-	-	-	95	-	-	-	-	-	77	30	-	-	-	-	77	-	-	-	-	-	113	-	-	-	-	-	101	-	-	-
000007F:355956	T	C	-	-	-	116	-	-	-	-	-	88	-	-	-	-	-	99	-	-	-	-	-	100	-	-	-	23	-	76	-	-	-	-	-	129	-	-	-	-	-	119	-	-	-	-	-	122	-
000007F:711382	A	T	109	-	-	-	-	-	67	-	-	-	-	-	88	-	-	-	-	-	112	-	-	-	-	-	71	-	-	21	-	-	61	-	-	-	-	-	131	-	-	-	-	-	138	-	-	-	-
000008F:1804272	A	G	35	-	-	-	-	-	36	-	-	-	-	-	43	-	-	-	-	-	50	-	-	-	-	-	32	-	24	-	-	-	47	-	-	-	-	-	58	-	-	-	-	-	40	-	-	-	-
000009F:452466	G	C	-	-	100	-	-	-	-	-	92	-	-	-	-	-	100	-	-	-	-	-	90	-	-	-	-	15	72	-	-	-	-	-	88	-	-	-	-	-	109	-	-	-	-	-	111	-	-
000010F:2215497	T	A	-	-	-	98	-	-	-	-	-	93	-	1	-	-	-	101	-	-	-	-	-	112	-	-	21	-	-	71	-	-	-	-	-	88	-	-	-	-	-	132	1	-	-	-	-	129	-
000010F:364390	G	A	-	-	116	-	-	-	-	-	64	-	-	-	-	-	108	-	-	-	-	-	124	-	-	-	22	-	101	-	-	-	-	-	106	-	-	-	-	-	119	-	-	-	-	-	130	-	-
000011F:66246	G	A	-	-	74	-	-	-	-	-	78	-	-	-	-	-	82	-	-	-	-	-	99	-	-	-	13	-	57	-	-	-	-	-	110	-	-	-	-	-	96	-	-	-	-	-	112	-	-
000012F:1724380	T	C	-	-	-	84	-	-	-	-	-	60	-	-	-	-	-	98	-	-	-	-	-	92	-	-	-	20	-	63	-	-	-	-	-	83	-	-	-	-	-	124	-	-	-	-	-	134	-
000013F:562179	A	T	51	-	-	1	-	-	39	-	-	2	-	-	46	-	-	-	-	-	63	-	-	1	-	-	42	-	-	13	-	-	63	-	-	1	-	-	63	-	-	1	-	-	58	-	-	1	-
000015F:1646955	C	T	-	111	-	-	-	-	-	110	-	-	-	-	-	105	-	-	-	-	-	115	-	-	-	-	-	81	-	24	-	-	-	123	-	-	-	-	-	130	-	-	-	-	-	138	-	-	-
000015F:1815621	T	A	-	-	-	120	-	-	-	-	-	103	-	-	-	-	-	106	-	-	-	-	-	114	-	1	23	-	-	87	-	-	-	-	-	131	-	-	-	-	-	135	-	-	-	-	-	138	-
000015F:885338	G	A	-	-	104	-	-	-	-	-	68	-	-	-	-	-	82	-	-	-	-	-	82	-	-	-	16	-	74	-	-	-	-	-	82	-	-	-	-	-	112	-	-	-	-	-	111	-	-
000017F:306012	C	T	-	107	-	-	-	-	-	89	-	-	-	-	-	98	-	-	-	-	-	100	-	-	-	-	-	96	-	23	-	-	-	95	-	-	-	-	-	147	-	-	-	-	-	145	-	-	-
000020F:1222181	G	A	-	-	62	-	-	-	-	-	46	-	-	-	-	-	59	-	-	-	-	-	79	-	-	-	16	-	56	-	-	-	-	-	80	-	-	-	-	-	94	-	-	-	-	-	83	-	-
000020F:245997	A	'+G'	68	-	-	-	-	-	41	-	-	-	-	-	58	-	-	-	-	-	66	-	-	-	-	-	46	-	1	-	15	-	61	-	-	-	-	-	79	-	-	-	-	-	72	-	-	-	-
000021F:1199013	A	G	107	-	-	-	-	-	73	-	-	-	-	-	113	-	-	-	-	-	112	-	-	-	-	-	67	-	25	-	-	-	104	-	-	-	-	-	127	-	-	-	-	-	133	-	-	-	-
000021F:2672062	A	G	115	-	-	-	-	-	70	-	-	-	-	-	114	-	-	-	-	-	124	-	-	-	-	-	72	-	20	-	-	-	74	-	-	-	-	-	112	-	-	-	-	-	114	-	-	-	-
000021F:561968	G	A	-	-	52	-	-	-	-	-	57	-	-	-	-	-	65	-	-	-	-	-	61	-	-	-	11	-	45	-	-	-	-	-	65	-	-	-	-	-	81	-	-	-	-	-	57	-	-
000022F:993112	A	T	90	-	-	1	-	-	91	-	-	-	-	-	96	-	-	-	-	-	108	-	-	-	-	-	76	-	-	19	-	-	108	-	-	-	-	-	112	-	-	-	-	-	130	-	-	-	-
000024F:85239	A	G	61	-	-	-	-	-	55	-	-	-	-	-	56	-	-	-	-	-	51	-	-	-	-	-	43	-	21	-	-	-	53	-	-	-	-	-	89	-	-	-	-	-	83	-	-	-	-
000025F_901:565812	C	T	-	111	-	-	-	-	-	116	-	-	-	-	-	115	-	-	-	-	-	113	-	-	-	-	-	102	-	30	-	-	-	97	-	-	-	-	-	137	-	-	-	-	-	128	-	1	-
000026F:2299801	T	A	-	-	-	89	-	-	-	-	-	67	-	-	-	-	-	88	-	-	-	-	-	85	-	-	22	-	-	65	-	-	-	-	-	79	-	-	-	-	-	105	-	-	-	-	-	78	-
000028F:1519205	A	G	57	-	-	-	-	-	49	-	-	-	-	-	46	-	-	-	-	-	59	-	-	-	-	-	42	-	18	-	-	-	43	-	-	-	-	-	64	-	-	-	-	-	94	-	-	-	-
000028F:786885	A	T	52	-	-	-	-	2	44	-	-	-	-	-	52	-	-	-	-	-	62	-	-	-	-	1	27	-	-	11	-	-	42	-	-	-	-	-	79	-	-	-	-	-	64	-	-	-	-
000029F:1503452	A	G	118	-	-	-	-	-	78	-	-	-	-	-	88	-	-	-	-	-	119	-	-	-	-	-	80	-	23	-	-	-	95	-	-	-	-	-	116	-	-	-	-	-	128	-	-	-	-
000030F:1640080	T	A	-	-	-	125	-	-	-	-	-	97	-	-	-	-	-	120	-	-	-	-	-	145	-	-	28	-	-	95	-	-	-	-	-	99	-	-	-	-	-	141	-	-	-	-	-	121	-
000031F:1031110	C	'-A'	-	73	-	-	-	-	-	67	-	-	-	-	1	99	-	-	-	-	-	89	-	-	-	-	-	69	-	-	-	16	-	87	-	-	-	-	-	140	-	-	-	-	-	89	-	-	-
000032F:1300894	G	T	-	-	102	-	-	-	-	-	89	-	-	-	-	-	109	-	-	-	-	-	89	-	-	-	-	-	63	24	-	-	-	-	90	1	-	-	-	-	135	-	-	-	-	-	122	-	-
000032F:398162	A	'+AAT'	110	-	-	-	-	-	114	-	-	-	-	-	115	-	-	-	-	-	101	-	-	-	-	-	77	-	-	2	25	-	93	-	-	-	-	-	104	-	-	-	-	-	122	-	-	-	-
000033F:62273	C	T	-	95	-	-	-	-	-	74	-	-	-	-	-	83	-	-	-	-	-	80	-	-	-	-	-	69	-	22	-	-	-	102	-	-	-	-	-	123	-	-	-	-	-	136	-	-	-
000034F:136787	G	C	-	-	98	-	-	-	-	-	97	-	-	-	-	-	103	-	-	-	-	-	120	-	-	-	1	29	81	-	-	-	-	-	83	-	-	-	-	-	153	-	-	-	-	-	135	-	-
000034F:512829	A	'+C'	57	-	-	-	-	-	55	-	-	-	-	-	58	-	-	-	-	-	66	-	-	-	-	-	31	-	-	-	12	-	59	-	-	-	-	-	66	-	-	-	-	-	70	-	-	-	-
000034F:640798	C	T	-	74	-	-	-	-	-	47	-	-	-	-	-	66	-	-	-	-	-	80	-	-	-	-	-	57	-	12	-	-	-	73	-	-	-	-	-	90	-	-	-	-	-	87	-	-	-
000037F:1768805	T	A	-	-	-	100	-	-	-	-	-	82	-	-	-	-	-	82	-	-	-	-	-	76	-	-	18	-	1	52	-	-	-	-	-	82	-	-	-	-	-	94	-	-	-	-	-	111	-
000037F:1768806	C	T	-	99	-	1	-	-	-	83	-	-	-	-	-	81	-	-	-	-	-	79	-	-	-	-	-	51	-	18	-	-	-	80	-	-	-	-	-	96	-	-	-	-	-	119	-	-	-
000037F:424852	G	A	-	-	44	-	-	-	-	-	48	-	-	-	-	-	53	-	-	-	-	-	41	-	-	-	10	-	32	-	-	-	-	-	40	-	-	-	-	-	62	-	-	-	-	-	65	-	-
000037F:989260	T	A	-	-	-	98	-	-	-	-	-	87	-	-	-	-	-	105	-	-	-	-	-	125	-	-	21	-	-	79	-	-	-	-	-	109	-	-	-	-	-	133	-	-	-	-	-	113	-
000038F:1483358	T	A	-	-	-	94	-	-	-	-	-	94	-	-	-	-	-	107	-	-	-	-	-	105	-	-	17	-	-	86	-	-	-	-	-	110	-	-	-	-	-	132	-	-	-	-	-	140	-
000039F:1620327	G	A	-	-	102	-	-	-	-	-	85	-	-	-	-	-	85	-	-	-	-	-	119	-	-	-	12	-	65	-	-	-	-	-	98	-	-	-	-	-	134	-	-	-	-	-	135	-	-
000041F:42294	C	T	-	91	-	-	-	-	-	55	-	-	-	-	-	106	-	-	-	-	-	89	-	-	-	-	-	68	-	21	-	-	-	63	-	-	-	-	-	116	-	-	-	-	-	123	-	-	-
000041F:691403	G	A	-	-	138	-	-	-	-	-	100	-	-	-	-	-	136	-	-	-	-	-	113	-	-	-	19	-	96	1	-	-	-	-	115	-	-	-	-	-	148	-	-	-	-	-	151	-	-
000042F:463195	A	T	119	-	-	-	-	-	83	-	-	-	-	-	121	-	-	-	-	-	134	-	-	-	-	-	98	-	-	29	-	-	80	-	-	-	-	-	132	-	-	-	-	-	153	-	-	-	-
000042F:931696	T	A	-	-	-	82	-	-	-	-	-	85	-	-	-	-	-	104	-	-	-	-	-	85	-	-	28	-	-	63	-	-	-	-	-	75	-	-	-	-	-	134	-	-	-	-	-	137	-
000044F:1583209	T	A	-	-	-	65	-	-	-	-	-	50	-	-	-	-	-	76	-	-	-	-	-	68	-	-	14	-	-	68	-	-	-	-	-	68	-	-	-	-	-	120	-	-	-	-	-	115	-
000045F:300202	G	A	-	-	105	-	-	-	-	-	83	-	-	-	-	-	104	-	-	-	-	-	102	-	-	-	18	-	87	-	-	-	-	-	107	-	-	-	-	-	118	-	-	-	-	-	110	-	-
000047F:1316062	T	A	-	-	-	94	-	-	-	-	-	70	-	-	-	-	-	82	-	-	-	-	-	98	-	-	26	-	-	65	-	-	-	-	-	80	-	-	-	-	-	109	-	-	-	-	-	110	-
000047F:993762	C	T	-	118	-	-	-	-	-	112	-	-	-	-	-	102	-	-	-	-	-	99	-	-	-	-	-	93	-	23	-	-	-	109	-	-	-	-	-	133	-	-	-	-	-	137	-	-	-
000048F:1792407	G	A	-	-	90	-	-	-	-	-	81	-	-	-	-	-	89	-	-	-	-	-	91	-	-	-	17	-	87	-	-	-	-	-	100	-	-	-	-	-	133	-	-	-	-	-	139	-	-
000048F:458364	C	T	-	64	-	-	-	-	-	62	-	-	-	-	-	62	-	-	-	-	-	76	-	-	-	-	1	53	-	14	-	-	-	90	-	-	-	-	-	102	-	-	-	-	-	98	-	-	-
000049F:1169014	C	T	-	86	-	-	-	-	-	65	-	-	-	-	-	82	-	-	-	-	-	83	-	-	-	-	-	64	-	22	-	-	-	81	-	-	-	-	-	99	-	-	-	-	-	112	-	-	-
000050F:1019223	G	'+GA'	-	-	106	-	-	-	-	-	71	-	-	-	-	-	81	-	-	-	-	-	90	1	-	-	-	-	73	-	17	-	-	-	75	-	-	-	-	-	113	-	-	-	-	-	98	-	-
000050F:1361942	T	A	-	-	-	106	-	-	-	-	-	91	-	-	-	-	-	125	-	-	-	-	-	99	-	-	17	-	-	70	-	-	-	-	-	96	-	-	-	-	-	140	-	-	-	-	-	102	-
000051F:828562	A	'+T'	101	-	-	-	-	-	77	-	-	-	-	-	96	-	-	-	-	-	105	-	-	-	-	-	82	-	-	-	16	-	92	-	-	-	-	-	130	-	-	-	-	-	137	-	-	-	-
000053F:90454	C	T	-	36	-	-	-	-	-	35	-	-	-	-	1	40	-	-	-	-	-	42	-	-	-	-	-	39	-	15	-	-	-	39	-	-	-	-	-	51	-	-	-	-	-	53	-	-	-
000056F:1631108	C	T	-	78	-	-	-	-	-	55	-	-	-	-	-	82	-	-	-	-	-	75	-	-	-	-	-	42	-	13	-	-	-	66	-	-	-	-	-	93	-	-	-	-	-	91	-	-	-
000057F:292346	A	T	77	-	-	-	-	-	67	-	-	-	-	-	71	-	-	-	-	-	79	-	-	-	-	-	60	-	-	12	-	-	76	-	-	-	-	-	79	-	-	-	-	-	100	-	-	-	-
000057F:753369	G	T	-	-	102	-	-	-	-	-	69	-	-	-	-	-	86	-	-	-	-	-	96	-	-	-	-	-	87	29	-	-	-	-	96	-	-	-	-	-	126	-	-	-	-	-	143	-	-
000058F:1260308	C	T	-	115	-	-	-	-	-	74	-	-	-	-	-	104	-	-	-	-	-	114	-	-	-	-	-	78	-	23	-	-	-	100	-	-	-	-	-	111	-	-	-	-	-	103	-	-	-
000060F:1614674	T	'+AA'	-	-	-	48	1	-	-	-	-	38	-	-	-	-	-	45	-	-	-	-	-	52	-	-	-	-	-	47	14	-	-	-	-	54	-	-	-	-	-	58	-	-	-	-	-	67	-
000061F:638488	T	A	-	-	-	59	-	-	-	-	-	48	-	-	-	-	-	71	-	-	-	-	-	53	-	-	24	-	-	31	-	-	-	-	-	59	-	-	-	-	-	72	-	-	-	-	-	46	-
000062F:992025	C	T	-	81	-	-	-	-	-	68	-	-	-	-	-	105	-	-	-	-	-	121	-	-	-	-	-	66	-	18	-	-	-	101	-	-	-	-	-	104	-	-	-	-	-	95	-	-	-
000063F:187944	A	'+T'	116	-	-	-	-	-	77	-	-	-	-	-	109	-	-	-	-	-	136	-	-	-	-	-	85	-	-	-	18	-	106	-	-	-	-	-	137	-	-	-	-	-	126	-	-	-	-
000064F:1127357	T	A	-	-	-	100	-	-	-	-	-	92	-	-	-	-	-	110	-	-	-	-	-	133	-	-	25	-	-	77	-	-	-	-	-	116	-	-	-	-	-	131	-	-	-	-	-	93	-
000065F:735778	G	'+T'	-	-	78	-	-	-	-	-	66	-	-	-	-	-	86	-	-	-	-	-	78	-	-	-	-	-	61	-	14	-	-	-	85	-	-	-	-	-	109	-	-	-	-	-	116	-	-
000066F:635943	A	G	77	-	-	-	-	-	72	-	-	-	-	-	86	-	-	-	-	-	90	-	-	-	-	-	69	-	18	-	-	-	84	-	-	-	-	-	117	-	-	-	-	-	96	-	-	-	-
000066F:915474	A	'-TT'	113	-	-	-	-	-	125	-	-	-	-	-	124	-	-	-	-	-	145	-	-	-	-	-	93	-	-	-	-	36	126	-	-	-	-	-	145	-	-	-	-	-	163	-	-	-	-
000067F:185836	A	C	115	-	-	-	-	-	112	-	-	-	-	-	100	-	-	-	-	-	120	-	-	-	-	-	89	25	-	-	-	-	91	-	-	-	-	-	85	-	-	-	-	-	109	-	-	-	-
000070F:997060	G	T	-	-	128	-	-	-	-	-	91	-	-	-	-	-	94	-	-	-	-	-	112	-	-	-	-	-	95	31	-	-	-	-	133	-	-	-	-	-	164	-	-	-	-	-	140	-	-
000072F:488079	G	A	-	-	52	-	-	-	-	-	35	-	-	-	-	-	48	-	-	-	-	-	44	-	-	-	17	-	21	-	-	-	-	-	46	-	-	-	-	-	75	-	-	-	-	-	63	-	-
000075F:489335	G	C	-	-	89	-	-	-	-	-	75	-	-	-	-	-	97	-	-	-	-	-	120	-	-	-	-	27	60	-	-	-	-	-	99	-	-	-	-	-	97	-	-	-	-	-	93	-	-
000075F:909102	T	A	-	-	-	129	-	-	-	-	-	97	-	-	-	-	-	87	-	-	-	-	-	118	-	-	20	-	-	99	-	-	-	-	-	116	-	-	-	-	-	154	-	-	-	-	-	152	-
000076F:1019192	A	T	119	-	-	-	-	-	81	-	-	-	-	-	102	-	-	-	-	-	93	-	-	-	-	-	78	-	-	24	-	-	94	-	-	-	-	-	113	-	-	-	-	-	121	-	-	-	-
000076F:895226	T	A	-	-	-	80	-	-	-	-	-	74	-	-	-	-	-	77	-	-	-	-	-	86	-	-	23	-	-	54	-	-	-	-	-	78	-	-	-	-	-	97	-	-	-	-	-	131	-
000078F:292846	T	A	-	-	-	102	-	-	-	-	-	69	-	-	-	-	-	75	-	-	-	-	-	96	-	-	16	-	-	83	-	-	-	-	-	110	-	-	-	-	-	120	-	-	-	-	-	105	-
000078F:578589	C	T	-	112	-	-	-	-	-	75	-	-	-	-	-	97	-	-	-	-	-	98	-	-	-	-	-	69	-	24	-	-	1	96	-	-	-	-	-	127	-	-	-	-	-	125	-	-	-
000079F:918083	C	T	-	84	-	-	-	-	-	64	-	-	-	-	-	77	-	-	-	-	-	92	-	-	-	-	-	65	-	15	-	-	-	89	-	-	-	-	-	92	-	-	-	-	-	97	-	-	-
000081F:704591	G	A	-	-	98	-	-	-	-	-	67	-	-	-	-	-	115	-	-	-	-	-	100	-	-	-	18	-	71	-	-	-	-	-	102	-	-	-	-	-	146	-	-	-	-	-	122	-	-
000083F:658179	A	G	111	-	-	-	-	-	90	-	-	-	-	-	104	-	-	-	-	-	95	-	-	-	-	-	80	-	17	-	-	-	101	-	-	-	-	-	153	-	-	-	-	-	125	-	-	-	-
000084F:1032098	T	A	-	-	-	135	-	-	-	-	-	82	-	-	-	-	-	112	-	-	-	-	-	140	-	-	24	-	-	95	-	-	-	-	-	125	-	-	-	-	-	138	-	-	-	-	-	140	-
000084F:38629	T	C	-	-	-	149	-	-	-	-	-	91	-	-	-	-	-	135	-	-	-	-	-	166	-	-	-	18	-	101	-	-	-	-	-	101	-	-	-	-	-	202	-	-	-	-	-	195	-
000085F:908637	C	T	-	101	-	-	-	-	-	91	-	-	-	-	-	88	-	-	-	-	-	85	-	-	-	-	-	78	-	27	-	-	-	84	-	-	-	-	-	114	-	-	-	-	-	106	-	-	-
000086F:1005778	C	T	-	59	-	-	-	-	-	50	-	-	-	-	-	57	-	-	-	-	-	59	-	-	-	-	-	36	-	21	-	-	-	56	-	-	-	-	-	61	-	-	-	-	-	78	-	-	-
000086F:263643	T	A	-	-	-	100	-	-	-	-	-	82	-	-	-	-	-	72	-	-	-	-	-	80	-	-	13	-	-	56	-	-	-	-	-	49	-	-	-	-	-	111	-	-	-	-	-	69	-
000089F:249043	G	A	-	-	84	-	-	-	-	-	80	-	-	-	-	-	90	-	-	-	-	-	91	-	-	-	17	-	70	-	-	-	-	-	108	1	-	-	-	-	120	-	-	-	-	-	120	-	-
000089F:811469	G	A	-	-	101	-	-	-	-	-	76	-	-	-	-	-	94	1	-	-	-	-	99	-	-	-	15	-	74	-	-	-	-	-	97	-	-	-	-	-	116	-	-	-	-	-	97	-	-
000090F:531789	A	T	88	-	-	-	-	-	69	-	-	-	-	-	91	-	-	-	-	-	99	-	-	-	-	-	61	-	-	11	-	-	84	-	-	-	-	-	109	-	-	-	-	-	109	-	-	-	-
000090F:677731	A	G	92	-	-	-	-	-	73	-	-	-	-	-	97	-	-	-	-	-	102	-	-	-	-	-	72	-	16	-	-	-	95	-	-	-	-	-	103	-	-	-	-	-	122	-	-	-	-
000092F:1250730	C	A	-	83	-	-	-	-	-	70	-	-	-	-	-	89	-	-	-	-	1	116	-	-	-	-	21	64	-	-	-	-	-	89	-	-	-	-	-	113	-	-	-	-	-	107	-	-	-
000092F:334529	G	T	-	-	52	-	-	-	-	-	51	-	-	-	-	-	59	-	-	-	-	-	61	-	-	-	-	-	47	12	-	-	-	-	64	-	-	-	-	-	56	-	-	-	-	-	52	-	-
000092F:482585	C	A	-	105	-	-	-	-	-	90	-	-	-	-	-	99	-	-	-	-	-	101	-	-	-	-	25	89	-	-	-	-	-	92	-	-	-	-	-	127	-	-	-	-	-	125	-	-	-
000094F:271126	A	'-CTT'	101	-	-	-	-	-	83	-	-	-	-	-	99	-	-	-	-	-	98	-	-	-	-	-	83	-	-	-	-	20	108	-	-	-	-	-	115	-	-	-	-	-	90	-	-	-	-
000094F:884301	A	G	108	-	-	-	-	-	105	-	-	-	-	-	96	-	-	-	-	-	105	-	-	-	-	-	81	-	24	-	-	-	96	-	-	-	-	-	119	-	-	-	-	-	119	-	-	-	-
000098F:538210	T	C	-	-	-	129	-	-	-	-	-	86	-	-	-	-	-	114	-	-	-	-	-	130	-	-	-	19	-	77	-	-	-	-	-	107	-	-	-	-	-	111	-	-	-	-	-	109	-
000100F:682478	T	A	-	-	-	92	-	-	-	-	-	66	-	-	-	-	-	77	-	-	-	-	-	99	-	-	17	-	-	58	-	-	-	-	-	78	-	-	-	-	-	94	-	-	-	-	-	97	-
000102F:359369	C	T	-	95	-	-	-	-	-	80	-	-	-	-	-	107	-	-	-	-	-	114	-	-	-	-	-	74	-	22	-	-	-	99	-	-	-	-	-	120	-	-	-	-	-	130	-	-	-
000103F:239485	T	'-TC'	-	-	-	125	-	-	-	-	-	105	-	-	-	-	-	116	-	-	-	-	-	123	-	-	-	-	-	78	-	19	-	-	-	124	-	-	-	-	-	116	-	-	-	-	-	122	-
000107F:1036514	T	A	-	-	-	128	-	-	-	-	-	114	-	-	-	-	-	87	-	-	-	-	-	111	-	-	24	-	-	87	-	-	-	-	-	103	-	-	-	-	-	108	-	-	-	-	-	105	-
000107F:1134346	T	C	-	-	-	47	-	-	-	-	-	31	-	-	-	-	-	41	-	-	-	-	-	37	-	-	-	15	-	26	-	-	-	-	-	37	-	-	-	-	-	62	-	-	-	-	-	61	-
000107F:75101	C	T	-	49	-	-	-	-	-	60	-	-	-	-	-	74	-	-	-	-	-	52	-	-	-	-	-	38	-	20	-	-	-	52	-	-	-	-	-	75	-	-	-	-	-	86	-	-	-
000108F:198705	T	C	-	-	-	100	-	-	-	-	-	70	-	-	-	-	-	87	-	-	-	-	-	94	-	-	-	14	-	79	-	-	-	-	-	93	-	-	-	-	-	125	-	-	-	-	-	116	-
000110F_902:638378	T	C	-	-	-	76	-	-	-	-	-	49	-	-	-	-	-	51	-	-	-	-	-	74	-	-	-	34	-	42	-	-	-	-	-	51	-	-	-	-	-	56	-	-	-	-	-	58	-
000111F:556389	C	'-AGA'	-	49	-	-	-	-	-	44	-	-	-	-	-	55	-	-	-	-	-	53	-	-	-	-	-	38	-	-	-	20	-	60	-	-	-	-	-	70	-	-	-	-	1	85	-	-	-
000112F:179769	G	A	-	-	59	-	-	-	-	-	56	-	-	-	-	-	62	-	-	-	-	-	54	-	-	-	18	-	32	-	-	-	-	-	54	-	-	-	-	-	85	-	-	-	-	-	77	-	-
000113F:585079	G	A	-	-	90	-	-	-	-	-	76	-	-	-	-	-	94	-	-	-	-	-	93	-	-	-	17	-	96	-	-	-	-	-	89	-	-	-	-	-	128	-	-	-	-	-	119	-	-
000114F:1116793	C	T	-	106	-	-	-	-	-	90	-	-	-	-	-	98	-	-	-	-	-	115	-	-	-	-	-	72	-	22	-	-	-	73	-	-	-	-	-	125	-	-	-	-	-	122	-	-	-
000114F:782425	T	'+A'	-	-	-	99	-	-	-	-	-	92	-	-	-	-	-	100	-	1	-	-	-	107	-	-	1	-	-	86	17	-	-	-	-	103	-	1	-	-	-	111	-	-	-	-	-	115	-
000118F:429950	T	G	-	-	-	136	-	-	-	-	-	113	-	-	-	-	-	131	-	-	-	-	-	115	-	-	-	-	31	86	-	-	-	-	-	61	-	-	-	-	-	141	-	-	-	-	-	176	-
000119F:852958	G	A	-	-	70	-	-	-	-	-	73	-	-	-	-	-	97	-	-	-	-	-	94	-	-	-	20	-	84	-	-	-	-	-	73	-	-	-	-	-	118	-	-	-	-	-	101	-	-
000120F:1049094	C	'-T'	-	117	-	-	-	-	-	91	-	1	-	-	-	97	-	-	-	-	-	121	-	-	-	-	-	59	-	-	-	19	-	105	-	-	-	-	-	112	-	-	-	-	-	106	-	-	-
000120F:58167	T	C	-	-	-	110	-	-	-	-	-	97	-	-	-	-	-	111	-	-	-	-	-	120	-	-	-	14	-	64	-	-	-	-	-	104	-	-	-	-	-	136	-	-	-	-	-	147	-
000123F:1007168	C	T	1	78	-	-	-	-	-	72	-	-	-	-	-	83	-	-	-	-	-	90	-	-	-	-	-	68	-	14	-	-	-	87	-	-	-	-	-	120	-	-	-	-	-	121	-	-	-
000123F:250148	C	T	-	69	-	-	-	-	-	55	-	-	-	-	-	80	-	-	-	-	-	76	-	-	-	-	-	54	-	16	-	-	-	64	-	-	-	-	-	110	-	-	-	-	-	110	-	-	-
000123F:899146	A	T	78	-	-	-	-	-	63	-	-	-	-	-	95	-	-	-	-	-	83	-	-	-	-	-	67	-	-	21	-	-	62	-	-	-	-	-	95	-	-	-	-	-	104	-	-	-	-
000137F:11460	C	T	-	55	-	-	-	-	-	37	-	-	-	-	-	49	-	-	-	-	-	45	-	-	-	-	-	22	-	17	-	-	-	50	-	-	-	-	-	52	-	-	-	-	-	56	-	-	-
000139F:69204	A	T	54	-	-	-	-	-	50	-	-	-	-	-	52	-	-	-	-	-	68	-	-	-	-	-	48	-	-	15	-	-	53	-	-	-	-	-	63	-	-	1	-	-	69	-	-	-	-
000140F:701077	C	A	-	96	-	-	-	-	-	91	-	-	-	-	-	102	-	-	-	-	-	111	-	-	-	-	26	75	-	-	-	-	-	94	-	-	-	-	-	125	-	-	-	-	-	117	-	-	-
000141F:401598	G	A	-	-	89	-	-	-	-	-	90	-	-	-	-	-	72	-	-	-	-	-	75	-	-	-	16	-	58	-	-	-	-	-	91	-	-	-	-	-	93	-	-	-	-	-	111	-	-
000142F:710034	C	'+T'	-	86	-	-	-	-	-	90	-	-	-	-	-	83	-	-	-	-	-	99	-	-	-	-	-	59	-	-	12	-	-	84	-	-	-	-	-	94	-	-	-	-	-	135	-	-	-
000143F:810679	C	T	1	147	-	-	-	-	-	105	-	-	-	-	-	108	-	-	-	-	-	128	-	-	-	-	-	90	-	26	-	-	-	108	-	-	-	-	-	154	-	-	-	-	-	157	1	-	-
000146F:208056	C	T	-	112	-	-	-	-	-	96	-	-	-	-	-	94	-	-	-	-	-	92	-	-	-	-	-	87	-	26	-	-	-	95	-	-	-	-	-	139	-	-	-	-	-	155	-	-	-
000146F:556123	G	C	-	-	75	-	-	-	-	-	53	-	-	-	-	-	90	-	-	-	-	-	73	-	-	-	-	13	63	-	-	-	-	-	76	-	-	-	-	-	105	-	-	-	-	-	117	-	-
000148F:374253	C	T	-	92	-	-	-	-	-	65	-	-	-	-	-	78	-	-	-	-	-	100	-	-	-	-	-	72	-	19	-	-	-	75	-	-	-	-	-	93	-	-	-	-	-	95	-	-	-
000149F:370062	T	A	-	-	-	70	-	-	-	-	-	61	-	-	-	-	-	57	-	-	-	-	-	81	-	-	14	-	-	52	-	-	-	-	-	55	-	-	-	-	-	84	-	-	-	-	-	98	-
000149F:558564	G	A	-	-	83	-	-	-	-	-	68	-	-	-	-	-	71	-	-	-	-	-	96	-	-	-	28	-	51	-	-	-	-	-	87	-	-	-	-	-	107	-	-	-	-	-	93	-	-
000150F:233954	G	A	-	-	81	-	-	-	-	-	64	-	-	-	-	-	77	-	-	-	-	-	95	-	-	-	25	-	50	-	-	-	-	-	89	-	-	-	-	-	98	-	-	-	-	-	94	-	-
000151F:473439	T	'+C'	-	-	-	126	1	-	-	-	-	69	-	-	-	-	-	92	-	-	-	-	-	71	-	-	-	-	-	73	17	-	-	-	-	95	-	-	-	-	-	129	-	-	-	-	-	104	-
000154F:414679	A	T	98	-	-	-	-	-	94	-	-	-	-	-	110	-	-	-	-	-	107	-	-	-	-	-	69	-	-	17	-	-	95	-	-	-	-	-	126	-	-	-	-	-	130	-	-	-	1
000155F:220003	A	'-CAAATAGATG'	97	-	-	-	-	-	93	-	-	-	-	-	84	-	-	-	-	-	99	-	-	-	-	-	57	-	-	-	-	15	92	-	-	-	-	-	130	-	-	-	-	-	122	-	-	-	-
000166F:364681	T	C	-	-	-	69	-	-	-	-	-	43	-	-	-	-	-	66	-	-	-	-	-	66	-	-	-	10	-	44	-	-	-	-	-	59	-	-	-	-	-	77	-	-	-	-	-	66	-
000169F:739108	G	A	-	-	97	-	-	-	-	-	84	-	-	-	-	-	82	-	-	-	-	-	91	-	-	-	19	-	73	-	-	-	-	-	68	-	-	-	-	-	130	-	-	-	-	-	117	-	-
000171F:923298	A	'+T'	38	-	-	-	-	-	26	-	-	-	-	-	32	-	-	-	-	-	43	-	-	-	-	-	34	-	-	-	10	-	33	-	-	-	-	-	49	-	-	-	-	-	63	-	1	-	-
000172F:847878	C	G	-	117	-	-	-	-	-	73	-	-	-	-	-	115	-	-	-	-	-	103	-	-	-	-	-	92	23	-	-	-	-	101	-	-	-	-	-	153	-	-	-	-	-	143	-	-	-
000175F:616404	A	G	56	-	-	-	-	-	51	-	-	-	-	-	64	-	-	1	-	-	72	-	-	1	-	-	52	-	19	1	-	-	53	-	-	2	-	-	59	-	-	-	-	-	69	-	-	-	-
000176F:234620	G	A	-	-	80	-	-	-	-	-	76	-	-	-	-	-	75	-	-	-	-	-	89	-	-	-	17	-	91	-	-	-	-	-	105	-	-	-	-	-	115	-	-	-	-	-	90	-	-
000182F:350333	A	'+T'	54	-	-	-	-	-	38	-	-	-	-	-	47	-	-	-	-	-	51	-	-	-	-	-	35	-	-	-	12	-	28	-	-	-	-	-	52	-	-	-	-	-	62	-	-	-	1
000188F:382250	T	C	-	-	-	124	-	-	-	-	-	91	-	-	-	-	-	96	-	-	-	-	-	91	-	-	-	26	-	84	-	-	-	-	-	114	-	-	-	-	-	130	-	-	-	-	-	123	-
000189F:717210	C	T	-	81	-	-	-	-	-	73	-	-	-	-	-	85	-	-	-	-	-	114	-	-	-	-	-	54	-	11	-	-	-	79	-	-	-	-	-	134	-	-	-	-	-	102	-	-	-
000190F:76301	C	T	1	72	-	-	-	-	-	61	1	-	-	-	1	61	-	-	-	-	-	92	-	-	-	-	-	59	-	12	-	-	-	82	-	-	-	-	-	98	-	-	-	-	-	119	-	-	-
000195F:454283	G	A	-	-	89	-	-	-	-	-	88	1	-	-	-	-	82	-	-	-	-	-	96	-	-	-	26	-	62	-	-	-	-	-	77	-	-	-	-	-	126	-	-	-	-	-	110	-	-
000202F:398428	G	A	-	-	109	-	-	-	-	-	68	-	-	-	-	-	108	-	-	-	-	-	108	-	-	-	20	-	99	-	-	-	-	-	95	-	-	-	-	-	136	-	-	-	-	-	151	-	-
000202F:532570	A	G	105	-	-	1	-	-	94	-	-	-	-	-	105	-	-	-	-	-	141	-	-	-	-	-	83	-	19	-	-	-	111	-	-	-	-	-	143	-	-	-	-	-	128	-	-	-	-
000203F:230867	A	C	53	-	-	-	-	-	37	-	-	-	-	-	41	-	-	-	-	-	59	-	-	-	-	-	30	26	-	-	-	-	40	-	-	-	-	-	74	-	-	-	-	-	59	-	-	-	-
000209F:284849	C	T	-	84	-	-	-	-	-	78	-	-	-	-	-	85	-	-	-	-	-	84	-	-	-	-	-	53	-	17	-	-	-	68	-	-	-	-	-	119	-	-	-	-	-	130	-	-	-
000210F:220251	A	C	72	-	-	-	-	-	70	-	-	-	-	-	84	-	-	-	-	-	87	-	-	-	-	-	62	12	-	-	-	-	82	-	-	-	-	-	102	-	-	-	-	-	115	-	-	-	-
000213F:238473	G	A	-	-	80	-	-	-	-	-	72	-	-	-	-	-	100	-	-	-	-	-	98	-	-	-	16	-	71	-	-	-	-	-	87	-	-	-	-	-	109	-	-	-	-	-	121	-	-
000215F:631212	G	'-A'	-	-	87	-	-	-	-	-	82	-	-	-	-	-	86	1	-	-	-	-	111	-	-	-	-	-	87	-	-	23	-	-	72	-	-	-	-	-	139	-	-	-	-	-	130	-	-
000217F:434194	T	A	-	-	-	102	-	-	-	-	-	75	-	-	-	-	-	99	-	-	-	-	-	112	-	-	22	-	-	87	-	-	-	-	-	92	-	-	-	-	-	129	-	-	-	-	-	125	-
000225F:724720	C	T	-	40	-	-	-	-	-	30	-	-	-	-	-	43	-	-	-	-	-	41	-	-	-	-	-	30	-	9	-	-	1	39	-	-	-	-	-	89	-	-	-	-	-	90	-	-	-
000230F:369183	G	A	-	-	110	-	-	-	-	-	62	-	-	-	-	-	81	-	-	-	-	-	85	-	-	-	25	-	77	-	-	-	-	-	92	-	-	-	-	-	116	-	-	-	-	-	100	-	-
000232F:38341	G	A	-	-	44	-	-	-	-	-	38	-	-	-	-	-	38	-	-	-	-	-	48	-	-	-	20	-	29	-	-	-	-	-	39	-	-	-	-	-	82	-	-	-	-	-	54	-	-
000233F:353481	C	T	-	82	-	-	-	-	-	62	-	-	-	-	-	94	-	-	-	-	-	82	-	-	-	-	-	65	-	14	-	-	-	80	-	-	-	-	-	111	-	-	-	-	-	118	-	-	-
000235F:157661	C	T	1	121	-	-	-	-	-	93	-	-	-	-	-	102	-	-	-	-	-	96	-	-	-	-	-	76	-	16	-	-	-	77	-	-	-	-	-	138	-	-	-	-	-	148	1	-	-
000244F:238159	G	A	-	-	116	-	-	-	-	-	84	-	-	-	-	-	119	-	-	-	1	-	131	-	-	-	20	-	83	-	-	-	-	-	96	-	-	-	-	-	142	-	-	-	-	-	139	-	-
000244F:55007	T	'-C'	-	-	-	106	-	-	-	-	-	118	-	-	-	-	-	95	-	-	-	-	-	119	-	-	-	-	-	73	-	29	-	-	-	111	-	-	-	-	-	129	-	-	-	-	-	135	-
000244F:649206	C	T	-	113	-	-	-	-	-	77	-	-	-	-	-	87	-	-	-	-	-	89	-	-	-	-	-	67	-	23	-	-	-	86	-	-	-	-	-	111	-	-	-	-	-	77	-	-	-
000246F:128615	C	T	-	90	-	-	-	-	-	98	-	-	-	-	-	94	-	-	-	-	-	91	-	-	-	-	-	67	-	22	-	-	-	101	-	-	-	-	-	143	-	-	-	-	-	126	-	-	-
000247F:489132	T	C	-	-	-	99	-	-	-	-	-	91	-	-	-	-	-	98	-	-	-	-	-	90	-	-	-	22	-	77	-	-	-	-	-	88	-	-	-	-	-	113	-	-	-	1	-	122	-
000254F:47197	C	T	-	87	-	-	-	-	-	74	-	-	-	-	-	102	-	-	-	-	-	81	-	-	-	-	-	60	-	12	-	-	-	90	-	-	-	-	-	168	-	-	-	-	-	142	-	-	-
000261F:205240	C	'-AT'	-	55	-	-	-	-	-	56	-	-	-	-	-	52	-	-	-	-	-	51	-	-	-	-	-	24	-	-	-	13	-	64	-	-	-	-	-	88	-	-	-	-	-	68	-	-	-
000265F:6663	T	A	-	-	-	50	-	-	-	-	-	52	-	-	-	-	-	47	-	-	-	-	-	56	-	-	10	-	-	37	-	-	-	-	-	53	-	-	-	-	-	64	-	-	-	-	-	78	-
000266F:25197	A	G	92	-	-	-	-	-	82	-	-	-	-	-	98	-	-	-	-	-	94	-	-	-	-	-	70	-	19	-	-	-	81	-	-	-	-	-	111	-	-	-	-	-	116	-	-	-	-
000286F:234044	C	A	-	59	-	-	-	-	-	47	-	-	-	-	-	78	-	-	-	-	-	66	-	-	-	-	20	49	-	-	-	-	-	72	-	-	-	-	-	70	-	-	-	-	-	65	-	-	-
000292F:575281	C	T	-	79	-	-	-	-	-	73	-	-	-	-	-	75	-	-	-	-	-	78	-	-	-	-	-	79	-	14	-	-	-	85	-	-	-	-	-	99	-	-	-	-	-	111	-	-	-
000297F:31291	A	'+CTC'	134	-	1	-	-	-	111	-	-	-	-	-	89	-	-	-	-	-	129	-	-	-	-	-	80	-	-	-	19	-	93	-	-	-	-	-	132	-	-	-	-	-	146	-	-	-	-
000321F:296293	C	A	-	56	-	-	-	-	-	48	-	-	-	-	-	76	-	-	-	-	-	76	-	-	-	-	14	66	-	-	-	-	-	64	-	-	-	-	-	85	-	-	-	-	-	82	-	-	-
000328F:430851	G	A	-	-	106	-	-	-	-	-	79	-	-	-	-	-	80	-	-	-	-	-	89	-	-	-	31	-	72	-	-	-	-	-	99	-	-	-	-	-	103	-	-	-	-	-	100	-	-
000339F:252024	C	T	-	29	-	-	-	-	-	27	-	-	-	-	-	26	-	-	-	-	-	34	-	-	-	-	-	18	-	12	-	-	-	23	-	-	-	-	-	42	-	-	-	-	-	32	-	-	-
000341F:179179	A	T	116	-	-	-	-	-	72	-	-	-	-	-	106	-	-	-	-	-	123	-	-	-	-	-	98	-	-	18	-	-	111	-	-	-	-	-	115	-	-	-	-	-	124	-	-	-	-
000343F:468190	C	T	-	62	-	-	-	-	-	65	-	-	-	-	-	78	-	-	-	-	-	81	-	-	-	-	-	57	-	11	-	-	1	69	-	-	-	-	-	116	-	-	-	-	-	93	-	-	-
000346F:425745	T	G	-	-	-	123	-	-	-	-	-	103	-	-	-	-	-	99	-	-	-	-	-	100	-	-	-	-	29	85	-	-	-	-	-	108	-	-	-	-	-	146	-	-	-	-	-	145	-
000350F:294558	G	A	-	-	91	-	-	-	-	-	64	-	-	-	-	-	80	-	-	-	-	-	86	1	-	-	18	-	97	-	-	-	-	-	108	-	-	-	-	-	133	-	-	-	-	-	140	-	-
000359F:100110	C	'+A'	-	111	-	-	-	-	-	86	-	-	-	-	-	94	-	-	-	-	-	99	-	-	-	-	-	98	-	-	19	-	-	107	-	-	-	-	-	138	-	-	-	-	-	139	-	-	-
000361F:50430	C	T	-	57	-	-	-	-	-	42	-	-	-	-	-	47	-	-	-	-	-	45	-	-	-	-	-	35	-	15	-	-	-	61	-	-	-	-	-	92	-	-	-	-	-	83	-	-	-
000377F:234857	A	G	59	-	-	-	-	-	40	-	-	-	-	-	56	-	-	-	-	-	59	-	-	-	-	-	33	-	15	-	-	-	66	-	-	-	-	-	84	-	-	-	-	-	76	-	-	-	-
000404F:218543	G	T	-	-	107	-	-	-	-	-	109	-	-	-	-	-	101	-	-	-	-	-	137	-	-	-	-	-	95	37	-	-	-	-	117	-	-	-	-	-	109	-	-	-	-	-	106	-	-
000407F:248139	G	A	-	-	106	-	-	-	-	-	85	-	-	-	-	-	118	-	-	-	-	-	93	-	-	-	29	-	84	-	-	-	-	-	99	-	-	-	-	-	134	-	-	-	-	-	141	-	-
000408F:42756	C	T	-	50	-	-	-	-	-	50	-	-	-	-	-	47	-	-	-	-	-	53	-	-	-	-	-	39	-	12	-	-	-	60	-	-	-	-	-	91	-	-	-	-	-	73	-	-	-
000423F:230337	G	A	-	-	107	-	-	-	-	-	95	-	-	-	-	-	94	-	-	-	-	-	97	-	-	-	23	-	74	-	-	-	-	-	90	-	-	-	-	-	121	-	-	-	-	-	117	-	-
000433F:293572	A	G	101	-	-	-	-	-	98	-	-	-	-	-	88	-	-	-	-	-	112	-	-	-	-	-	105	-	23	-	-	-	81	-	-	-	-	-	110	-	-	-	-	-	103	-	-	-	-
000434F:287316	T	G	-	-	-	48	-	-	-	-	-	49	-	-	-	-	-	42	-	-	-	-	-	45	-	-	-	-	11	43	-	-	-	-	-	43	-	-	-	-	-	61	-	-	-	-	-	44	-
000446F:167609	A	'+T'	94	-	-	-	-	1	93	-	-	-	-	-	94	-	-	-	-	-	120	-	-	-	-	1	82	-	-	-	18	1	104	-	-	-	-	-	150	-	-	-	-	-	137	-	-	-	-
000455F:392296	C	T	-	166	-	-	-	-	-	120	-	-	-	-	-	121	-	-	-	-	-	163	-	-	-	-	-	100	-	26	-	-	-	120	-	-	-	-	-	189	-	-	-	-	-	187	-	-	-
000459F:307884	A	G	108	-	-	-	-	-	76	-	-	-	-	-	88	-	-	-	-	-	81	-	-	-	-	-	77	-	20	-	-	-	81	-	-	-	-	-	123	-	-	-	-	-	124	-	-	-	-
000462F:217498	C	G	-	99	-	-	-	-	-	89	-	-	-	-	-	94	-	-	-	-	-	100	-	1	-	-	-	84	25	-	-	-	-	95	-	-	-	-	-	130	-	-	-	-	-	142	-	-	-
000476F:273213	A	T	61	-	-	-	-	-	50	-	-	-	-	-	51	-	-	-	-	-	68	-	-	-	-	-	42	-	-	11	-	-	55	-	-	-	-	-	63	-	-	-	-	-	61	-	-	-	-
000516F:71329	G	T	-	-	127	-	-	-	-	-	76	-	-	-	-	-	104	-	-	-	-	-	121	-	-	-	-	-	93	27	-	-	-	-	119	-	-	-	-	-	147	-	-	-	-	-	163	-	-
000521F:206092	T	'+TA'	-	-	-	65	-	-	-	-	-	51	-	1	-	-	-	42	-	-	-	-	-	65	-	-	-	-	-	41	16	-	-	-	-	51	-	-	-	-	-	63	-	-	-	-	1	66	-
000521F:224499	G	T	-	-	79	-	-	-	-	-	57	-	-	-	-	-	79	-	-	-	-	-	86	-	-	-	-	-	61	10	-	-	-	-	73	-	-	-	-	-	119	-	-	-	-	-	100	-	-
000539F:222007	A	'-C'	58	-	-	-	-	-	38	-	-	-	-	-	49	-	-	-	-	-	68	-	-	-	-	-	31	-	-	-	-	18	40	-	-	-	-	-	40	-	-	-	-	-	45	-	-	-	-
000540F:101062	G	A	-	-	97	-	-	-	-	-	78	-	-	-	-	-	95	-	-	-	-	-	85	-	-	-	21	-	95	-	-	-	-	-	122	-	-	-	-	-	112	-	-	-	-	-	106	-	-
000549F:168440	G	A	-	-	112	-	-	-	-	-	76	-	-	-	-	-	92	-	-	-	-	-	94	-	-	-	21	-	74	-	-	-	-	-	90	-	-	-	-	-	124	-	-	-	-	-	104	-	-
000574F:211177	A	'+T'	47	-	-	-	-	-	38	-	-	-	-	-	49	-	-	-	-	-	66	-	-	-	-	-	45	-	-	-	16	-	41	-	-	-	-	-	67	-	-	-	-	-	57	-	-	-	-
000577F:108346	C	T	-	39	-	-	-	-	-	39	-	-	-	-	-	42	-	-	-	-	-	49	-	-	-	-	-	29	-	22	-	-	-	40	-	-	-	-	-	55	-	-	-	-	-	55	-	-	-
000587F:151923	G	A	-	-	76	-	-	-	-	-	69	-	-	-	-	-	80	-	-	-	-	-	89	-	-	-	21	-	78	-	-	-	-	-	88	-	-	-	-	-	105	-	-	-	-	-	109	-	-
000589F:346683	T	A	-	-	-	56	-	-	-	-	-	41	-	-	-	-	-	48	-	-	-	-	-	49	-	-	13	-	-	44	-	-	1	-	-	49	-	1	-	-	-	57	-	-	-	-	-	60	-
000600F:5370	C	A	-	70	-	-	-	-	-	72	-	-	-	-	-	63	-	-	-	-	-	54	-	-	-	-	12	58	-	-	-	-	-	55	-	-	-	-	-	91	-	-	-	-	-	100	-	-	-
000601F:126607	A	T	48	-	-	-	-	-	24	-	-	-	-	-	42	-	-	-	-	-	38	-	-	-	-	-	21	-	-	18	-	-	43	-	-	-	-	-	66	-	-	-	-	-	72	-	-	-	-
000678F:197193	T	A	-	-	-	52	-	-	-	-	-	34	-	-	-	-	-	41	-	-	-	-	-	39	-	-	14	-	-	21	-	-	-	-	-	47	-	-	-	-	-	61	-	-	-	-	-	77	-
000681F:14529	T	C	-	-	-	75	-	-	-	-	-	59	-	-	-	-	-	94	-	-	-	-	-	78	-	-	-	24	-	43	-	-	-	-	-	73	-	-	-	-	-	94	-	-	-	-	-	86	-
000856F:147880	T	'+A'	-	-	-	46	-	-	-	-	-	37	-	-	-	-	-	58	-	-	-	-	-	65	-	-	2	-	-	25	22	-	-	-	-	40	-	-	-	-	-	67	-	-	-	-	-	54	-
000985F:113028	A	C	57	-	-	-	-	-	45	-	-	-	-	-	55	-	-	-	-	-	39	-	-	-	-	-	20	28	-	-	-	-	43	-	-	-	-	-	51	-	-	-	-	-	53	-	-	-	-
001500F_002:1869	G	A	-	-	81	-	-	-	-	-	92	-	-	-	-	-	75	-	-	-	-	-	67	-	-	-	13	-	72	-	-	-	-	-	118	-	-	-	-	-	204	-	-	-	-	-	191	-	-
352(1), G9V7, 352(2)
000003F:1908795	T	A	-	-	-	108	-	-	-	-	-	85	-	-	-	-	-	119	-	-	-	-	-	121	-	-	-	-	-	117	-	-	13	-	-	94	-	-	-	-	-	148	-	-	-	-	-	158	-
000007F:448821	C	T	-	90	-	-	-	-	-	87	-	-	-	-	-	96	-	-	-	-	-	92	-	-	-	-	-	108	-	-	-	-	-	88	-	15	-	-	-	150	-	-	-	-	-	126	1	-	-
000021F:443335	C	G	-	70	-	-	1	1	1	57	-	-	-	-	-	75	-	-	-	1	-	89	-	-	-	-	-	78	-	-	-	-	-	73	12	-	-	-	-	100	-	-	-	-	-	111	-	-	-
000046F:1019321	G	A	-	-	103	-	-	-	-	-	89	-	-	-	-	-	101	-	-	-	-	-	109	-	-	-	-	-	108	-	-	-	12	-	72	-	-	-	-	-	102	-	-	-	-	-	118	-	-
000195F:840130	C	T	-	85	-	-	-	-	-	73	-	-	-	-	-	71	-	-	-	-	-	90	-	-	-	-	-	74	-	-	-	-	-	77	-	12	-	-	-	120	-	-	-	-	-	119	-	-	-
000208F:478809	C	A	-	108	-	-	-	-	-	86	-	-	-	-	1	110	-	-	-	-	-	126	-	-	-	-	-	122	-	-	-	-	15	102	-	-	-	-	-	129	-	-	-	-	-	104	-	-	-
000225F:773713	G	A	-	-	64	-	-	-	-	-	72	-	-	-	-	-	70	-	-	-	-	-	85	-	-	-	-	-	93	-	-	-	11	-	63	-	-	-	-	-	101	-	-	-	-	1	100	-	-
000235F:248780	C	T	-	85	-	-	-	-	-	74	-	-	-	-	-	96	-	-	-	-	-	89	-	-	1	-	-	92	-	-	-	-	1	102	-	10	-	-	-	125	-	-	-	-	-	121	-	-	-
000260F:463405	G	A	-	-	95	-	-	-	-	-	98	-	-	-	-	-	98	-	-	-	-	-	119	-	-	-	-	-	91	-	-	-	11	-	60	-	-	-	-	-	99	-	-	-	-	-	121	-	-
000270F:177949	G	A	-	-	98	-	-	1	-	-	90	-	-	-	-	-	102	-	-	-	-	-	104	-	-	-	-	-	101	-	-	-	12	-	85	-	-	-	-	-	120	-	-	-	-	-	103	-	-
000650F:108319	C	T	-	35	-	-	-	-	-	37	-	-	-	-	-	43	-	-	-	-	-	40	-	-	-	-	-	47	-	-	-	-	-	31	-	13	-	-	-	48	-	-	-	-	-	48	-	-	-
352(1), 352(2)
000000F:1881260	A	C	100	-	-	-	-	-	72	-	-	-	-	-	99	-	-	-	-	-	103	-	-	-	-	-	92	-	-	-	-	-	75	10	-	-	-	-	143	-	-	-	-	-	129	-	-	-	-
000000F:5420332	G	A	-	-	102	-	-	-	-	-	82	-	-	-	-	-	89	1	-	-	-	-	104	-	-	-	-	-	94	-	-	-	19	-	73	-	-	-	-	-	114	-	-	-	-	-	98	-	-
000000F:5774176	G	A	-	-	113	-	-	-	-	-	102	-	-	-	-	-	130	-	-	-	-	-	117	1	-	-	-	-	113	1	-	-	16	-	88	-	-	-	-	-	159	-	-	-	-	-	158	-	-
000000F:6225136	T	A	-	-	1	65	-	-	-	-	-	50	-	-	-	-	-	66	-	-	-	-	-	51	-	-	-	-	-	67	-	-	17	-	-	36	-	-	-	-	-	75	-	-	-	-	-	71	-
000003F:1624891	C	T	-	98	-	-	-	-	-	82	-	-	-	-	-	108	-	-	-	-	-	105	-	-	-	-	-	82	-	-	-	-	-	93	-	17	-	-	-	142	-	-	-	-	-	111	-	-	-
000003F:453169	G	T	-	-	107	-	-	-	-	-	84	-	-	-	-	-	99	-	-	-	-	-	102	-	-	-	-	-	115	-	-	-	-	-	87	21	-	-	-	-	128	-	-	-	-	-	133	-	-
000003F:907055	A	G	89	-	-	-	-	-	90	-	-	-	-	-	84	-	-	-	-	-	87	-	-	-	-	-	86	-	-	-	-	-	72	-	11	-	-	-	100	-	-	-	-	-	94	-	-	-	-
000003F_011:1114946	G	A	-	-	102	-	-	-	-	-	85	-	-	-	-	-	128	1	-	-	-	-	94	-	-	-	-	-	97	-	-	-	20	-	96	-	-	-	-	-	122	-	-	-	-	1	113	-	-
000004F:3114656	G	A	-	-	88	-	-	-	-	-	77	-	-	-	-	-	92	1	-	-	-	-	100	-	-	-	-	-	94	-	-	-	12	-	79	-	-	-	-	-	116	-	-	-	-	-	116	-	-
000004F:344408	T	C	-	-	-	93	-	-	-	-	-	76	-	-	-	-	-	98	-	-	-	-	-	102	-	-	-	-	-	95	-	-	-	12	-	85	-	-	-	-	-	102	-	-	-	-	-	103	-
000005F:2528834	C	A	-	78	-	-	-	-	-	77	-	-	-	-	-	93	-	-	-	-	-	81	-	-	-	-	-	101	-	-	-	-	16	50	-	-	-	-	-	118	-	-	-	-	-	124	-	-	-
000005F:579673	A	G	77	-	-	-	-	-	68	-	-	-	-	-	86	-	-	-	-	-	76	-	-	-	-	-	85	-	-	-	-	-	60	-	12	-	-	-	109	-	-	-	-	-	104	-	-	-	-
000006F:1665776	T	C	-	-	-	126	-	-	-	-	-	98	-	-	-	-	-	106	-	-	-	-	-	103	-	-	-	-	-	115	-	-	-	22	-	105	-	-	-	-	-	162	-	-	-	-	-	134	-
000006F:1773518	T	A	-	-	-	111	-	-	-	-	-	91	-	-	-	-	-	115	-	-	-	-	-	104	-	-	-	-	-	100	-	-	24	-	-	80	-	-	-	-	-	159	-	-	-	-	-	147	-
000007F:169744	C	T	-	60	-	-	-	-	-	45	-	-	-	-	-	48	-	-	-	-	-	45	-	-	-	-	-	52	-	-	-	-	-	37	-	16	-	-	-	67	-	-	-	-	-	75	-	-	-
000007F:2479586	T	C	-	-	-	62	-	-	-	-	-	55	-	-	-	-	-	72	-	-	-	-	-	79	-	-	-	-	-	68	-	-	-	12	-	53	-	-	-	-	-	120	-	-	-	-	-	104	-
000008F:144852	A	T	51	-	-	-	-	-	46	-	-	-	-	-	40	-	-	-	-	-	52	-	-	-	-	-	43	-	-	-	-	-	34	-	-	13	-	-	71	-	-	-	-	-	54	-	-	-	-
000012F:1608600	G	A	-	-	120	-	-	-	-	-	103	-	-	-	-	-	103	-	-	-	-	-	135	-	-	-	-	-	117	-	-	-	16	-	95	-	-	-	-	-	144	-	-	-	-	-	139	-	-
000012F:3238372	T	'+A'	-	-	-	47	-	-	-	-	-	33	1	-	-	-	-	53	-	-	-	-	-	42	2	-	-	-	-	52	2	-	-	-	-	23	13	-	-	-	-	47	-	-	-	-	-	43	1
000013F:1356687	C	T	-	98	-	-	-	-	-	89	-	-	-	-	-	86	-	-	-	-	-	98	-	-	-	-	-	99	-	-	-	-	-	76	-	16	-	-	-	136	-	-	-	-	-	140	-	-	-
000013F:2905929	G	C	-	-	122	-	-	-	-	-	71	-	-	-	-	-	122	-	-	-	-	-	103	-	-	-	-	-	86	-	-	-	-	17	85	-	-	-	-	-	121	-	-	-	-	-	128	-	-
000014F:1403332	G	A	-	-	94	-	-	-	-	-	71	-	-	-	-	-	123	-	-	-	-	-	90	-	-	-	-	-	96	-	-	-	13	-	67	-	-	-	-	-	120	-	-	-	-	-	139	-	-
000014F:1452574	T	C	-	-	-	92	-	-	-	-	-	85	-	-	-	-	-	103	-	-	1	-	-	94	-	-	-	-	-	100	-	-	-	23	-	86	-	-	-	-	-	135	-	-	-	-	-	150	-
000014F:251234	A	T	101	-	-	-	-	-	85	-	-	-	-	-	104	-	-	-	-	-	94	-	-	-	-	-	91	-	-	-	-	-	88	-	-	20	-	-	147	-	-	-	-	-	130	1	-	-	-
000014F:666698	A	G	79	-	-	-	-	-	61	-	-	-	-	-	67	-	-	-	-	-	75	-	-	-	-	-	77	-	-	-	-	-	82	-	11	-	-	-	147	-	-	-	-	-	118	-	-	-	-
000015F:2504881	A	T	89	-	-	-	-	-	86	-	-	-	-	-	96	-	-	-	-	-	96	-	-	-	-	-	81	-	-	-	-	-	62	-	-	15	-	-	140	-	-	-	-	-	137	-	-	-	-
000018F:1578765	A	T	119	-	-	-	-	-	75	-	-	-	-	-	102	-	-	-	-	-	115	-	-	-	-	-	123	-	-	-	-	-	80	-	-	21	-	-	128	-	-	-	-	-	140	-	-	-	-
000019F:578956	T	C	-	-	-	129	-	-	-	-	-	118	-	-	-	-	-	132	-	-	-	-	-	106	-	-	-	-	-	117	-	-	-	12	-	68	-	-	-	-	-	138	-	-	-	-	-	118	-
000020F:784243	C	T	-	90	-	-	-	-	-	75	-	-	-	-	-	89	-	-	-	-	-	82	-	-	-	-	-	90	-	-	-	-	-	72	-	14	-	-	-	118	-	-	-	-	-	108	-	-	-
000021F:674127	C	T	-	103	-	-	-	-	-	76	-	-	-	-	-	97	-	-	-	-	-	95	-	-	-	-	-	91	-	-	-	-	-	80	-	19	-	-	-	131	-	-	-	-	-	127	-	-	-
000024F:2280577	T	C	-	-	-	96	-	-	-	-	-	94	-	-	-	-	-	104	-	-	-	-	-	117	-	-	-	-	-	118	-	-	-	17	-	91	-	-	-	-	-	164	-	-	-	-	-	143	-
000036F:532569	T	C	-	-	-	103	-	-	-	-	-	81	-	-	-	-	-	110	-	-	-	-	-	120	-	-	-	-	-	106	-	-	-	15	-	102	-	-	-	-	-	135	-	-	-	-	-	140	-
000039F:1669521	T	A	1	-	-	53	-	-	-	-	-	38	-	-	1	-	-	50	-	-	-	-	-	58	-	1	-	-	-	53	-	1	12	-	-	31	-	-	-	-	-	54	1	-	-	-	-	48	-
000041F:120191	C	A	-	83	-	-	-	-	-	78	-	-	-	-	-	86	-	-	-	-	-	103	-	-	-	-	-	94	-	-	-	-	11	62	-	-	-	-	-	123	-	-	-	-	-	117	-	-	-
000042F:1116149	A	G	100	-	-	-	-	-	74	-	-	-	-	-	101	-	-	-	-	-	109	-	-	-	-	-	84	-	-	-	-	-	98	-	11	-	-	-	131	-	-	-	-	-	135	-	-	-	-
000047F:10431	C	T	-	73	-	-	-	-	-	76	-	-	-	-	-	85	-	-	-	-	-	120	-	-	-	-	-	90	-	-	-	-	-	68	-	14	-	-	-	124	-	-	-	-	-	127	-	-	-
000061F:252664	G	A	-	-	101	-	-	-	-	-	107	-	-	-	-	-	109	-	-	-	-	-	115	-	-	-	-	-	114	-	-	-	11	-	81	-	-	-	-	-	136	-	-	-	-	-	127	-	-
000066F:1413108	A	G	111	-	-	-	-	-	78	-	-	-	-	-	81	-	-	-	-	-	91	-	-	-	-	-	76	-	-	-	-	-	95	-	14	-	-	-	108	-	-	-	-	-	101	-	-	-	-
000066F:1516554	A	T	72	-	-	-	-	-	62	-	-	-	-	-	65	-	-	-	-	-	67	-	-	-	-	-	58	-	-	-	-	-	34	-	-	16	-	-	69	-	-	-	-	-	61	-	-	-	-
000066F:61306	G	A	-	-	89	1	-	-	-	-	114	-	-	-	-	-	97	-	-	-	-	-	94	-	-	-	-	-	95	-	-	-	18	-	92	-	-	-	-	-	113	-	-	-	-	-	107	-	-
000069F:743235	C	T	-	123	-	-	-	-	-	92	-	-	-	-	-	100	-	-	-	-	-	115	-	-	-	-	-	88	-	-	-	-	-	92	-	10	-	-	-	121	-	-	-	-	-	125	1	-	-
000075F:234969	G	A	-	-	77	-	-	-	-	-	78	-	-	-	-	-	64	-	-	-	-	-	87	-	-	-	-	-	97	-	-	-	17	-	71	-	-	-	-	-	122	-	-	-	-	-	113	-	-
000081F:299589	C	G	-	96	-	-	-	-	-	77	-	-	-	-	-	90	-	-	-	-	-	110	-	-	-	-	-	103	-	-	-	-	-	82	11	-	-	-	-	107	-	-	-	-	-	103	-	-	-
000091F:733568	G	A	-	-	103	-	-	-	-	-	75	-	-	-	-	-	84	-	-	-	-	-	100	-	-	-	-	-	98	-	-	-	14	-	74	-	-	-	-	-	95	-	-	-	-	-	90	-	-
000096F:81318	T	A	-	-	-	117	-	-	-	-	-	99	-	-	-	-	-	91	-	-	-	-	-	92	-	-	-	-	-	115	-	-	12	-	-	91	-	-	-	-	-	124	-	-	-	-	-	125	-
000098F:587610	A	T	45	-	-	-	-	-	46	-	-	-	-	-	49	-	-	1	-	-	40	-	-	-	-	-	44	-	-	-	-	-	37	-	-	21	-	-	60	-	-	-	-	-	55	-	-	-	-
000103F:174859	G	T	-	-	108	-	-	-	-	-	100	-	-	-	-	-	96	-	-	-	-	-	94	-	-	-	-	-	95	-	-	-	-	-	95	14	-	-	-	-	103	-	-	-	-	-	121	-	-
000107F:250579	A	'+T'	51	-	-	-	-	-	60	-	-	-	-	-	60	-	-	-	1	-	52	-	-	-	-	-	49	-	-	-	-	-	32	-	-	-	11	-	72	-	-	-	-	-	77	-	-	-	-
000107F:79060	A	T	63	-	-	-	-	-	53	-	-	-	-	-	61	-	-	-	-	-	66	-	-	-	-	-	53	-	-	-	-	-	33	-	-	12	-	-	53	-	-	-	-	-	61	-	-	-	-
000110F_901:302349	C	T	1	117	-	-	-	-	-	86	-	-	-	-	-	114	-	-	-	-	-	111	-	-	-	-	-	110	-	-	-	-	-	79	-	19	-	-	-	128	-	-	-	-	-	137	-	-	-
000115F:292681	G	T	-	-	96	-	-	-	-	-	85	-	-	-	-	-	101	-	-	-	-	-	104	-	-	-	-	-	113	-	-	-	-	-	73	18	-	-	-	-	117	-	-	-	-	-	126	-	-
000117F:21830	G	A	-	-	60	-	-	-	-	-	33	-	-	-	-	-	51	-	-	-	-	-	72	-	-	-	-	-	42	-	-	-	15	-	50	-	-	-	-	-	47	-	-	-	-	-	51	-	-
000119F:223622	A	G	113	-	-	-	-	-	87	-	-	-	-	-	112	-	-	-	-	-	107	-	-	-	-	-	103	-	-	-	-	-	76	-	14	-	-	-	101	-	-	-	-	-	117	-	-	-	-
000138F:681072	T	A	-	-	-	53	-	-	-	-	-	49	-	-	-	-	-	47	-	-	-	-	-	46	-	-	-	-	-	53	-	-	15	-	-	27	-	-	-	-	-	59	-	-	-	-	-	65	-
000147F:100970	T	C	-	-	-	37	-	-	-	-	-	43	-	-	-	-	-	46	-	-	-	-	-	51	-	-	-	-	-	47	-	-	-	16	-	37	-	-	-	-	-	62	-	-	-	-	-	54	-
000147F:482828	C	T	-	101	-	-	-	-	-	92	-	-	-	-	-	105	-	-	-	-	-	108	-	-	-	-	-	101	-	-	-	-	-	82	-	17	-	-	-	132	-	-	-	-	-	143	-	-	-
000157F:180659	A	G	65	-	-	-	-	-	63	-	-	-	-	-	55	-	-	-	-	-	72	-	-	-	-	-	57	-	-	-	-	-	50	-	18	-	-	-	62	-	-	-	-	-	79	-	-	-	-
000159F:700430	C	T	-	51	-	-	-	-	-	54	-	-	-	-	-	44	-	-	-	-	-	43	-	-	-	-	-	62	-	-	-	-	-	42	-	14	-	-	-	69	-	-	-	-	-	50	-	-	-
000177F:845822	A	T	49	-	-	-	-	-	40	-	-	-	-	-	44	-	-	-	-	-	47	-	-	-	-	-	44	-	-	-	-	-	30	-	-	12	-	-	50	-	-	-	-	-	53	-	-	-	-
000202F:349419	A	C	68	-	-	-	-	-	68	-	-	-	-	-	70	-	-	-	-	-	85	-	-	-	-	-	70	-	-	-	-	-	54	18	-	-	-	-	94	-	-	-	-	-	99	-	-	1	-
000210F:626453	C	T	-	77	-	-	-	-	-	64	-	-	-	-	-	84	-	-	-	-	-	106	-	-	-	-	-	61	-	-	-	-	-	67	-	15	-	-	-	96	-	1	-	-	-	87	-	1	-
000210F:668278	G	A	-	-	46	-	-	-	-	-	43	-	-	-	-	-	44	-	-	-	-	-	50	-	-	-	-	-	43	-	-	-	22	-	23	-	-	-	-	-	53	-	-	-	-	-	69	-	-
000212F:498564	T	A	-	-	-	79	-	-	-	-	-	84	-	-	-	-	-	83	-	-	-	-	-	106	-	-	-	-	-	72	-	-	14	-	-	82	-	-	-	-	-	99	-	-	-	-	-	103	-
000224F:276574	A	T	41	-	-	-	-	-	40	-	-	-	-	-	39	-	-	-	-	-	30	-	-	-	-	-	36	-	-	-	-	-	31	-	-	19	-	-	49	-	-	-	-	-	48	-	-	-	-
000235F:51273	A	T	96	-	-	-	-	-	74	-	-	-	-	-	94	-	-	-	-	-	77	-	-	-	-	-	86	-	-	-	-	-	69	-	-	14	-	-	130	1	-	-	-	-	98	-	-	-	-
000238F:83851	C	T	-	45	-	-	-	-	-	38	-	-	-	-	-	34	-	-	-	-	-	54	-	-	-	-	-	36	-	-	-	-	-	29	-	12	-	-	-	59	-	-	-	-	-	61	-	-	-
000245F:433184	C	T	-	98	-	-	-	-	-	95	-	-	-	-	-	106	-	-	-	-	-	121	-	-	-	-	-	113	-	-	-	-	-	87	-	13	-	-	-	117	-	-	-	-	-	132	-	-	-
000249F:396852	C	T	-	72	-	-	-	-	1	49	-	-	-	-	-	57	-	-	-	-	-	60	-	-	-	-	-	57	-	-	-	-	-	42	-	10	-	-	-	54	-	-	-	-	-	59	-	-	-
000250F:625996	C	T	-	57	-	-	-	-	-	66	-	-	-	-	-	60	-	-	-	-	-	71	-	-	-	-	-	82	-	-	-	-	-	60	-	12	-	-	-	86	-	-	-	-	-	78	-	-	-
000252F:1499	G	A	-	-	104	-	-	-	-	-	67	-	-	-	-	-	92	-	-	-	-	-	115	-	-	-	-	-	91	-	-	-	16	-	79	-	-	-	-	-	110	-	-	-	-	-	96	-	-
000254F:535289	A	T	78	-	-	1	-	-	85	-	-	2	-	-	74	-	-	1	-	-	81	-	-	3	-	-	82	-	-	-	-	-	58	-	-	13	-	-	124	-	-	1	-	-	104	-	-	3	-
000262F:573337	T	'+A'	-	-	-	97	-	-	-	-	-	91	-	-	-	-	-	121	-	-	-	-	-	101	-	-	-	-	-	127	-	-	2	-	-	88	15	-	-	-	-	125	-	-	-	-	-	130	-
000264F:377057	C	T	-	86	-	-	-	-	-	73	-	-	-	-	-	111	-	-	-	-	-	103	-	-	-	-	-	97	-	-	-	-	-	86	-	13	-	-	-	149	-	-	-	-	-	118	-	-	-
000266F:441257	C	T	-	72	-	-	-	-	-	73	-	-	-	-	-	72	-	-	-	-	-	90	-	-	-	-	-	69	-	-	-	-	-	66	-	13	-	-	-	120	-	-	-	-	-	107	-	-	-
000270F:442047	T	C	-	-	-	100	-	-	-	-	-	80	-	-	-	-	-	96	-	-	-	-	-	117	-	-	-	-	-	95	-	-	-	17	-	94	-	-	-	-	-	135	-	-	-	-	-	133	-
000271F_901:447190	C	'-G'	-	76	-	-	-	-	-	55	-	-	-	-	-	61	-	-	-	-	-	73	-	-	-	-	-	71	-	-	-	-	-	53	-	-	-	11	-	72	-	-	-	-	-	47	-	-	-
000271F_901:447192	G	A	-	-	75	-	-	-	-	-	57	-	-	-	-	-	63	-	-	-	-	-	75	-	-	-	-	-	71	-	-	-	12	-	47	-	-	-	-	-	72	-	-	-	-	-	47	-	-
000282F:125425	T	C	-	-	-	96	-	-	-	-	-	87	-	-	-	-	-	100	-	-	-	-	-	119	-	-	-	-	-	92	-	-	-	21	-	104	-	-	-	-	-	147	-	-	-	-	-	129	-
000289F:249979	A	T	85	-	-	-	-	-	105	-	-	-	-	-	144	-	-	-	-	-	103	-	-	-	-	-	131	-	-	-	-	-	84	-	-	19	-	-	111	-	-	-	-	-	128	-	-	-	-
000292F:174311	T	C	-	-	-	57	-	-	-	-	-	34	-	-	-	-	-	29	-	-	-	-	-	42	-	-	-	-	-	34	-	-	-	10	-	25	-	-	-	-	-	46	-	-	-	-	1	49	-
000306F:356589	A	T	48	-	-	-	-	-	43	-	-	-	-	-	49	-	-	-	-	-	41	-	-	-	-	-	52	-	-	-	-	-	22	-	-	10	-	-	71	-	-	-	-	-	65	-	-	-	-
000314F:533689	C	T	-	94	-	-	-	-	-	67	-	-	-	-	-	89	-	-	-	-	-	107	-	-	-	-	-	93	-	-	-	-	-	68	-	13	-	-	-	122	-	-	-	-	-	103	-	-	-
000332F:20443	G	A	-	-	84	-	-	-	-	-	89	-	-	-	-	-	90	-	-	-	-	-	93	1	-	-	-	-	77	-	-	-	18	-	95	-	-	-	-	-	155	-	-	-	-	-	111	-	-
000335F:285139	G	A	-	-	69	-	-	-	-	-	70	-	-	-	-	-	67	-	-	-	-	-	86	-	-	-	-	-	75	-	-	-	13	-	45	-	-	-	-	-	113	-	-	-	-	-	104	-	-
000335F:309849	A	G	83	-	-	-	-	-	69	-	-	-	-	-	93	-	-	-	-	-	100	-	-	-	-	-	71	-	-	-	-	-	68	-	13	-	-	-	114	-	-	-	-	-	133	-	-	-	-
000339F:168201	C	A	-	49	-	-	-	-	-	43	-	-	-	-	-	36	-	-	-	-	-	50	-	-	-	-	-	37	-	-	-	-	10	32	-	-	-	-	-	50	-	-	-	-	-	56	-	-	-
000350F:184775	T	C	-	-	-	120	-	-	-	-	-	104	-	-	-	-	-	106	-	-	-	-	-	103	-	-	1	-	-	124	-	-	-	13	-	78	-	-	-	-	-	132	-	-	-	-	-	94	-
000359F:3374	C	T	-	71	-	-	-	-	-	49	-	-	-	-	-	72	-	-	-	-	-	83	-	-	-	-	-	85	-	-	-	-	-	44	-	13	-	-	-	119	-	-	-	-	-	110	-	-	-
000359F:97130	A	G	104	-	-	-	-	-	81	-	-	-	-	-	101	-	-	-	-	-	97	-	-	-	-	-	87	-	-	-	-	-	83	-	13	-	-	-	133	-	-	-	-	-	134	-	-	-	-
000372F:131896	T	A	-	-	-	97	-	-	-	-	-	78	-	-	-	-	-	81	-	-	-	-	-	84	-	-	-	-	-	83	-	-	11	-	-	60	-	-	-	-	-	120	-	-	-	-	-	103	-
000396F:118539	T	A	-	-	-	94	1	-	-	-	-	95	-	-	-	-	-	107	-	-	-	-	-	86	-	-	-	-	-	92	-	-	18	-	-	86	-	-	-	-	-	74	-	-	-	-	-	93	-
000397F:264537	C	'+G'	1	47	-	-	-	-	-	53	-	-	-	-	2	48	-	-	-	-	1	39	-	-	-	-	1	56	-	-	-	-	1	34	-	-	11	-	-	77	-	-	-	-	1	58	-	-	-
000418F:195733	T	A	-	-	-	119	-	-	-	-	-	76	-	-	-	-	-	104	-	-	-	-	-	81	-	-	-	-	-	86	-	-	13	-	-	59	-	-	-	-	-	113	-	-	-	-	-	104	-
000435F:253714	C	T	-	44	-	-	-	-	-	28	-	-	-	-	-	43	-	-	-	-	-	42	-	-	-	-	-	43	-	-	-	-	-	23	-	10	-	-	-	50	-	-	-	-	-	49	-	-	-
000445F:318385	G	A	-	-	96	-	-	-	-	-	90	-	-	-	-	-	87	-	-	-	-	-	107	-	-	-	-	-	90	-	-	-	12	-	80	-	-	-	-	-	98	-	-	-	-	-	108	-	-
000448F:87079	G	A	-	-	86	-	-	-	-	-	60	-	-	-	-	-	85	-	-	-	-	-	85	1	-	-	-	-	90	-	-	-	12	-	69	-	-	-	-	-	122	-	-	-	1	-	98	-	-
000455F:322068	A	G	122	-	-	-	-	-	87	-	-	-	-	-	109	-	-	-	-	-	111	1	-	-	-	-	119	-	-	-	-	-	76	-	15	-	-	-	133	-	-	-	-	-	143	-	-	-	-
000459F:387513	G	A	-	-	109	-	-	-	-	-	85	-	-	-	-	-	107	-	-	-	-	-	107	-	-	-	-	-	101	-	-	-	16	-	82	-	-	-	-	-	93	-	-	-	-	-	124	-	-
000461F:191973	G	A	-	-	94	-	-	-	-	-	93	-	-	-	-	-	100	-	-	-	-	-	92	-	-	-	-	-	98	-	-	-	23	-	69	-	-	-	-	-	104	-	-	-	-	-	123	-	-
000462F:300805	C	T	-	49	-	1	-	-	1	37	-	-	-	-	-	40	-	-	-	-	-	45	-	-	-	-	-	52	-	1	-	-	-	31	-	14	-	-	-	65	-	-	-	-	-	56	-	-	-
000467F:245510	C	T	-	128	-	-	-	-	-	108	-	-	-	-	-	118	-	-	-	-	-	127	-	-	-	-	-	106	1	-	-	-	-	91	-	11	-	-	-	130	-	-	-	-	-	125	-	-	-
000486F:331736	A	G	122	-	-	-	-	-	70	-	-	-	-	-	116	-	-	-	-	-	106	-	-	-	-	-	99	-	-	-	-	-	110	-	12	-	-	-	114	-	-	-	-	-	117	-	-	-	-
000491F:40951	T	'+C'	-	-	-	67	-	-	-	-	-	43	-	-	-	-	-	51	-	-	-	-	-	41	-	-	-	-	-	47	-	-	-	-	-	44	15	-	-	-	-	31	-	-	-	-	-	38	-
000498F:189162	T	C	-	-	-	38	-	-	-	-	-	34	-	-	-	-	-	45	-	-	-	-	-	42	-	-	-	-	-	35	-	-	-	13	-	31	-	-	-	-	-	54	-	-	-	-	-	54	-
000508F:168737	T	A	-	-	-	67	-	-	-	-	-	41	-	-	-	-	-	51	-	-	1	-	-	63	-	-	-	-	-	52	-	-	10	-	-	28	-	-	-	-	-	62	-	-	-	-	-	63	-
000525F:282162	C	T	-	60	-	-	-	-	-	61	-	-	-	-	-	62	-	-	-	-	-	78	-	-	-	-	-	76	-	-	-	-	-	66	-	10	-	-	-	86	-	-	-	-	-	71	-	-	-
000528F:285296	T	A	-	-	-	97	-	-	-	-	-	83	-	-	-	-	-	92	-	-	-	-	-	115	-	-	-	-	-	83	-	-	16	-	-	96	-	-	-	-	-	113	-	-	-	-	-	101	-
000601F:138931	C	A	-	45	-	-	-	-	-	35	-	-	-	-	-	42	-	-	-	-	-	41	-	-	-	-	-	36	-	-	-	-	11	37	-	-	-	-	-	80	-	-	-	-	-	60	-	-	-
000634F:140032	C	T	-	94	-	-	-	-	-	82	-	-	-	-	-	114	-	-	-	-	-	87	-	1	-	-	-	92	-	-	-	-	1	80	-	16	-	-	-	123	-	-	-	-	-	126	-	-	-
000634F:33320	T	'-A'	-	-	-	95	-	-	-	-	-	61	-	-	-	-	-	81	-	-	-	-	-	88	-	-	-	-	-	64	-	-	-	-	-	52	-	17	-	-	-	88	-	-	-	-	-	89	-
000662F:164622	A	T	57	-	-	-	-	-	58	-	-	-	-	-	50	-	-	-	-	1	57	-	-	-	-	-	71	-	-	-	-	-	36	-	-	14	-	-	77	-	-	-	-	-	67	-	-	-	-
000672F:249230	C	T	2	54	-	-	-	-	-	56	-	-	-	-	-	46	-	-	-	-	-	60	-	-	-	-	-	39	-	-	-	-	-	30	-	16	-	-	-	50	-	-	-	-	-	61	-	-	-
000681F:34224	A	T	99	-	-	-	-	-	111	-	-	-	-	-	109	-	-	-	-	-	130	-	-	-	1	-	111	-	-	-	-	-	95	-	-	15	-	-	153	-	-	-	-	-	162	-	-	-	-
000703F:89268	G	'+GC'	-	-	88	-	1	-	-	-	79	-	-	-	-	-	64	-	-	-	-	-	100	-	-	-	-	-	71	-	-	-	-	-	81	-	12	-	-	-	140	-	-	-	-	-	117	-	-
000703F:89269	C	T	-	87	-	-	-	-	-	82	-	-	-	-	-	68	1	-	-	-	-	94	2	-	-	-	1	69	-	-	-	-	-	76	-	12	1	-	-	134	2	-	-	-	-	113	3	-	-
000733F:124153	G	T	-	-	49	-	-	-	-	-	47	-	-	-	-	-	48	-	-	-	-	-	48	-	-	-	-	-	48	-	-	-	-	-	33	12	-	-	-	-	61	-	-	-	-	-	64	-	-
000818F:93972	G	A	-	-	82	-	-	-	-	-	81	-	-	-	-	-	100	-	-	-	-	-	76	-	-	-	-	-	89	-	-	-	18	-	75	-	-	-	-	-	107	-	-	-	-	-	116	-	-
000822F:94637	G	A	-	-	59	-	-	-	-	-	58	-	-	-	-	-	70	-	-	-	-	-	52	-	-	-	-	-	55	-	-	-	15	-	50	-	-	-	-	-	88	-	-	-	-	-	74	-	-
000885F:128252	G	A	-	-	95	-	-	-	-	-	90	-	-	-	-	-	111	-	-	-	-	-	114	-	-	-	-	-	107	1	-	-	15	-	79	-	-	-	-	1	138	-	-	-	-	-	137	-	-
001400F:51616	T	C	-	-	-	86	-	-	-	-	-	64	-	-	-	-	-	89	-	-	-	-	-	94	-	-	-	-	-	104	-	-	-	19	-	78	-	-	-	-	-	139	-	-	-	-	-	119	-
001420F:25512	G	A	-	-	100	-	-	-	-	-	81	-	-	-	-	-	88	-	-	-	-	-	84	-	-	-	-	-	91	-	-	-	14	-	66	-	-	-	-	-	104	-	-	-	-	-	108	-	-
1066
000000F:2447240	C	A	-	66	-	-	-	-	-	43	-	1	-	-	-	49	-	-	-	-	-	56	-	-	-	-	-	63	-	1	-	-	-	39	-	1	-	-	28	70	-	-	-	-	-	106	-	1	-
000000F:4945669	G	A	-	-	124	-	-	-	-	-	100	-	-	-	-	-	101	-	-	-	-	-	94	-	-	-	-	-	119	-	-	-	-	-	77	-	-	-	20	-	99	-	-	-	-	-	126	-	-
000000F:5864702	C	T	-	137	-	-	-	-	-	109	-	-	-	-	-	112	-	-	-	-	-	111	-	-	-	-	-	108	-	-	-	-	-	95	-	-	-	-	-	99	-	24	-	-	-	150	-	-	-
000001F:1255285	C	'-CTT'	-	76	-	-	-	-	-	65	-	-	-	-	-	91	-	-	-	-	-	97	-	-	-	-	-	103	-	-	-	-	-	97	-	-	-	-	-	87	-	-	-	38	-	104	-	-	-
000003F:1205332	T	'-A'	-	-	-	95	-	-	-	-	-	108	-	-	-	-	-	121	-	-	-	-	-	118	-	-	-	-	-	108	-	-	-	-	-	108	-	-	-	-	-	93	-	41	-	-	-	133	-
000003F:1301609	T	A	-	-	-	102	-	-	-	-	-	86	-	-	-	-	-	109	-	-	-	-	-	80	-	-	-	-	-	108	-	-	-	-	-	103	-	-	38	-	-	84	-	-	-	-	-	122	-
000003F:82169	A	T	66	-	-	-	-	-	43	-	-	-	-	-	66	-	-	-	-	-	77	-	-	-	-	-	58	-	-	-	-	-	46	-	-	-	-	-	14	-	-	50	-	-	77	-	-	-	-
000003F:875746	C	T	-	107	-	-	-	-	-	75	-	-	-	-	-	82	-	-	-	-	-	89	-	-	-	-	-	102	-	-	-	-	-	79	-	-	-	-	-	68	-	54	-	-	-	101	-	-	-
000004F:1902120	A	G	120	-	-	-	-	-	93	-	-	-	-	-	98	-	-	-	-	-	107	-	-	-	-	-	117	-	-	-	-	-	102	-	-	-	-	-	72	1	60	-	-	-	103	-	-	-	-
000004F:9255	C	T	-	80	-	-	-	-	-	63	-	-	-	-	-	87	-	-	-	-	-	79	-	-	-	-	-	76	-	-	-	-	-	93	-	-	-	-	-	56	-	27	-	-	-	60	-	-	-
000005F:1153903	G	A	-	-	83	-	-	-	-	-	74	-	-	-	-	-	79	-	-	-	-	-	98	-	-	-	-	-	89	-	-	-	-	-	74	-	-	-	21	-	47	-	-	-	-	-	72	-	-
000005F:1153904	T	G	-	-	-	72	-	-	-	-	-	62	-	-	-	-	-	67	-	-	-	-	-	83	-	-	-	-	-	76	-	-	-	-	-	65	-	-	-	-	26	40	-	-	-	-	-	64	-
000006F:2201626	A	T	54	-	-	-	-	-	58	-	-	-	-	-	64	-	-	-	-	-	53	-	-	-	-	1	67	-	-	-	-	-	45	-	-	-	-	-	25	-	-	51	-	-	87	-	-	-	-
000007F:1883794	T	A	-	-	-	124	-	-	-	-	-	104	-	-	-	-	-	99	-	-	-	-	-	122	-	-	-	-	-	107	-	-	-	-	-	114	-	-	64	-	-	74	-	-	-	-	-	131	-
000007F:523717	G	T	-	-	82	-	-	-	-	-	81	-	-	-	-	-	90	-	-	-	-	-	92	-	-	-	-	-	88	-	-	-	-	-	96	-	-	-	-	-	71	48	-	-	-	-	101	-	-
000008F:1267312	C	A	-	93	-	-	-	-	-	90	-	-	-	-	-	85	-	-	-	-	-	96	-	-	-	-	-	92	-	-	-	-	-	108	-	-	-	-	49	70	-	-	-	-	-	108	-	-	-
000008F:1497576	A	T	112	-	-	-	-	-	102	-	-	-	-	-	88	-	-	-	-	-	118	-	-	-	-	-	101	-	-	-	-	-	112	-	-	-	-	-	57	-	-	43	-	-	103	-	-	-	-
000008F:2811694	G	A	-	-	78	-	-	-	-	-	78	-	-	-	-	-	80	-	-	-	-	-	88	-	-	-	-	-	84	-	-	-	-	-	93	-	-	-	47	-	72	-	-	-	-	-	100	-	-
000008F:2911091	T	A	-	-	-	96	-	-	-	1	-	98	-	-	-	-	-	86	-	-	-	-	-	113	-	-	-	-	-	104	-	-	-	-	-	93	-	-	34	-	-	114	-	-	-	-	1	136	-
000008F_013:172218	A	G	111	-	-	-	-	-	97	-	-	-	-	-	94	-	-	-	-	-	101	-	-	-	-	-	104	-	-	-	-	-	79	-	-	-	-	-	87	-	52	-	-	-	132	-	-	-	-
000010F:1245395	T	C	-	-	-	111	-	1	-	-	-	95	-	-	-	-	-	120	-	-	-	-	-	129	-	-	-	-	-	117	-	-	-	-	-	98	-	-	-	58	-	74	-	-	-	-	-	122	-
000010F:838456	G	A	-	-	70	-	-	-	-	-	42	-	-	-	-	-	64	-	-	-	-	-	66	-	-	-	-	-	63	-	-	-	-	-	47	-	-	-	53	-	39	-	-	-	-	-	86	-	-
000014F:1406473	T	C	-	-	-	92	-	-	-	-	-	92	-	-	-	-	-	113	-	-	-	-	-	126	-	-	-	-	-	100	-	-	-	-	-	125	-	-	-	51	-	98	-	-	-	-	-	149	-
000015F:91609	C	T	-	63	-	-	-	-	-	54	-	-	-	-	-	57	-	-	-	-	-	74	-	-	-	-	-	64	-	-	-	-	-	67	-	-	-	-	-	13	-	55	-	-	-	54	-	-	-
000019F:2427775	A	G	100	-	-	-	-	-	70	-	-	-	-	-	99	-	-	-	-	-	93	-	-	-	-	-	106	-	-	-	-	-	69	-	-	-	-	-	69	-	44	-	-	-	125	-	-	-	-
000020F:1945822	A	G	99	-	-	3	-	-	102	-	-	1	-	-	117	-	-	1	-	-	118	-	-	-	-	-	107	-	-	1	-	-	96	-	1	1	-	-	88	-	57	4	-	-	141	-	-	1	-
000021F:2416187	A	T	110	-	-	-	-	-	101	-	-	-	-	-	103	-	-	-	-	-	109	-	-	-	-	-	129	-	-	-	-	-	109	-	-	-	-	-	77	-	-	49	-	-	132	-	-	-	-
000024F:2131710	C	T	1	105	-	-	-	-	-	61	-	-	-	-	-	76	-	-	-	-	-	78	-	-	-	-	-	79	-	-	-	-	-	104	-	-	-	-	-	58	-	49	-	-	-	119	-	-	-
000025F_902:1186649	T	A	-	-	-	113	-	-	-	-	-	89	-	-	-	-	-	95	-	-	-	-	-	130	-	-	-	-	-	94	-	-	-	-	-	90	-	-	38	-	-	77	-	-	-	-	-	121	-
000026F:2033240	A	G	93	-	-	-	-	-	80	-	-	-	-	-	85	-	-	-	-	-	82	-	-	-	-	-	80	-	-	-	-	-	73	-	-	-	-	-	58	-	19	-	-	-	81	-	-	1	-
000027F:345336	A	'-AAAT'	91	-	-	-	-	-	84	-	-	-	-	-	106	-	-	-	-	-	80	-	-	-	-	-	95	-	-	-	-	-	100	-	-	-	-	-	97	-	-	-	-	32	85	-	-	-	-
000028F:1019588	G	A	-	-	81	-	-	-	-	-	69	-	-	-	-	-	61	-	-	-	-	-	71	-	-	-	-	-	90	-	-	-	-	-	77	-	-	-	15	-	79	-	-	-	-	-	80	-	-
000036F:553058	T	A	-	-	-	103	-	-	-	-	-	84	-	-	-	-	-	96	-	-	-	-	-	90	-	-	-	-	-	103	-	-	-	-	-	103	-	-	46	-	-	67	-	-	-	-	-	100	-
000037F:1534158	G	A	-	-	92	-	-	-	-	-	91	-	-	-	-	-	103	-	-	-	-	-	108	-	-	-	-	-	98	1	-	-	-	-	92	-	-	-	51	-	70	-	-	-	-	-	116	-	-
000039F:576383	C	T	-	61	-	-	-	-	-	49	-	-	-	-	-	53	-	-	-	-	-	87	-	-	-	-	-	61	-	-	-	-	-	50	-	-	-	-	-	49	-	24	-	-	-	73	-	-	-
000041F:1705547	G	C	-	-	105	-	-	-	-	-	75	-	-	-	-	-	88	-	-	-	-	-	103	-	-	-	-	-	95	-	-	-	-	-	86	-	-	-	-	36	62	-	-	-	-	-	119	-	-
000041F:882479	G	A	-	-	123	-	-	-	-	-	94	-	-	-	-	-	101	-	-	-	-	-	110	1	-	-	-	-	105	-	-	-	-	-	80	-	-	-	42	-	75	-	-	-	-	-	94	-	-
000042F:819500	C	A	-	86	-	-	-	-	-	63	-	-	-	-	-	66	-	-	-	-	-	84	-	-	-	-	-	90	-	-	-	-	-	79	-	-	-	-	39	58	-	-	-	-	-	86	-	-	-
000046F:750955	G	A	-	-	120	-	-	-	-	-	87	-	-	-	-	-	99	1	-	-	-	-	123	1	-	-	-	-	98	-	-	-	-	-	93	-	-	-	41	-	74	-	-	-	-	-	117	-	-
000047F:302263	G	A	-	-	141	-	-	-	-	-	121	-	-	-	-	-	117	-	-	-	-	-	118	-	-	-	-	-	143	-	-	-	-	-	91	-	-	-	45	-	99	-	-	-	-	-	155	-	-
000048F:136463	G	T	-	-	90	-	-	-	-	-	83	-	-	-	-	-	104	-	-	-	-	-	115	-	-	-	-	-	94	-	-	-	-	-	120	-	-	-	-	-	83	53	-	-	-	-	150	-	-
000048F:510296	A	G	143	-	-	-	-	-	72	-	-	-	-	-	84	-	-	-	-	-	114	-	-	-	-	-	89	-	-	-	-	-	93	-	-	-	-	-	89	-	46	-	-	-	147	-	-	-	-
000048F:981856	C	T	-	89	-	-	-	-	-	47	-	-	-	-	-	79	-	-	-	-	-	75	-	-	-	-	-	82	-	-	-	-	-	78	-	-	-	-	-	41	-	33	-	-	-	83	-	-	-
000049F:1434145	A	G	110	-	-	-	-	-	75	-	-	-	-	-	92	-	-	-	-	-	94	-	-	-	-	-	99	-	-	-	-	-	80	-	-	-	-	-	81	-	52	-	-	-	119	-	-	-	-
000051F:848260	C	T	-	88	-	-	-	-	-	83	-	-	-	-	-	83	-	-	-	-	-	77	-	-	-	-	-	72	-	-	-	-	-	70	-	-	-	-	-	68	-	46	-	-	-	105	-	-	-
000064F:7793	T	'-TTA'	-	-	-	65	-	-	-	-	-	30	-	-	-	-	-	47	-	-	-	-	-	47	-	-	-	-	-	51	-	-	-	-	-	51	-	-	-	-	-	61	-	18	-	-	-	79	-
000065F:397757	C	'-AG'	-	82	-	-	-	-	-	56	-	-	-	-	-	79	-	-	-	-	-	91	-	-	-	-	-	86	-	-	-	-	-	60	-	-	-	-	-	66	-	-	-	43	-	102	-	-	-
000066F:1279485	G	A	-	-	82	-	-	-	-	-	59	-	-	-	-	-	96	-	-	-	-	-	85	-	-	-	-	-	89	-	-	-	-	-	79	-	-	-	42	-	73	-	-	-	-	-	103	-	-
000067F:150650	C	T	-	84	-	-	-	-	-	76	-	-	-	-	-	64	-	-	-	-	-	83	-	-	-	-	-	85	-	-	-	-	-	84	-	-	-	-	-	72	-	41	-	-	-	99	-	-	-
000067F:609413	A	'-T'	117	-	-	-	-	-	105	-	-	-	-	-	102	-	-	-	-	-	120	-	-	-	-	-	126	-	-	-	-	-	104	-	-	-	-	-	110	-	-	-	-	49	147	-	-	-	-
000069F:1371527	C	A	-	110	-	-	-	-	-	102	-	-	-	-	1	99	-	-	-	-	-	105	-	-	-	-	-	110	-	-	-	-	-	107	-	-	-	-	44	85	-	-	-	-	-	152	-	-	-
000074F:233793	C	T	-	126	-	-	-	-	-	89	-	-	-	-	-	93	-	-	-	-	-	111	-	-	-	-	-	97	-	-	-	-	-	105	-	-	-	-	-	67	-	37	-	-	-	111	-	-	-
000076F:1001951	C	T	1	84	-	-	-	-	-	73	-	-	-	-	-	90	-	-	-	-	-	93	-	-	-	-	-	75	-	-	-	-	-	73	-	-	-	-	-	76	-	22	-	-	-	104	-	-	-
000077F:362639	G	A	-	-	102	-	-	-	-	-	93	-	-	-	-	-	85	-	-	-	-	-	92	-	-	-	-	-	107	-	-	-	-	-	103	-	-	-	43	-	57	-	-	-	-	-	106	-	-
000078F:1226375	C	A	-	79	-	-	-	-	-	84	-	-	-	-	-	85	-	-	-	-	-	82	-	-	-	-	1	78	-	-	-	-	-	103	-	-	-	-	57	69	-	-	-	-	-	108	-	-	-
000078F:36647	G	T	-	-	33	-	-	-	-	-	27	-	-	-	-	-	47	-	-	-	-	-	42	-	-	-	-	-	36	-	-	-	-	-	50	-	-	-	-	-	11	28	-	-	-	-	43	-	-
000084F:759222	C	A	-	100	-	-	-	-	-	81	-	-	-	-	-	98	-	-	-	-	-	87	-	-	-	-	-	90	-	-	-	-	-	81	-	-	-	-	52	68	-	-	-	-	-	121	-	-	-
000089F:753034	G	'-A'	-	-	66	-	-	1	-	-	53	-	-	-	-	-	70	-	-	1	-	-	63	-	-	1	-	-	56	-	-	-	-	-	45	-	-	2	-	-	67	-	-	33	-	-	86	-	-
000091F:1045926	T	A	-	-	-	82	-	-	-	-	-	69	-	-	-	-	-	75	-	-	-	-	-	98	-	-	-	-	-	88	-	-	-	-	-	80	-	-	44	-	-	63	-	-	-	-	-	111	-
000093F:775458	A	G	94	-	-	-	-	-	73	-	-	-	-	-	89	-	-	-	-	-	83	-	-	-	-	-	92	-	-	-	-	-	72	-	-	-	-	-	67	-	33	-	-	-	129	-	-	-	-
000096F:1041228	G	T	-	-	173	-	-	-	-	-	117	-	-	-	-	-	152	-	-	-	-	-	152	-	-	-	-	-	146	-	-	-	-	-	157	-	-	-	-	-	177	33	-	-	-	-	216	-	-
000099F:724079	C	T	-	69	-	-	-	-	-	61	-	-	-	-	-	93	-	-	-	-	-	83	-	-	-	-	-	91	-	-	-	-	-	70	-	-	-	-	1	71	-	34	-	-	-	118	-	-	-
000101F:647530	C	A	-	102	-	-	-	-	-	91	-	-	-	-	-	93	-	-	-	-	-	105	-	-	-	-	-	106	-	-	-	-	-	88	-	-	-	-	42	82	-	-	-	-	-	106	-	-	-
000108F:650739	C	'-A'	1	173	-	-	-	-	-	136	-	-	-	-	-	177	-	-	-	-	-	166	-	-	-	-	-	156	-	-	-	-	-	149	-	-	-	-	-	141	-	-	-	45	-	188	-	-	-
000110F_902:146318	A	T	108	-	-	-	-	-	94	-	-	-	-	-	106	-	-	-	-	-	115	-	-	-	-	-	100	-	-	-	-	-	101	-	-	-	-	-	87	-	-	48	-	-	135	-	-	-	-
000110F_902:146319	C	A	-	106	-	-	-	-	-	96	-	-	-	-	-	110	-	-	-	-	-	113	-	-	-	-	-	101	-	-	-	-	-	102	-	-	-	-	48	88	-	-	-	-	-	136	-	-	-
000111F:519684	A	'+T'	51	-	-	-	-	-	51	-	-	-	-	-	49	-	-	-	-	-	42	-	-	-	-	-	56	-	-	-	-	-	43	-	-	-	-	-	52	-	-	1	17	-	49	-	-	-	-
000116F:1001992	A	T	58	-	-	-	-	-	48	-	-	-	1	-	57	-	-	-	-	-	65	-	-	-	-	-	57	-	-	-	-	-	57	-	-	-	-	-	19	-	-	38	-	-	72	-	-	-	-
000117F:731208	C	T	1	115	-	-	-	-	-	69	-	-	-	-	-	86	-	-	-	-	-	93	-	-	-	-	-	105	-	-	-	-	-	88	-	-	-	-	-	84	-	48	-	-	-	117	-	-	-
000118F:715804	T	G	-	-	-	95	-	-	-	-	-	98	-	-	-	-	-	91	-	-	-	-	-	120	-	-	-	-	-	102	-	-	-	-	-	84	-	-	-	-	47	81	-	-	-	-	-	114	-
000133F:337906	G	A	1	1	37	-	-	-	-	-	36	-	-	-	-	-	37	-	-	-	1	-	42	-	-	-	-	-	42	-	-	-	-	-	43	-	-	-	32	-	36	-	-	-	1	-	60	-	-
000137F:853141	G	A	-	-	259	-	-	-	-	-	174	-	-	-	-	-	238	-	-	-	-	-	226	-	-	-	-	-	199	-	-	-	-	-	233	-	-	-	47	-	233	-	-	-	-	-	264	-	-
000139F:47145	A	'+T'	49	-	-	-	-	1	40	-	-	-	-	-	44	-	-	-	-	1	54	-	-	-	-	-	39	-	-	-	-	-	52	-	-	-	-	-	24	-	-	1	40	-	63	-	-	-	-
000139F:911398	C	T	-	92	-	-	-	-	-	83	-	-	-	-	-	105	-	-	-	-	-	90	-	-	-	-	-	92	-	-	-	-	-	104	-	-	-	-	-	75	-	34	-	-	-	121	-	-	-
000146F:776213	G	C	-	-	59	-	-	-	-	-	51	-	-	-	-	-	59	-	-	-	-	-	58	-	-	-	-	-	53	-	-	-	-	-	65	-	-	-	-	27	70	-	-	-	-	-	70	-	-
000148F:204430	T	A	-	-	-	45	-	1	-	-	-	37	-	-	-	-	-	51	-	-	-	-	-	50	-	-	-	-	-	50	-	1	-	-	-	37	-	-	44	-	-	17	-	-	-	-	-	64	-
000148F:729315	C	A	1	136	-	-	-	-	-	102	-	-	-	-	-	104	-	-	-	-	-	110	-	-	-	-	-	129	1	-	-	-	-	105	-	-	-	-	42	87	-	-	-	-	-	150	-	-	-
000149F:596921	C	T	-	71	-	-	-	-	-	68	-	-	-	-	-	51	-	-	-	-	-	85	-	-	-	-	-	69	-	-	-	-	-	76	-	-	-	-	-	51	-	42	-	-	-	107	-	-	-
000151F:87486	T	C	-	-	-	59	-	-	-	-	-	64	-	-	-	-	-	66	-	-	-	-	-	63	-	-	-	-	-	78	-	-	-	-	-	78	-	-	-	22	-	52	-	-	-	-	-	85	-
000153F:245200	G	A	-	-	89	-	-	-	-	-	88	-	-	-	-	-	94	-	-	-	-	-	107	-	-	-	1	-	86	-	-	-	-	-	95	-	-	-	26	-	94	-	-	-	-	-	107	-	-
000154F:867000	C	'-G'	-	67	-	-	-	-	-	56	-	-	-	-	-	81	-	-	-	-	-	86	-	-	-	-	-	61	-	-	-	-	-	86	-	-	-	-	-	78	-	-	-	43	-	104	-	-	-
000154F:99884	A	C	103	-	-	-	-	-	82	-	-	-	-	-	96	-	-	-	-	-	94	-	-	-	-	-	86	-	-	-	-	-	89	-	-	-	-	-	59	47	-	-	-	-	102	-	-	-	-
000160F:260906	A	G	83	-	-	-	-	-	83	-	-	-	-	-	123	-	-	-	-	-	111	-	-	-	-	-	109	-	-	-	-	-	106	-	-	-	-	-	71	-	38	-	-	-	131	-	-	-	-
000161F:490115	C	'+AT'	-	70	-	-	-	-	-	60	-	1	-	-	-	91	1	1	-	-	-	81	-	1	-	-	-	63	-	1	-	-	-	65	-	-	-	-	-	66	-	3	34	-	-	92	-	2	-
000182F:482881	G	A	-	-	102	-	-	-	-	-	78	-	-	-	-	-	86	-	-	-	-	-	79	-	-	-	-	-	89	-	-	-	-	-	84	-	-	-	50	-	98	-	-	-	-	-	153	-	-
000184F:146990	C	T	-	49	-	-	-	-	-	35	-	-	-	-	-	51	-	-	-	-	-	52	-	-	-	-	-	56	-	-	-	-	-	41	-	-	-	-	-	43	-	19	-	-	-	60	-	-	-
000191F:187449	C	T	-	126	-	-	-	-	-	76	-	-	-	-	-	92	-	-	-	-	-	86	-	-	-	-	1	96	-	-	-	-	-	100	-	-	-	-	-	70	-	52	-	-	-	112	-	-	-
000201F:650692	C	A	-	57	-	-	-	-	-	48	-	-	-	-	-	55	-	-	-	-	-	55	-	-	-	-	-	60	-	-	-	-	-	63	-	-	-	-	58	17	-	-	-	-	-	58	-	-	-
000205F:226378	C	T	-	160	-	-	-	-	-	135	-	-	-	-	-	190	-	-	-	-	-	182	-	-	-	-	1	180	-	-	-	-	-	181	-	-	-	-	-	176	-	57	-	-	-	262	-	-	-
000207F:573743	C	T	-	102	-	-	-	-	-	101	-	-	-	-	-	111	-	-	-	-	-	113	-	-	-	-	-	86	-	-	-	-	-	111	-	-	-	-	-	85	1	44	-	-	-	139	-	-	-
000214F:313559	A	T	43	-	-	-	-	-	28	-	-	-	-	-	44	-	-	-	-	-	30	-	-	-	1	-	42	-	-	-	-	-	19	-	-	-	-	-	33	-	-	16	7	-	64	-	-	-	-
000226F:530048	C	T	-	83	-	-	-	-	-	62	-	2	-	-	-	65	-	1	-	-	-	75	-	-	-	-	-	76	-	1	-	-	-	61	-	1	-	-	-	40	-	47	-	-	-	79	-	-	-
000227F:555706	A	'-G'	65	-	-	-	-	-	45	-	-	-	-	-	65	-	-	-	-	-	78	-	-	-	-	-	59	-	-	-	-	-	55	-	-	-	-	-	49	-	-	-	-	37	82	-	-	-	-
000228F:578240	A	T	41	-	-	-	-	-	35	-	-	-	-	-	54	-	-	-	-	-	59	-	-	-	-	-	33	-	-	-	-	-	51	-	-	-	-	-	12	-	-	50	-	-	58	-	-	-	-
000229F:546111	G	A	-	-	93	-	-	-	-	-	84	-	-	-	-	-	78	-	-	-	-	-	127	-	-	-	-	-	104	1	-	-	-	-	80	-	-	-	41	-	72	-	-	-	-	-	91	-	-
000230F:545003	T	C	-	-	-	116	-	-	-	-	-	95	-	-	-	-	-	114	-	-	-	-	-	96	-	-	-	-	-	90	-	-	-	-	-	77	-	-	-	42	-	87	-	-	-	-	-	113	-
000233F:251012	A	G	83	-	-	-	-	-	76	-	-	-	-	-	83	-	-	-	-	-	95	-	-	-	-	-	88	-	-	-	-	-	91	-	-	-	-	-	66	-	40	-	-	-	120	-	-	-	-
000275F:628616	G	A	-	-	97	-	-	-	-	-	97	-	-	-	-	-	99	-	-	-	-	-	101	-	-	-	-	-	107	-	-	-	-	-	116	-	-	-	20	-	105	-	-	-	-	-	108	-	-
000278F:499844	A	T	104	-	-	-	-	-	97	-	-	-	-	-	89	-	-	-	-	-	82	-	-	-	-	-	76	-	-	-	-	-	86	-	-	-	-	-	64	1	-	39	-	-	117	-	-	-	-
000281F:440603	C	T	-	91	-	-	-	-	-	75	-	-	-	-	-	66	-	-	-	-	-	66	-	-	-	-	-	86	-	-	-	-	-	79	-	-	-	-	-	49	-	36	-	-	-	65	-	-	-
000283F:384032	T	A	-	-	-	102	-	-	-	-	-	103	-	-	-	-	-	104	-	-	-	-	-	105	-	-	-	-	-	89	-	-	-	-	-	102	-	-	40	-	-	78	-	-	-	-	-	140	-
000285F:535785	G	A	-	-	84	-	-	-	-	-	71	-	-	-	-	-	99	-	-	-	-	-	115	-	-	-	-	-	94	-	-	-	-	-	72	-	-	-	21	-	100	-	-	-	-	-	115	-	-
000291F:336212	C	A	-	59	1	-	-	-	-	51	-	-	-	-	-	59	-	-	-	-	-	49	-	-	-	-	-	56	-	-	-	-	-	50	-	-	-	-	31	55	-	-	-	-	-	97	-	-	-
000303F:365908	T	A	-	-	-	114	-	-	-	-	-	84	-	-	-	-	-	94	-	-	1	-	-	94	-	-	1	-	-	90	-	-	-	-	-	91	-	-	37	1	-	76	-	-	1	-	-	116	-
000311F:66971	A	C	89	-	-	-	-	-	97	-	-	-	-	-	103	-	-	-	-	-	92	-	-	-	-	-	89	-	-	-	-	-	97	-	-	-	-	-	82	49	-	-	-	-	115	-	-	-	-
000322F:368890	G	A	-	-	73	-	-	-	-	-	70	-	-	-	-	-	80	-	-	-	-	-	96	-	-	-	-	-	78	-	-	-	-	-	89	-	-	-	42	-	58	-	-	-	-	-	117	-	-
000325F:57379	G	A	-	-	92	-	-	-	-	-	63	-	-	-	-	-	71	-	-	-	-	-	95	-	-	-	-	-	78	-	-	-	-	-	68	-	-	-	32	-	67	-	-	-	-	-	103	-	-
000331F:361085	G	A	-	-	89	-	-	-	-	-	82	-	-	-	-	-	81	-	-	-	-	-	57	-	-	-	-	-	85	-	-	-	-	-	70	-	-	-	54	-	58	-	-	-	-	-	110	-	-
000332F:205916	T	A	1	-	-	97	-	-	-	-	-	90	-	-	-	-	-	127	-	-	1	-	-	91	-	-	-	-	-	102	-	-	1	-	-	70	-	-	25	-	-	72	-	-	-	-	-	93	-
000350F:120357	T	C	-	-	-	32	-	-	-	-	-	34	-	-	-	-	-	38	-	-	-	-	-	32	-	-	-	-	-	34	-	-	-	-	-	45	-	-	-	51	-	20	-	-	-	-	-	65	-
000360F:365282	C	T	-	109	-	-	-	-	-	64	-	-	-	-	-	110	-	-	-	-	-	120	-	-	-	-	-	114	-	-	-	-	-	99	-	-	-	-	-	108	-	39	-	-	1	175	-	-	-
000379F:175644	G	A	-	-	51	-	-	-	-	-	44	-	-	-	-	-	41	-	-	-	-	-	55	-	-	-	-	-	40	-	-	-	-	-	62	-	-	-	35	-	36	-	-	-	-	-	66	-	-
000411F:173465	C	G	-	41	-	-	-	-	-	36	-	-	-	-	-	44	-	-	-	-	-	50	-	-	-	-	-	35	-	-	-	-	-	47	-	-	-	-	-	16	38	-	-	-	-	52	-	-	-
000414F:145455	C	T	-	100	-	-	-	-	-	85	-	-	-	-	-	113	-	-	-	-	-	111	-	-	-	-	-	100	-	-	-	-	-	87	-	-	-	-	-	76	-	55	-	-	-	118	-	-	-
000445F:324084	C	T	-	90	-	-	-	-	-	66	-	-	-	-	-	75	-	-	-	-	-	72	-	-	-	-	-	93	-	-	-	-	-	60	-	-	-	-	-	70	-	38	-	-	-	109	-	-	-
000454F:219059	A	T	57	-	-	-	-	-	40	-	-	-	-	-	52	-	-	-	-	-	56	-	-	-	-	-	62	-	-	-	-	-	43	-	-	-	-	-	15	-	-	50	-	-	45	-	-	-	-
000484F:31528	C	T	-	69	-	-	-	-	-	46	-	-	-	-	-	65	-	-	-	-	-	63	-	-	-	-	-	57	-	-	-	-	-	50	-	-	-	-	-	37	-	14	-	-	-	70	-	-	-
000520F:202015	T	C	-	-	-	33	-	-	-	-	-	30	-	-	-	-	-	40	-	-	-	-	-	40	-	-	-	-	-	35	-	-	-	-	-	58	-	-	-	11	-	47	-	-	-	-	-	59	-
000837F:174593	A	G	40	-	-	-	-	-	41	-	-	-	-	-	43	-	-	-	-	-	51	-	-	-	-	-	62	-	-	-	-	-	50	-	-	-	-	-	20	-	62	-	-	-	75	-	1	-	-
000930F:105830	T	A	-	-	-	36	-	-	-	-	-	42	-	-	-	-	-	47	-	-	-	-	-	43	-	-	-	-	-	29	-	-	-	-	-	33	-	-	14	-	-	28	-	-	-	-	-	41	-
124
000096F:501904	G	T	-	-	45	-	-	-	-	-	28	-	-	-	-	-	38	-	-	-	-	-	39	-	-	-	-	-	44	1	-	-	-	-	50	-	-	-	-	-	70	-	-	-	-	-	41	10	-
000646F:86050	G	A	-	-	40	-	-	-	-	-	32	-	-	-	-	-	45	-	-	-	-	-	31	-	-	-	-	-	46	-	-	-	-	-	37	-	-	-	-	-	44	-	-	-	10	-	39	-	-
809
000000F:2461097	A	G	90	-	-	-	-	-	61	-	-	-	-	-	87	-	-	-	-	-	82	-	-	-	-	-	82	-	-	-	-	-	74	-	-	-	-	-	111	-	-	-	-	-	96	-	-	-	-
000000F:5364844	A	T	103	-	-	-	-	-	111	-	-	-	-	-	98	-	-	-	-	-	117	-	-	-	-	-	110	-	-	-	-	-	102	-	-	-	-	-	117	-	-	-	-	-	124	-	-	-	-
000001F:1442313	G	A	-	-	75	-	-	-	-	-	62	-	-	-	-	-	77	-	-	-	-	-	94	-	-	-	-	-	88	-	-	-	-	-	81	-	-	-	-	-	123	-	-	-	-	-	100	-	-
000001F:1911087	G	A	-	-	49	-	-	-	-	-	40	-	-	-	-	-	53	1	-	-	-	-	45	-	-	-	-	-	52	-	-	-	-	-	45	-	-	-	-	-	59	-	-	-	-	1	50	-	-
000001F_011:1894182	A	T	74	-	-	1	-	-	55	-	-	-	-	-	93	-	-	-	-	-	92	-	-	-	-	-	65	-	-	-	-	-	93	-	-	-	-	-	103	-	-	-	-	-	94	-	-	-	-
000001F_011:2175068	T	A	-	-	-	111	-	-	-	-	-	89	-	-	-	-	-	106	-	-	-	-	-	131	-	-	-	-	-	114	-	-	-	-	-	118	-	-	-	-	-	133	-	-	-	-	-	139	-
000001F_011:2185398	C	T	-	107	-	-	-	-	-	63	-	-	-	-	-	92	-	-	-	-	-	102	-	-	-	-	-	84	-	-	-	-	-	102	-	-	-	-	-	110	-	-	-	-	-	126	-	-	-
000003F:2030993	C	T	1	81	-	-	-	-	-	72	-	-	-	-	-	78	-	-	-	-	-	89	-	-	-	-	-	72	-	-	-	-	-	117	-	-	-	-	-	124	-	-	-	-	-	93	-	-	-
000003F_007:406332	T	'-TTTTTAAAGAATTG'	-	-	-	107	-	-	-	-	-	105	-	-	-	-	-	144	-	-	-	-	-	142	-	-	-	-	-	114	-	-	-	-	-	119	-	-	-	-	-	168	-	-	-	-	-	126	-
000004F:1769259	A	G	56	-	-	-	-	-	53	-	-	-	-	-	67	-	-	-	-	-	76	-	-	-	-	-	51	-	-	-	-	-	64	-	-	-	-	-	66	-	-	-	-	-	75	-	-	-	-
000004F:3194688	T	C	-	-	-	168	-	-	-	-	-	154	-	-	-	-	-	176	-	-	-	-	-	185	-	-	-	-	-	166	-	-	-	-	-	179	-	-	-	-	-	251	-	-	-	-	-	244	-
000005F:1898776	G	A	-	-	115	1	-	-	-	-	98	-	-	-	-	-	132	-	-	-	-	-	99	-	-	-	-	-	120	-	-	-	-	-	99	-	-	-	-	-	127	-	-	-	-	-	138	-	-
000005F:2140253	C	T	-	80	-	-	-	-	-	64	-	-	-	-	-	88	-	-	-	-	-	92	-	-	-	-	-	81	-	-	-	-	-	84	-	-	-	-	-	91	-	-	-	-	-	97	-	-	-
000005F:3984764	C	T	-	89	-	-	-	-	-	69	-	-	-	-	-	80	-	-	-	-	-	70	-	-	-	-	-	86	-	-	-	-	-	91	-	-	-	-	-	107	-	-	-	-	-	95	-	-	-
000007F:1720777	G	A	-	-	106	-	-	-	-	-	75	-	-	-	-	-	84	-	-	-	-	-	99	-	-	-	-	-	115	-	-	-	-	-	104	-	-	-	-	-	112	-	-	-	-	-	115	-	-
000007F:2591159	G	A	-	-	101	-	-	-	-	-	104	-	-	-	-	-	91	-	-	-	-	-	108	-	-	-	-	-	132	-	-	-	-	-	102	-	-	-	-	-	136	-	-	-	-	-	134	-	-
000007F:3830601	G	'+A'	-	-	44	-	-	-	-	-	41	-	-	-	-	-	37	-	-	-	-	-	39	-	-	1	-	-	45	-	-	-	-	-	42	-	-	-	-	-	58	-	-	-	1	-	67	-	-
000008F:1562251	A	T	116	-	-	-	-	-	91	-	-	-	-	-	113	-	-	-	-	-	97	-	-	-	-	-	109	-	-	-	-	-	117	-	-	-	-	-	143	-	-	-	-	-	129	-	1	-	-
000008F:240948	C	A	-	112	-	-	-	-	-	89	-	-	-	-	-	97	-	-	-	-	-	116	-	-	-	-	-	81	-	-	-	-	-	119	-	-	-	-	-	152	-	-	-	-	-	139	-	-	-
000008F_013:199028	C	T	-	94	-	-	-	-	-	87	-	-	-	-	-	103	-	-	-	-	-	78	-	-	-	-	-	95	-	-	-	-	-	94	-	-	-	-	-	96	-	-	-	-	-	117	-	-	-
000010F:1698251	G	A	-	-	42	-	-	-	-	-	26	-	-	-	-	-	37	-	-	-	-	-	39	-	-	-	-	-	37	-	-	-	-	-	39	-	-	-	-	-	36	-	-	-	-	-	39	-	-
000011F:1655760	T	G	-	-	-	37	-	-	-	-	-	47	-	-	-	-	-	47	-	-	-	-	-	59	-	-	-	-	-	30	-	-	-	-	-	49	-	-	-	-	-	61	-	-	-	-	-	44	-
000011F:2440030	G	T	-	-	82	-	-	-	-	-	77	-	-	-	-	-	84	-	-	-	-	-	83	-	-	-	-	-	88	-	-	-	-	-	80	-	-	-	-	-	108	-	-	-	-	-	103	-	-
000012F:870648	G	A	-	-	90	-	-	-	-	-	76	-	-	-	-	-	77	-	-	-	-	-	90	-	-	-	-	-	85	-	-	-	-	-	88	-	-	-	-	-	114	-	-	-	-	-	113	-	-
000013F:2445656	A	T	90	-	-	-	-	-	86	-	-	-	-	-	89	-	-	-	-	-	114	-	-	-	-	-	98	-	-	-	-	-	89	-	-	-	-	-	121	-	-	-	-	-	123	-	-	-	-
000014F:1303984	G	T	-	-	131	-	-	-	-	-	92	-	-	-	-	-	129	-	-	-	-	-	132	-	-	-	-	-	125	-	-	-	-	-	86	1	-	-	-	-	143	-	-	-	-	-	143	-	-
000014F:2489442	A	'-GAACC'	100	-	-	-	-	-	71	-	-	-	-	-	62	-	-	-	-	-	91	-	-	-	-	-	95	-	-	-	-	-	67	-	-	-	-	-	125	-	-	-	-	-	97	-	-	-	-
000015F:1207308	G	'-T'	-	-	109	-	-	-	-	-	92	-	-	-	-	-	107	-	-	-	-	-	109	-	-	-	-	-	87	-	-	-	-	-	93	-	-	-	-	-	123	-	-	-	-	-	117	-	-
000015F:1220796	C	T	-	124	-	-	-	-	-	117	-	-	-	-	-	110	-	-	-	-	-	133	-	-	-	-	-	100	-	1	-	-	-	82	-	-	-	-	-	141	-	-	-	-	-	178	-	-	-
000015F:397439	C	'-ATA'	-	107	-	-	-	-	-	81	-	-	-	-	-	93	-	-	-	-	-	96	-	-	-	-	-	83	-	-	-	-	-	108	-	-	-	-	-	123	-	-	-	-	-	102	-	-	-
000017F:1693497	C	T	-	91	-	-	-	-	-	85	-	-	-	-	-	89	-	-	-	-	-	96	-	-	-	-	-	110	-	-	-	-	-	85	-	-	-	-	-	121	-	-	-	-	-	108	-	-	-
000018F:2335516	G	A	-	-	78	-	-	-	-	-	89	-	-	-	-	-	74	-	-	-	-	-	87	-	-	-	-	-	68	-	-	-	-	-	88	-	-	-	-	-	118	-	-	-	-	1	132	-	-
000019F:1289098	A	G	80	-	-	-	-	-	81	1	-	-	-	-	73	-	-	-	-	-	94	-	-	-	-	-	77	-	-	-	-	-	73	-	-	-	-	-	124	-	-	-	-	-	112	-	-	-	-
000019F:1996357	G	A	-	-	104	-	-	-	-	-	90	-	-	-	-	-	97	-	-	-	-	-	110	-	-	-	-	-	99	-	-	-	-	-	87	-	-	-	-	-	162	-	-	-	-	-	137	-	-
000019F:2052594	C	A	-	102	-	-	-	-	-	71	-	-	-	-	-	88	-	-	-	-	-	99	-	-	-	-	-	97	-	-	-	-	-	94	-	1	-	-	-	110	-	-	-	-	-	113	-	-	-
000020F:1001411	G	A	-	-	71	-	-	-	-	-	91	-	-	-	-	-	77	-	-	-	-	-	100	-	-	-	-	-	68	-	-	-	-	1	84	-	-	-	-	-	98	-	-	-	-	-	103	-	-
000020F:217433	T	C	-	-	-	80	-	-	-	-	-	72	-	-	-	-	-	116	-	-	-	-	-	104	-	-	-	-	-	85	-	-	-	-	-	73	-	-	-	-	-	101	-	-	-	-	-	103	-
000020F:2217262	C	T	-	112	-	-	-	-	-	85	-	-	-	-	-	90	-	-	-	-	-	99	-	-	-	-	-	78	-	-	-	-	-	78	-	-	-	-	-	112	-	-	-	-	-	118	-	-	-
000020F:893506	A	T	93	-	-	-	-	-	81	-	-	-	-	-	110	-	-	-	-	-	123	-	-	-	-	-	91	-	-	-	-	-	96	-	-	-	-	-	123	-	-	-	-	-	117	-	-	-	-
000022F:30809	G	A	-	-	135	-	-	-	-	-	94	-	-	-	-	-	108	1	-	-	-	-	108	-	-	-	-	-	112	-	-	-	-	-	100	-	-	-	-	-	106	-	-	-	-	-	94	-	-
000026F:1572878	A	T	111	-	-	-	-	-	82	-	-	-	-	-	85	-	-	-	-	-	128	-	-	-	-	-	87	-	-	-	-	-	89	-	-	-	-	-	132	-	-	-	-	-	124	-	1	-	-
000027F:1088269	C	T	-	110	-	-	-	-	-	97	-	-	-	-	-	103	-	-	-	-	-	89	-	-	-	-	-	95	-	-	-	-	-	95	-	-	-	-	-	137	-	-	-	-	-	101	-	-	-
000028F:1859543	G	T	-	-	46	-	-	-	-	-	37	-	-	-	-	-	39	-	-	-	-	-	52	-	-	-	-	-	29	-	-	-	-	-	61	-	-	-	-	-	83	-	-	-	-	-	79	-	-
000030F:136083	G	A	-	-	95	-	-	-	-	-	80	-	-	-	-	-	76	-	-	-	-	-	85	-	-	-	-	-	64	-	-	-	-	-	55	-	-	-	-	-	107	-	-	-	-	-	81	-	-
000030F:697254	T	'-A'	-	-	-	64	-	-	-	-	-	42	-	-	-	-	-	83	-	-	-	-	-	66	-	-	-	-	-	51	-	1	-	-	-	65	-	-	-	-	-	81	-	-	-	-	-	86	-
000030F:697260	T	A	-	-	-	73	-	-	-	-	-	65	-	-	-	-	-	102	-	-	-	-	-	87	-	-	-	-	-	64	-	-	-	-	-	71	-	-	-	-	-	108	-	-	-	-	-	111	-
000030F:697261	T	A	-	-	-	71	2	-	-	-	-	64	1	-	-	-	-	103	1	-	-	-	-	84	3	-	-	-	-	63	2	-	-	-	-	69	1	-	-	-	-	107	-	-	-	-	-	115	-
000032F:2157253	A	G	71	-	-	-	-	-	44	-	-	-	-	-	71	-	-	-	-	-	75	-	-	-	-	-	59	-	-	-	-	-	46	-	-	-	-	-	113	-	-	-	-	-	83	-	-	-	-
000032F:372206	A	G	117	-	-	-	-	-	110	-	-	-	-	-	116	-	-	-	-	-	123	-	-	-	-	-	127	-	-	-	-	-	111	-	-	-	-	-	140	-	-	-	-	-	138	-	-	-	-
000034F:1393721	C	T	-	73	-	-	-	-	-	61	-	-	-	-	-	73	-	-	-	-	-	78	-	-	-	-	-	77	-	-	-	-	-	74	-	-	-	-	-	76	-	-	-	-	-	112	-	-	-
000037F:1530897	A	G	112	-	-	-	-	-	92	-	-	-	-	-	125	-	-	-	-	-	107	-	-	-	-	-	113	-	-	-	-	-	112	-	-	-	-	-	138	-	-	-	-	-	114	-	-	-	-
000037F:1811162	G	A	-	-	96	-	-	-	-	-	92	-	-	-	-	-	103	-	-	-	-	-	93	-	-	-	-	-	83	-	-	-	-	-	95	-	-	-	-	-	136	-	-	-	-	-	122	-	-
000037F:1971138	C	T	-	106	-	-	-	-	-	88	-	-	-	-	-	96	-	-	-	-	-	95	-	-	-	-	-	99	-	-	-	-	-	96	-	-	-	-	-	110	-	-	-	-	-	100	-	-	-
000038F:1509799	C	T	-	113	-	-	-	-	-	112	-	-	-	-	-	100	-	-	-	-	-	118	-	-	-	-	-	105	-	-	-	-	-	122	-	-	-	-	-	99	-	-	-	-	-	120	-	-	-
000039F:1273664	C	'-GG'	-	78	-	-	-	-	-	80	-	-	-	-	-	85	-	-	-	-	-	106	-	-	-	-	-	62	-	-	-	-	-	84	-	-	-	-	-	118	-	-	-	-	-	117	-	-	-
000041F:1078031	G	A	-	-	72	-	-	-	-	-	84	-	-	-	-	-	94	-	-	-	-	-	103	-	-	-	-	-	105	-	-	-	-	-	95	-	-	-	-	-	137	-	-	-	-	-	132	-	-
000041F:1078499	G	A	-	-	102	-	-	-	-	-	69	-	-	-	-	-	81	-	-	-	-	-	87	-	-	-	-	-	84	-	-	-	-	-	86	-	-	-	-	-	134	-	-	-	-	-	119	-	-
000044F:1226078	C	A	-	140	-	-	-	-	-	135	1	-	-	-	-	147	-	-	-	-	-	125	-	-	-	-	-	132	-	-	-	-	-	150	-	-	-	-	-	194	-	-	-	-	-	208	-	-	-
000044F:930185	A	T	86	-	-	-	-	-	61	-	-	-	-	-	82	-	-	-	-	-	104	-	-	-	-	-	81	-	-	-	-	-	82	-	-	-	-	-	126	-	-	-	-	-	125	-	-	-	-
000045F:1137104	G	A	-	-	139	-	-	-	-	-	108	-	-	-	-	-	114	-	-	-	-	-	132	-	-	-	-	-	137	-	-	-	-	-	142	-	-	-	-	-	177	-	-	-	-	-	168	-	-
000045F:1509346	T	C	-	-	-	123	-	-	-	-	-	81	-	-	-	-	-	116	-	-	-	-	-	127	-	-	-	-	-	124	-	-	-	-	-	107	-	-	-	-	-	121	-	-	-	-	-	114	-
000046F:1566193	G	A	-	-	92	-	-	-	-	-	75	-	-	-	-	-	79	-	-	-	-	-	95	-	-	-	-	-	67	-	-	-	-	-	87	-	-	-	-	-	117	-	-	-	-	-	115	-	-
000048F:158160	T	C	-	-	-	99	-	-	-	-	-	83	-	-	-	-	-	94	-	-	-	-	-	94	-	-	-	-	-	112	-	-	-	-	-	92	-	-	-	-	-	125	-	-	-	-	-	107	-
000048F:914295	C	G	-	79	-	-	-	-	-	71	-	-	-	-	-	99	-	-	-	-	-	88	-	-	-	-	-	90	-	-	-	-	-	77	-	-	-	-	-	131	-	-	-	-	-	130	-	-	-
000050F:70721	C	T	-	108	-	-	-	-	-	84	-	-	-	-	-	109	-	-	-	-	-	113	-	-	-	-	-	110	-	-	-	-	-	85	-	-	-	-	-	147	-	-	-	-	-	137	-	-	-
000051F:1098110	A	T	90	-	-	-	-	-	69	-	-	-	-	-	105	-	-	-	-	-	92	-	-	-	-	-	84	-	-	-	-	-	107	-	-	-	-	-	118	-	-	-	-	-	105	-	-	-	-
000051F:354263	A	T	83	-	-	-	-	-	97	-	-	-	-	-	80	-	-	-	-	-	99	-	-	-	-	-	85	-	-	-	-	-	90	-	-	-	-	-	87	-	-	-	-	-	93	-	-	-	-
000051F:495598	G	'+A'	-	-	99	-	-	-	-	-	69	-	-	-	-	-	78	-	-	-	-	-	101	1	-	-	-	-	85	-	-	-	-	-	104	-	-	-	-	-	116	-	-	-	-	-	111	-	-
000055F:1169181	C	A	-	212	-	-	-	-	-	162	-	-	-	-	-	220	-	-	-	-	-	188	-	-	-	-	-	201	-	-	-	-	-	210	-	-	-	-	-	309	-	-	-	-	-	289	-	-	-
000055F:727440	G	C	-	-	118	-	-	-	-	-	60	-	-	-	-	-	91	-	-	-	-	-	102	-	-	-	-	-	69	1	-	-	-	-	88	-	-	1	-	-	119	-	-	-	-	-	106	-	-
000057F:362792	C	G	-	59	-	-	-	-	-	40	-	-	-	-	-	53	-	-	-	-	-	65	-	-	-	-	-	52	-	-	-	-	-	46	-	-	-	-	-	70	-	-	-	-	-	57	-	-	-
000057F:595369	C	T	-	85	-	-	-	-	-	69	-	-	-	-	-	89	-	-	-	-	-	78	-	-	-	-	-	71	-	-	-	-	-	86	-	-	-	-	-	90	-	-	-	-	-	89	-	-	-
000058F:650101	G	T	-	-	96	-	-	-	-	-	73	-	-	-	-	-	96	-	-	-	-	-	114	-	-	-	-	-	118	-	-	-	-	-	64	-	-	-	-	-	143	-	-	-	-	-	125	-	-
000060F:517649	T	C	-	-	-	63	-	-	-	-	-	54	-	-	-	-	-	68	-	-	-	-	-	53	-	-	-	-	-	81	-	-	-	-	-	60	-	-	-	-	-	89	-	-	-	-	-	82	-
000061F:587183	T	A	-	-	-	100	-	-	-	-	-	91	-	-	-	-	-	97	-	-	-	-	-	105	-	-	-	-	-	109	-	-	-	-	-	105	-	-	-	-	-	140	-	-	-	-	-	122	-
000064F:294199	G	A	-	-	127	-	-	-	-	-	97	-	-	-	-	-	115	-	-	-	-	-	126	-	-	-	-	-	98	-	-	-	-	-	110	-	-	-	-	-	164	-	-	-	-	-	147	-	-
000064F:992526	C	G	-	112	-	-	-	-	-	100	-	-	-	-	-	95	-	-	-	-	-	124	-	-	-	-	1	107	-	-	-	-	-	99	-	-	-	-	-	134	-	-	-	-	-	116	-	-	-
000065F:1080021	A	C	92	-	-	-	-	-	76	-	-	-	-	-	105	-	-	-	-	-	98	-	-	-	-	-	78	-	-	-	-	-	94	-	-	-	-	-	87	-	-	-	-	-	96	-	-	-	-
000065F:633205	T	A	-	-	1	92	-	-	-	-	-	67	-	-	-	-	-	85	-	-	-	-	-	94	-	-	-	-	-	86	-	-	-	-	-	91	-	-	-	-	-	136	-	-	-	-	-	116	-
000069F:456703	A	C	89	-	-	-	-	-	84	-	-	-	-	-	112	-	-	-	-	-	110	-	-	-	-	-	114	-	-	-	-	-	87	-	-	-	-	-	139	-	-	-	-	-	123	-	-	-	-
000069F:545734	G	'+T'	-	-	90	-	-	-	-	-	86	-	-	-	-	-	116	-	-	-	-	-	96	-	-	-	-	-	103	-	-	-	-	-	105	-	-	-	-	-	142	-	-	-	-	-	145	-	-
000070F:1461185	A	T	100	-	-	-	-	-	81	-	-	-	-	-	98	-	-	-	-	-	125	-	-	-	-	-	113	-	-	-	-	-	95	-	-	-	-	-	132	-	-	-	-	-	121	-	-	-	-
000074F:189001	A	G	105	-	-	-	-	-	96	-	-	-	-	-	114	-	-	-	-	-	102	-	-	-	-	-	106	-	-	-	-	-	116	-	-	-	-	-	134	-	-	-	-	-	141	-	-	-	-
000075F:785707	T	C	-	-	-	91	-	-	-	-	-	81	-	-	-	-	-	78	-	-	-	-	-	78	-	-	-	-	-	83	-	-	-	-	-	79	-	-	-	-	-	125	-	-	-	-	-	78	-
000076F:1035341	A	'-GTCT'	80	-	-	-	-	-	68	-	-	-	-	-	88	-	-	-	-	-	86	-	-	-	-	-	92	-	-	-	-	-	80	-	-	-	-	-	102	-	-	-	-	-	82	-	-	1	-
000081F:474918	A	'-T'	107	-	-	-	-	-	75	-	-	-	-	-	90	-	-	-	-	-	101	-	-	-	-	-	94	-	-	-	-	-	108	-	-	-	-	-	99	-	-	-	-	-	102	-	-	-	-
000081F:947766	A	T	80	-	-	-	-	-	77	-	-	-	-	-	95	-	-	-	-	-	101	-	-	-	-	-	104	-	-	-	-	-	86	-	-	-	-	-	123	-	-	-	-	-	116	-	-	-	-
000090F:1219276	C	T	-	38	-	-	-	-	-	32	-	-	-	-	-	40	-	-	-	-	-	43	-	-	-	-	-	40	-	-	-	-	-	26	-	-	-	-	-	37	-	-	-	-	-	39	-	-	-
000091F:148415	A	G	83	-	-	-	-	-	91	-	-	-	-	-	100	-	-	-	-	-	100	-	-	-	-	-	91	-	-	-	-	-	66	-	-	-	-	-	125	-	-	-	-	-	130	-	-	-	-
000091F:589175	A	G	108	-	-	-	-	-	97	-	-	-	-	-	97	-	-	-	-	-	113	-	-	-	-	-	88	-	-	-	-	-	88	-	-	-	-	-	117	-	-	-	-	-	125	-	-	-	-
000091F:857111	T	C	-	-	-	72	-	-	-	-	-	50	-	-	-	-	-	52	-	-	-	-	-	54	-	-	-	-	-	51	-	-	-	-	-	37	-	-	-	-	-	72	-	-	-	-	-	63	-
000093F:684649	G	C	-	-	120	-	-	-	-	-	101	-	-	-	-	-	98	-	-	-	-	-	105	-	-	-	-	-	100	-	-	-	-	-	78	-	-	-	-	-	126	-	-	-	-	-	126	-	-
000096F:1180475	T	A	-	-	-	75	-	-	-	-	-	80	-	-	-	-	-	83	-	-	-	-	-	96	-	-	-	-	-	89	1	-	-	-	-	72	-	-	-	-	-	115	-	-	-	-	-	143	-
000097F:563782	C	T	-	28	-	-	-	-	-	30	-	-	-	-	-	47	-	-	-	-	-	33	-	-	-	-	-	51	-	-	-	-	-	37	-	-	-	-	-	82	-	-	-	-	-	57	-	-	-
000098F:1033089	C	T	-	63	-	-	-	-	-	47	-	-	-	-	-	63	-	-	-	-	-	67	-	-	-	-	-	53	-	-	-	-	-	78	-	-	-	-	-	62	-	-	-	-	-	71	-	-	-
000098F:158944	C	T	-	101	-	-	-	-	-	75	-	-	-	-	-	87	-	-	-	-	-	92	-	-	-	-	-	96	-	-	-	-	-	86	-	-	-	-	-	136	-	-	-	-	1	128	-	-	-
000101F:340373	C	A	-	107	-	-	-	-	-	80	-	-	-	-	-	96	-	-	-	-	-	87	-	-	-	-	-	82	-	-	-	-	-	104	-	-	-	-	-	126	-	-	-	-	-	114	-	-	-
000107F:1058125	T	G	-	-	-	108	-	-	-	-	-	96	-	-	-	-	-	96	-	-	-	-	-	104	-	-	-	-	-	112	-	-	-	-	-	101	-	-	-	-	-	125	-	-	-	-	-	119	-
000109F:423825	G	A	-	-	89	-	-	-	-	-	64	-	-	-	-	-	88	-	-	-	-	-	89	-	-	-	-	-	83	-	-	-	-	-	87	-	-	-	-	-	80	-	-	-	-	-	68	-	-
000111F:152241	G	A	-	-	74	-	-	-	-	-	57	-	-	-	-	-	60	-	-	-	-	-	87	-	-	-	-	-	87	-	-	-	-	-	66	-	-	-	-	-	60	-	-	-	-	-	72	-	-
000126F:870781	T	A	-	-	-	192	-	-	-	-	-	178	-	-	-	-	-	210	-	-	-	-	-	221	-	-	-	-	-	172	-	-	-	-	-	175	-	-	-	-	-	239	-	-	-	-	-	263	-
000128F:543912	G	A	-	-	108	-	-	-	-	-	83	-	-	-	-	-	61	-	-	-	-	-	88	-	-	-	-	-	94	-	-	-	-	-	85	-	-	-	-	-	111	-	-	-	-	-	96	-	-
000131F:72801	C	T	-	28	-	-	-	-	-	34	-	-	-	-	-	32	-	-	-	-	-	35	-	-	-	-	-	35	-	-	-	-	-	52	-	-	-	-	-	67	-	-	-	-	-	49	-	-	-
000133F:568867	T	A	-	-	-	54	-	1	-	-	-	42	-	1	-	-	-	52	-	-	-	-	-	59	1	-	-	-	-	44	-	-	-	-	-	33	-	-	-	-	-	65	-	-	1	-	-	68	-
000139F:65435	C	T	-	36	-	-	-	-	-	40	-	-	-	-	-	40	-	-	-	-	-	32	-	-	-	-	-	34	-	-	-	-	-	42	-	-	-	-	-	44	-	-	-	-	-	39	-	-	-
000140F:171713	A	T	83	-	-	-	-	-	55	-	-	-	-	-	99	-	-	-	-	-	87	-	-	-	-	-	70	-	-	-	-	-	67	-	-	-	-	-	126	-	-	-	-	-	110	-	-	-	-
000140F:892518	T	C	-	-	-	131	-	-	-	-	-	124	-	-	-	-	-	112	-	-	-	-	-	101	-	-	-	-	-	122	-	-	-	-	-	124	-	-	-	-	1	113	-	-	-	-	-	129	-
000146F:914942	G	T	-	-	105	-	-	-	-	-	78	1	-	-	-	-	101	-	-	-	-	-	84	-	-	-	-	-	93	-	-	-	-	-	88	-	-	-	-	-	113	-	-	-	-	-	114	-	-
000151F:829933	T	A	-	-	-	101	-	-	-	-	-	93	-	-	-	-	-	100	-	-	-	-	-	116	-	-	-	-	-	122	-	-	-	-	-	109	-	-	-	-	-	140	-	-	-	-	-	136	-
000160F:354669	T	A	-	-	-	103	-	-	-	-	-	95	-	-	-	-	-	100	-	-	-	-	-	133	-	-	-	-	-	109	-	-	-	-	-	106	-	-	-	-	-	178	-	-	-	-	-	158	-
000162F:626160	G	A	-	-	104	-	-	-	-	-	88	-	-	-	-	-	88	-	-	-	-	-	93	-	-	-	-	-	72	-	-	-	-	-	85	-	-	-	-	-	138	-	-	-	-	-	130	-	-
000168F:684932	G	A	-	-	100	-	-	-	-	-	105	-	-	-	-	-	93	-	-	-	-	-	94	-	-	-	-	-	106	1	-	-	-	-	112	-	-	-	-	-	145	-	-	-	-	-	138	-	-
000170F:371875	G	A	-	-	99	-	-	-	-	-	109	-	-	-	-	-	103	-	-	-	-	-	123	-	-	-	-	-	105	-	-	-	-	-	113	-	-	-	-	-	144	-	-	-	-	-	127	-	-
000173F:45972	A	G	130	-	-	-	-	-	92	-	-	-	-	-	111	-	-	-	-	-	104	-	-	-	-	-	101	-	-	-	-	-	108	-	-	-	-	-	104	-	-	-	-	-	108	-	-	-	-
000178F:245341	A	G	109	-	-	-	-	-	102	-	-	-	-	-	109	-	-	-	-	-	116	-	-	-	-	-	116	-	-	-	-	-	113	-	-	-	-	-	123	-	-	-	-	-	124	-	-	-	-
000181F:615392	T	'-TG'	-	-	-	94	-	-	-	-	-	69	-	-	-	-	-	87	-	-	-	-	-	90	-	-	-	-	-	75	-	-	-	-	-	85	-	-	-	-	-	108	-	-	-	-	-	114	-
000182F:500205	A	T	41	-	-	-	-	-	39	-	-	-	-	-	44	-	-	-	-	-	54	-	-	-	-	-	54	-	-	-	-	-	36	-	-	-	-	-	71	-	-	-	-	-	62	-	-	-	-
000184F:860564	G	A	-	-	222	-	-	-	-	-	201	1	-	-	-	-	212	-	-	-	-	-	255	-	-	-	-	-	236	-	-	-	-	-	253	-	-	-	-	-	342	-	-	-	-	-	299	-	-
000188F:451331	C	T	-	106	-	-	-	-	-	111	-	-	-	-	-	126	-	-	-	-	-	144	-	-	-	-	-	115	-	-	-	-	-	118	-	-	-	-	-	152	-	-	-	-	-	161	-	-	-
000194F:385456	C	A	-	82	-	-	-	-	-	59	-	-	-	-	-	91	-	-	-	-	-	107	-	-	-	-	-	89	-	-	-	-	-	77	-	-	-	-	-	93	-	-	-	-	-	121	-	-	-
000195F:35130	C	T	-	40	-	-	-	-	1	37	-	-	-	-	-	44	-	-	-	-	-	58	-	-	-	-	-	44	-	-	-	-	-	55	-	-	-	-	-	89	-	-	-	-	-	74	-	-	-
000196F:709328	A	G	96	-	-	-	-	-	75	-	-	-	-	-	85	-	-	-	-	-	119	-	-	-	-	-	71	-	-	-	-	-	86	-	-	-	-	-	124	-	-	-	-	-	132	-	-	-	-
000200F:781694	T	C	-	-	-	96	-	-	-	-	-	92	-	-	-	-	-	88	-	-	-	-	-	106	-	-	-	-	-	94	-	-	-	-	-	82	-	-	-	-	-	114	-	-	-	-	-	132	-
000208F:596829	C	T	-	142	-	-	-	-	1	108	-	-	-	-	-	96	-	-	-	-	-	92	-	-	-	-	-	93	-	-	-	-	-	100	-	-	-	-	-	137	-	-	-	-	-	146	-	-	-
000212F:626829	G	A	-	-	75	-	-	-	-	-	55	-	-	-	-	-	89	-	-	-	-	-	74	-	-	-	-	-	52	-	-	-	-	-	53	-	-	-	-	-	82	-	-	-	-	-	96	-	-
000214F:307449	G	A	-	-	118	-	-	-	-	-	99	-	-	-	-	-	111	-	-	-	-	-	110	-	-	-	-	-	134	-	-	-	-	-	100	-	-	-	-	-	140	-	-	-	-	-	116	-	-
000226F:684867	G	A	-	-	81	-	-	-	-	-	69	-	-	-	-	-	102	-	-	-	-	-	87	-	-	-	-	-	69	-	-	-	-	-	58	-	-	-	-	-	122	-	-	-	-	-	100	-	-
000228F:456024	C	A	-	56	-	-	-	-	-	52	-	-	-	-	-	47	-	-	-	-	-	66	-	-	-	-	-	55	-	-	-	-	-	39	-	-	-	-	-	78	-	-	-	-	-	58	-	-	-
000230F:388095	G	A	-	-	86	-	-	-	-	-	80	-	-	-	-	-	99	-	-	-	-	-	113	-	-	-	-	-	95	-	-	-	-	-	98	-	-	-	-	-	135	-	-	-	-	-	121	-	-
000230F:679982	T	A	-	-	-	67	-	-	-	-	-	80	-	-	-	-	-	108	2	-	-	-	-	99	-	-	-	-	-	97	-	-	-	-	-	101	-	-	-	-	-	139	-	-	-	-	-	127	-
000232F:375697	G	A	-	-	80	-	-	-	-	-	60	-	-	-	-	-	69	-	-	-	-	-	75	-	-	-	-	-	72	-	-	-	-	-	60	-	-	-	-	-	86	-	-	-	-	-	86	-	-
000242F:418336	G	A	-	-	44	-	-	-	-	-	51	-	-	-	-	-	47	-	-	-	-	-	48	-	-	-	-	-	46	-	-	-	-	-	40	-	-	-	-	-	58	-	-	-	-	-	52	-	-
000243F:466868	G	A	-	-	100	-	-	-	-	-	67	-	-	-	-	-	75	-	-	-	-	-	108	-	-	-	-	-	86	-	-	-	-	-	84	-	-	-	-	-	114	-	-	-	-	-	129	-	-
000245F:60945	A	T	39	-	-	-	-	-	39	-	-	-	-	-	49	-	-	-	-	-	52	-	-	-	-	-	57	-	-	-	-	-	33	-	-	-	-	-	62	-	-	-	-	-	58	1	-	-	-
000246F:88840	A	G	96	-	-	-	-	-	120	-	-	-	-	-	115	-	-	-	-	-	132	-	-	-	-	-	119	-	-	-	-	-	121	-	-	-	-	-	125	-	-	-	-	-	112	-	-	-	-
000248F:154583	A	G	101	-	-	-	-	-	79	-	-	-	-	-	96	-	-	-	-	-	114	-	-	-	-	-	119	-	-	-	-	-	90	-	-	-	-	-	137	-	-	-	-	-	110	-	-	-	-
000253F:244079	T	G	-	-	-	99	-	-	-	-	-	86	-	-	-	-	-	84	-	-	-	-	-	113	-	-	-	-	-	102	-	-	-	-	-	96	-	-	-	-	-	100	-	-	-	-	-	124	-
000264F:549367	T	C	-	-	-	127	-	-	-	-	-	133	-	-	-	-	-	123	-	-	-	-	-	133	-	-	-	-	-	117	-	-	-	-	-	91	-	-	-	-	-	156	-	-	1	-	-	138	-
000268F:415297	C	T	-	94	-	-	-	-	-	65	-	-	-	-	-	77	-	-	-	-	-	91	-	-	-	-	-	85	-	-	-	-	-	87	-	-	-	-	-	105	-	-	-	-	-	104	-	-	-
000269F:453962	A	G	108	-	-	-	-	-	92	-	-	-	-	-	111	-	-	-	-	-	133	-	-	-	-	-	102	-	-	-	-	-	85	-	-	-	-	-	134	-	-	-	-	-	131	-	-	-	-
000274F:315438	C	T	-	104	-	-	-	-	-	85	-	-	-	-	-	119	-	-	-	-	-	107	-	-	-	-	-	122	-	-	-	-	-	105	-	-	-	-	-	110	-	-	-	-	-	133	-	-	-
000282F:193651	C	T	-	84	-	-	-	-	-	87	-	-	-	-	-	77	-	-	-	-	-	92	-	-	-	-	-	80	-	-	-	-	-	83	-	-	-	-	-	107	-	-	-	-	-	105	-	-	-
000288F:194718	A	T	132	-	-	-	-	-	97	-	-	-	-	-	110	-	-	-	-	-	127	-	-	-	-	-	131	-	-	-	-	-	119	-	-	-	-	-	136	-	-	-	-	-	125	-	-	-	-
000292F:567086	T	'+A'	-	-	-	85	-	-	-	-	-	60	-	1	-	-	-	64	-	-	-	-	-	62	-	2	-	-	-	78	-	-	-	-	-	32	-	1	-	-	-	93	-	1	-	-	-	89	-
000296F:384463	C	T	-	85	-	-	-	-	-	64	-	-	-	-	-	82	-	-	-	-	-	90	-	-	-	-	-	68	-	1	-	-	-	74	-	-	-	-	-	132	-	-	-	-	-	106	-	-	-
000306F:101072	G	A	-	-	55	-	-	-	-	-	51	-	-	-	-	-	53	-	-	-	-	-	57	-	-	-	-	-	60	-	-	-	-	-	67	-	-	-	-	-	88	-	-	-	-	-	77	-	-
000310F:411561	A	G	110	-	-	-	-	-	91	-	-	-	-	-	86	-	-	-	-	-	95	-	-	-	-	-	82	-	-	-	-	-	124	-	-	1	-	-	115	-	-	-	-	-	137	-	-	-	-
000321F:444837	A	'-AGGCCCCAGGGTG'	75	-	-	-	-	-	67	-	-	-	-	-	62	-	-	-	-	-	67	-	-	-	-	-	79	-	-	-	-	-	89	-	-	-	-	-	101	-	-	-	-	-	96	-	-	-	-
000322F:285999	G	T	-	-	110	-	-	-	-	-	79	-	-	-	-	-	78	-	-	-	-	-	93	-	-	-	-	-	85	-	-	-	-	-	104	-	-	-	-	-	102	-	-	-	-	-	96	-	-
000327F:183930	C	T	-	105	-	-	-	-	-	95	-	-	-	-	-	99	-	-	-	-	-	102	-	-	-	-	-	102	-	-	-	-	-	86	-	-	-	-	-	110	-	-	-	-	-	94	-	-	-
000332F:262445	G	A	-	-	40	-	-	-	-	-	27	-	-	-	-	-	41	-	-	-	-	-	56	-	-	-	-	-	49	-	-	-	-	-	41	-	-	-	-	-	63	-	-	-	-	-	56	-	-
000332F:69104	A	G	52	-	-	-	-	-	46	-	-	-	-	-	55	-	-	-	-	-	62	-	-	-	-	-	45	-	-	-	-	-	56	-	-	-	-	-	78	-	-	-	-	-	70	-	-	-	-
000333F:328149	A	T	29	-	-	-	-	-	26	-	-	1	-	-	48	-	-	-	-	-	54	-	-	-	-	-	49	-	-	-	-	-	49	-	-	-	-	-	68	-	-	-	-	-	65	-	-	-	-
000339F:467880	C	T	-	43	-	-	-	-	-	45	-	-	-	-	-	44	-	-	-	-	-	45	-	-	-	-	-	53	-	-	-	-	-	60	-	-	-	-	-	54	-	-	-	-	-	46	-	-	-
000341F:274984	T	C	-	-	-	64	-	-	-	-	-	54	-	-	-	-	-	69	-	-	-	-	-	55	-	-	-	-	-	56	-	-	-	-	-	39	-	-	-	-	-	68	-	-	-	-	-	70	-
000341F:274989	A	T	61	-	-	-	-	-	52	-	-	-	-	-	65	-	-	-	-	-	51	-	-	-	-	-	54	-	-	-	-	-	34	-	-	-	-	-	61	-	-	-	-	-	63	-	-	-	-
000343F:17703	G	A	-	-	29	-	-	-	-	-	25	-	-	-	-	-	28	-	-	-	-	-	34	-	-	-	-	-	28	-	-	-	-	-	38	-	-	-	-	-	31	-	-	-	-	-	32	-	-
000359F:380187	G	A	-	-	90	1	-	-	-	-	73	-	-	-	-	-	81	-	-	-	-	-	94	-	-	-	-	-	96	-	-	-	-	-	86	-	-	-	-	-	154	-	-	-	-	-	136	-	-
000362F:113817	G	T	-	-	53	-	-	-	-	-	51	-	-	-	-	-	46	-	-	-	-	-	65	-	-	-	-	-	57	-	-	-	-	-	58	-	-	-	-	-	65	-	-	-	-	-	69	-	-
000368F:186492	A	T	102	-	-	-	-	-	98	-	-	1	-	-	81	-	-	1	-	-	90	-	-	1	-	-	92	-	-	-	-	-	88	-	-	-	-	-	106	-	-	-	-	-	138	-	-	-	-
000391F:107563	T	G	-	-	-	77	-	-	-	-	-	61	-	-	-	-	-	88	-	-	-	-	-	67	-	-	-	-	-	81	-	-	-	-	-	76	-	-	-	-	-	94	-	-	-	-	-	94	-
000392F:351351	A	G	111	-	-	-	-	-	98	-	-	-	-	-	110	-	-	-	-	-	101	-	-	-	-	-	104	-	-	1	-	-	114	-	-	-	-	-	137	-	-	-	-	-	138	-	-	-	-
000398F:191117	G	A	-	-	96	-	-	-	1	-	73	-	-	-	-	-	106	-	-	-	-	-	106	-	-	-	-	-	98	-	-	-	-	-	58	-	-	-	-	-	147	-	-	-	-	-	157	-	-
000408F:59521	G	A	-	-	35	-	-	-	-	-	33	-	-	-	-	-	26	-	-	-	-	-	29	-	-	-	-	-	23	-	-	-	-	-	38	-	-	-	-	-	38	-	-	-	-	-	50	-	-
000416F:393912	G	A	-	-	72	-	-	-	-	-	66	-	-	-	-	-	62	-	-	-	-	-	60	-	-	-	-	-	71	-	-	-	-	-	67	-	-	-	-	-	103	-	-	-	-	-	79	-	-
000418F:430473	G	A	-	-	72	-	-	-	-	-	70	-	-	-	-	-	67	-	-	-	-	-	101	-	-	-	-	-	80	-	-	-	-	-	65	-	-	-	-	-	112	-	-	-	-	-	117	-	-
000434F:221284	T	A	-	-	-	66	-	-	-	-	-	53	-	-	-	-	-	58	-	-	-	-	-	55	-	-	-	-	-	73	-	-	-	-	-	64	-	-	-	-	-	42	-	-	-	-	-	37	-
000444F:276445	T	'+A'	-	-	-	56	-	-	-	-	-	58	-	-	-	-	-	50	-	-	-	-	-	54	-	-	-	-	-	51	-	-	-	-	-	29	-	-	-	-	-	52	-	-	-	-	-	45	-
000445F:195387	G	A	3	-	95	-	-	-	1	-	90	-	-	-	1	-	92	-	-	-	-	-	79	-	-	-	1	-	93	-	-	-	4	-	89	-	-	-	-	-	117	-	-	-	1	-	124	-	-
000452F:151609	G	A	-	-	76	-	-	-	-	-	96	-	-	-	-	-	100	-	-	-	-	-	102	-	-	-	-	-	104	-	-	-	-	1	85	-	-	-	-	-	139	-	-	-	-	-	125	-	-
000461F:185221	C	'-TATATTTTAAAA'	-	102	-	-	-	-	-	97	-	-	-	-	-	94	-	-	-	-	-	128	-	-	-	-	-	100	-	1	-	-	1	93	-	-	-	-	-	137	-	-	-	-	-	128	-	-	-
000492F_003:146861	A	G	112	-	-	-	-	-	89	-	-	-	-	-	95	-	-	-	-	-	106	-	-	-	-	-	86	-	-	-	-	-	95	-	-	-	-	-	115	-	-	-	-	-	93	-	-	-	-
000501F:323535	G	A	-	-	68	-	-	-	-	-	53	-	-	-	-	-	57	-	-	-	-	-	76	-	-	-	-	-	82	-	-	-	-	-	73	-	-	-	-	-	88	-	-	-	-	-	83	-	-
000512F:249374	C	T	-	91	-	-	-	-	-	63	-	-	-	-	-	74	-	-	-	-	-	81	-	-	-	-	-	83	-	-	-	-	-	93	-	-	-	-	-	123	-	-	-	-	-	121	-	-	-
000553F:109287	G	A	-	-	71	-	-	-	-	-	55	-	-	-	-	-	45	-	-	-	-	-	75	-	-	-	-	-	83	-	-	-	-	-	84	-	-	-	-	-	70	-	-	-	-	-	96	-	-
000554F:4180	C	T	-	58	-	-	-	-	-	49	-	-	-	-	-	39	-	-	-	-	-	67	-	-	-	-	-	45	-	-	-	-	-	65	-	-	-	-	-	83	-	-	-	-	-	64	-	-	-
000564F:156956	C	T	-	94	-	-	-	-	-	84	-	-	-	-	-	92	-	-	-	-	-	125	-	-	-	-	1	121	-	-	-	-	-	80	-	-	-	-	-	130	-	-	-	-	-	157	-	-	-
000598F:103253	G	A	-	-	28	-	-	-	-	-	43	-	-	-	-	-	52	-	-	-	-	-	41	1	-	-	1	-	39	-	-	-	-	-	38	-	-	-	-	-	42	-	-	-	-	-	63	-	-
000653F:142263	G	A	-	-	37	-	-	-	-	-	26	-	-	-	-	-	43	-	-	-	-	-	45	-	-	-	-	-	41	-	-	-	-	-	35	-	-	-	-	-	39	-	-	-	-	-	43	-	-
000662F:185975	C	A	-	26	-	-	-	-	-	27	-	-	-	-	-	30	-	-	-	-	-	35	-	-	-	-	-	35	-	-	-	-	-	36	-	-	-	-	-	43	-	-	-	-	-	44	-	-	-
000699F:207203	A	C	83	-	-	-	-	-	53	-	-	-	-	-	79	-	-	-	-	-	94	-	-	-	-	-	80	-	-	-	-	-	94	-	-	-	-	-	99	-	-	-	-	-	97	-	-	-	-
000731F:45315	T	A	-	-	-	112	-	-	-	-	-	88	-	-	-	-	-	119	-	-	-	-	-	94	-	-	-	-	-	106	-	-	-	-	-	108	-	-	-	-	-	140	-	-	-	-	-	121	-
000769F:74585	C	T	-	125	-	-	-	-	-	108	-	-	-	-	-	117	-	-	-	-	-	108	-	-	-	-	-	114	-	-	-	-	-	128	-	-	-	-	-	112	-	-	-	-	-	108	-	-	-
000833F:28589	C	T	-	187	-	-	-	-	-	133	-	-	-	-	-	156	-	-	-	-	-	154	-	-	-	-	-	155	-	-	-	-	-	177	-	-	-	-	-	185	-	-	-	-	-	168	-	-	-
000980F:25230	C	T	-	35	-	-	-	-	-	39	-	-	-	-	-	42	-	-	-	-	-	39	-	-	-	-	-	28	-	-	-	-	-	36	-	-	-	-	-	49	-	-	-	-	-	45	-	-	-
001119F:61306	C	T	-	73	-	-	-	-	-	58	-	-	-	-	-	67	-	-	-	-	1	62	-	-	-	-	-	61	-	-	-	-	-	76	-	-	-	-	-	59	-	-	-	-	-	70	-	-	-
001188F:19730	A	G	48	-	-	-	-	-	34	-	-	-	-	-	44	-	-	-	-	-	46	-	-	-	-	-	45	-	-	-	-	-	37	-	-	-	-	-	50	-	-	-	-	-	50	-	-	-	-
548
000000F:1229665	G	A	-	-	71	-	-	-	-	-	73	-	-	-	-	-	82	-	-	-	-	-	89	-	-	-	-	-	103	-	-	-	-	-	79	-	-	-	-	-	106	-	-	-	-	-	89	-	-
000000F:132036	A	'+T'	51	-	-	-	-	-	56	-	-	-	-	-	65	-	-	-	-	-	71	-	-	-	-	-	50	-	-	-	-	-	44	-	-	-	-	-	57	-	-	-	-	-	57	-	-	-	-
000000F:2425515	C	T	-	95	-	-	-	-	-	86	-	-	-	-	-	95	-	-	-	-	-	96	-	-	-	-	-	116	-	-	-	-	-	96	-	-	-	-	-	124	-	-	-	-	-	146	-	-	-
000000F:2773133	C	T	-	126	-	-	-	-	-	104	-	-	-	-	-	114	-	-	-	-	-	122	-	-	-	-	-	120	-	-	-	-	-	104	-	-	-	-	-	145	-	-	-	-	-	147	-	-	-
000000F:5413785	C	A	-	102	-	-	-	-	-	101	-	-	-	-	-	98	-	-	-	-	-	125	-	-	-	-	-	125	-	-	-	-	-	100	-	-	-	-	-	127	-	-	-	-	-	104	1	-	-
000000F:911203	C	A	1	83	-	-	-	-	-	98	-	-	-	-	-	99	-	-	-	-	-	96	-	-	-	-	-	96	-	-	-	-	-	113	-	-	-	-	-	128	-	-	-	-	-	108	-	-	-
000001F_011:2409320	G	A	-	-	85	-	-	-	-	-	89	-	-	-	-	-	90	-	-	-	-	-	103	1	-	-	-	-	108	1	-	-	-	-	103	-	-	-	-	-	130	-	-	-	-	-	104	-	-
000003F_009:445230	C	T	-	100	-	-	-	-	-	112	-	-	-	-	-	124	-	-	-	-	-	145	-	-	-	-	-	115	-	-	-	-	-	95	-	-	-	-	1	119	-	-	-	-	-	138	-	-	-
000004F:3990626	C	T	-	96	-	-	-	-	1	81	-	-	-	-	-	117	-	-	-	-	-	113	-	-	-	-	-	97	-	-	-	-	-	102	-	-	-	-	-	129	-	-	-	-	-	123	-	-	-
000007F:2725302	C	'+T'	-	62	-	-	-	-	-	53	-	-	-	-	-	39	-	-	-	-	-	64	-	-	-	-	-	56	-	-	-	-	1	53	-	-	-	-	-	50	-	-	-	-	-	73	-	-	-
000007F:2844211	A	'-TATATATATAT'	50	-	-	-	-	-	57	-	-	-	-	1	54	-	-	-	-	-	51	-	-	-	-	-	64	-	-	-	-	4	42	-	-	-	-	2	37	-	-	-	-	-	56	-	-	-	-
000007F:3052089	A	T	61	-	-	-	-	-	66	-	-	-	-	-	58	-	-	-	-	-	63	-	-	-	-	-	68	-	-	-	-	-	58	-	-	-	-	-	69	-	-	-	-	-	66	-	-	-	-
000008F:1967065	T	A	1	1	-	78	3	1	-	-	-	88	3	3	-	-	-	93	1	4	1	-	-	102	4	4	-	-	-	74	1	4	1	-	-	77	3	3	1	-	-	143	-	-	-	-	-	121	-
000008F:2265155	T	C	-	-	-	97	-	-	-	-	-	88	-	-	-	-	-	102	-	-	-	-	-	120	-	-	-	-	-	96	-	-	-	-	-	94	-	-	-	-	-	119	-	-	-	-	-	125	-
000008F:2602063	C	T	-	107	-	-	-	-	-	80	-	-	-	-	-	99	-	-	-	-	-	85	-	-	-	-	1	83	-	-	-	-	-	78	-	-	-	-	-	117	-	-	-	-	-	116	-	-	-
000008F_013:57603	G	C	-	-	85	-	-	-	-	-	67	-	-	-	-	-	89	-	-	-	-	-	100	-	-	-	-	-	86	-	-	-	-	-	93	-	-	-	-	-	102	-	-	-	-	-	109	-	-
000012F:2166032	A	C	74	-	-	-	-	-	57	-	-	-	-	-	89	-	-	-	-	-	91	-	-	-	-	-	80	-	-	-	-	-	60	-	-	-	-	-	106	-	-	-	-	-	76	-	-	-	-
000012F:3164663	G	A	-	-	51	-	-	-	-	-	32	1	-	-	-	-	33	-	-	-	-	-	45	-	-	-	-	-	43	-	-	-	-	-	43	-	-	-	-	-	89	-	-	-	-	-	98	-	-
000014F:2623569	C	G	-	69	-	-	-	-	-	38	-	-	-	-	-	44	-	-	-	-	-	51	-	-	-	-	-	56	-	-	-	-	-	53	-	-	-	-	-	55	-	-	-	-	-	50	-	-	-
000014F:608823	A	'+T'	101	-	-	-	-	-	65	-	-	-	-	-	106	-	-	-	-	-	90	-	-	-	-	-	101	-	-	-	-	-	112	-	-	-	-	-	156	-	-	-	-	1	149	-	-	-	-
000014F:6915	G	A	-	-	42	-	-	-	-	-	29	-	-	-	-	-	23	-	-	-	-	-	39	-	-	-	-	-	31	-	-	-	-	-	33	-	-	-	-	-	32	-	-	-	-	-	48	-	-
000015F:1766302	C	G	-	113	-	-	-	-	-	84	-	-	-	-	-	98	1	-	-	-	-	83	-	-	-	-	-	98	-	-	-	-	-	96	-	-	-	-	-	142	-	-	-	-	-	117	-	-	-
000017F:1811926	C	T	-	121	-	-	-	-	-	84	-	-	-	-	-	110	-	-	-	-	-	124	-	-	-	-	-	123	-	-	-	-	-	97	-	-	-	-	-	126	-	-	-	-	-	113	-	-	-
000018F:999801	A	G	105	-	-	-	-	-	68	-	-	-	-	-	66	-	-	-	-	-	108	-	-	-	-	-	84	-	-	-	-	-	77	-	-	-	-	-	94	-	-	-	-	-	89	-	-	-	-
000019F:1281868	G	T	-	-	98	-	-	-	-	-	96	-	-	-	-	-	101	-	-	-	-	-	126	-	-	-	-	-	101	-	-	-	-	-	101	-	-	-	-	-	135	-	-	-	-	-	180	-	-
000020F:1913263	C	'-CTTAT'	-	107	-	-	-	-	-	121	-	-	-	-	1	98	-	-	-	-	-	88	-	-	-	-	-	94	-	-	-	-	-	91	-	-	-	-	-	130	-	-	-	-	-	114	-	-	-
000020F:2017840	A	'-CT'	90	-	-	-	-	-	76	-	-	-	-	-	83	-	-	-	-	-	95	-	-	-	-	-	100	-	-	-	-	-	75	-	-	-	-	-	125	-	-	-	-	-	88	-	-	-	-
000021F:223370	G	A	-	-	34	-	-	-	-	-	38	-	-	-	-	-	26	-	-	-	-	-	45	-	-	-	-	-	42	-	-	-	-	-	43	-	-	-	-	-	94	-	-	-	-	-	92	-	-
000025F_902:939753	A	G	97	-	-	-	-	-	88	-	-	-	-	-	95	-	-	-	-	-	76	-	-	-	-	-	96	-	-	-	-	-	86	-	-	-	-	-	91	-	-	-	-	-	97	-	-	-	-
000027F:1573879	G	T	-	-	88	-	-	-	-	-	90	-	-	-	-	-	111	-	-	-	-	-	118	-	-	-	-	-	98	-	-	-	-	-	117	-	-	-	-	-	150	-	-	-	-	-	135	-	-
000028F:936108	C	T	-	94	-	-	-	-	-	69	-	-	-	-	-	73	-	-	-	-	-	87	-	-	-	-	-	85	-	-	-	-	-	91	-	-	-	-	-	99	-	-	-	-	-	93	-	-	-
000030F:216742	A	T	126	-	-	-	-	-	110	-	-	-	-	-	89	-	-	-	-	-	92	-	-	-	-	-	123	-	-	-	-	-	109	-	-	-	-	-	132	-	-	-	-	-	123	-	-	-	-
000034F:1043713	G	T	2	-	98	-	-	-	1	-	78	-	-	-	2	-	95	-	-	-	-	-	91	-	-	-	1	-	100	-	-	-	1	-	94	-	-	-	1	-	105	-	-	-	-	-	140	-	-
000034F:913797	T	A	-	-	-	108	-	-	-	-	-	81	-	-	-	-	-	104	-	-	-	-	-	100	-	-	-	-	-	86	-	-	-	-	-	94	-	-	-	1	-	79	-	-	-	-	-	78	-
000037F:1186469	G	A	-	-	114	-	-	-	-	-	88	-	-	-	-	-	93	-	-	-	-	-	99	-	-	-	-	-	79	-	-	-	-	-	82	-	-	-	-	-	155	-	-	-	-	-	147	-	-
000037F:1596878	C	T	-	54	-	-	-	-	-	54	-	-	-	-	-	65	-	-	-	-	-	67	-	-	-	-	-	63	-	-	-	-	-	61	-	-	-	-	-	131	-	-	-	-	-	105	-	-	-
000041F:956483	C	T	-	86	-	-	-	-	-	94	-	-	-	-	-	103	-	-	-	-	-	85	-	-	-	-	-	96	-	-	-	-	-	109	-	-	-	-	-	132	-	-	-	-	-	123	-	-	-
000042F:470206	C	T	-	104	-	-	-	-	-	69	-	-	-	-	-	96	-	-	-	-	-	105	-	-	-	-	-	86	-	-	-	-	-	95	-	-	-	-	-	106	-	-	-	-	-	113	-	-	-
000044F:1272175	T	'+AA'	-	-	-	101	1	-	-	-	-	95	-	-	-	-	-	130	1	-	-	-	-	83	-	-	-	-	-	87	-	-	-	-	-	97	-	-	-	-	-	102	-	-	-	-	-	92	-
000046F:561966	T	'+A'	-	-	-	94	-	-	-	-	-	94	-	-	-	-	-	99	-	-	-	-	-	102	-	-	-	-	-	109	-	-	-	-	-	108	-	-	-	-	-	116	-	-	-	-	-	96	-
000049F:607077	T	A	-	-	-	77	-	-	-	-	-	74	-	-	-	-	-	104	-	-	-	-	-	91	-	-	-	-	-	112	-	-	-	-	-	97	-	-	-	-	-	134	-	-	-	-	-	107	-
000051F:1289003	T	'-TCAG'	-	-	-	99	-	-	-	-	-	74	-	-	-	-	-	92	-	-	-	-	-	106	-	-	-	-	-	97	-	-	-	-	-	114	-	-	-	-	-	89	-	-	-	-	-	90	-
000056F:1070381	A	G	93	-	-	-	-	-	73	-	-	-	-	-	88	-	-	-	-	-	108	-	-	-	-	-	92	-	-	-	-	-	90	-	-	-	-	-	110	-	-	-	-	-	120	-	-	-	-
000062F:376977	C	T	-	110	-	-	-	-	-	77	-	-	-	-	-	111	-	-	-	-	-	132	-	-	-	-	-	117	-	-	-	-	-	117	-	-	-	-	-	149	-	-	-	-	-	136	-	-	-
000062F:378356	A	T	98	-	-	-	-	-	89	-	-	-	-	-	82	-	-	-	-	-	81	-	-	-	-	-	100	-	-	-	-	-	77	-	-	-	-	-	99	-	-	-	-	-	139	-	-	-	-
000064F:1444667	C	T	-	104	-	-	-	-	-	86	-	-	-	-	-	102	-	-	-	-	-	122	-	-	-	-	-	97	-	-	-	-	-	113	-	-	-	-	-	115	-	-	-	-	-	130	-	-	-
000065F:286229	T	G	-	-	-	89	-	-	-	-	-	58	-	-	-	-	-	81	-	-	-	-	-	67	-	-	-	-	-	81	-	-	-	-	-	79	-	-	-	-	-	107	-	-	-	-	-	105	-
000067F:760999	G	A	-	-	59	-	-	-	-	-	42	-	-	-	-	-	86	-	-	-	-	-	84	-	-	-	-	-	82	-	-	-	-	-	58	-	-	-	-	-	125	-	-	-	-	-	84	-	-
000070F:1006341	G	T	-	-	81	-	-	-	-	-	56	-	-	-	-	-	64	-	-	-	-	-	78	-	-	-	-	-	72	-	-	-	-	-	58	-	-	-	-	-	88	-	-	-	-	-	74	-	-
000070F:1191052	T	G	-	-	-	111	-	-	-	-	-	105	-	-	-	-	-	98	-	-	-	-	-	97	-	-	-	-	-	103	-	-	-	-	-	113	-	-	-	-	-	126	-	-	-	-	-	149	-
000072F:1325958	A	T	86	-	-	-	-	-	86	-	-	-	-	-	107	-	-	-	-	-	112	-	-	-	-	-	78	-	-	-	-	-	100	-	-	-	-	-	126	-	-	-	-	-	141	-	-	-	-
000074F:1278537	G	A	-	-	94	1	-	-	-	-	65	-	-	-	-	-	72	-	-	-	-	-	81	-	-	-	-	-	76	-	-	-	-	-	71	-	-	-	-	-	112	-	-	-	-	-	97	-	-
000074F:630733	A	'-G'	96	-	-	-	-	-	77	-	-	-	-	-	81	-	-	-	-	-	88	-	-	-	-	-	105	-	-	-	-	-	128	-	-	-	-	-	127	-	-	-	-	-	120	-	-	-	-
000076F:1124083	A	T	81	-	-	-	-	-	82	-	-	-	-	-	103	-	-	-	-	-	111	-	-	-	-	-	88	-	-	-	-	-	98	-	-	-	-	-	113	-	-	-	-	-	111	-	-	-	-
000077F:125195	C	T	-	101	-	-	-	-	-	76	-	-	-	-	-	99	-	-	-	-	-	102	-	-	-	-	-	118	-	-	-	-	-	94	-	-	-	-	-	119	-	-	-	-	-	114	-	-	-
000078F:308482	T	'-AATAATAATAATA'	-	-	-	86	-	-	-	-	-	83	-	-	-	-	-	103	-	-	-	-	-	84	-	-	-	-	-	116	-	-	-	-	-	57	-	-	-	-	-	142	-	-	-	-	-	155	-
000079F:207200	G	A	-	-	29	-	-	-	-	-	28	-	-	-	-	-	29	-	-	-	-	-	31	-	-	-	-	-	33	-	-	-	-	-	27	-	-	-	-	-	40	-	-	-	-	-	48	-	-
000081F:800974	C	T	-	116	-	-	-	-	-	69	-	-	-	-	-	97	-	-	-	-	-	97	-	-	-	-	-	112	-	-	-	-	-	75	-	-	-	-	-	122	-	-	-	-	-	115	-	-	-
000082F_901:647300	C	T	-	72	-	-	-	-	-	62	-	-	-	-	-	83	-	-	-	-	-	83	-	-	-	-	-	75	-	-	-	-	-	67	-	-	-	-	-	81	-	-	-	-	-	100	-	-	-
000082F_901:789223	C	T	-	72	-	-	-	-	-	83	-	-	-	-	-	61	-	-	-	-	-	77	-	-	-	-	-	88	-	-	-	-	-	79	-	-	-	-	-	109	-	-	-	-	-	81	-	-	-
000086F:231196	A	'-TATTTATT'	132	-	-	-	-	-	101	-	-	-	-	-	89	-	-	-	-	-	84	-	-	-	-	-	93	-	-	-	-	-	61	-	-	-	-	-	95	-	-	-	-	-	106	-	-	-	1
000088F:457928	G	T	-	-	86	-	-	-	-	-	81	-	-	-	-	-	81	-	-	-	-	-	100	-	-	-	-	-	82	-	-	-	-	-	84	-	-	-	-	-	69	-	-	-	-	-	98	-	-
000090F:561280	A	'+T'	126	-	-	-	-	1	80	-	-	-	-	-	116	1	-	-	-	-	114	-	-	-	-	-	137	-	-	-	-	-	79	-	-	-	-	-	127	-	-	-	-	-	136	-	-	-	-
000091F:414637	G	A	-	-	95	-	-	-	-	-	77	-	-	-	1	-	87	-	-	-	-	-	95	-	-	-	-	-	101	-	-	-	-	-	90	-	-	-	-	-	124	-	-	-	-	-	109	-	-
000091F:509347	G	A	-	-	97	-	-	-	-	-	87	-	-	-	-	-	92	-	-	-	-	-	85	-	-	-	-	-	86	-	-	-	-	-	88	-	-	-	-	-	117	-	-	-	-	-	122	-	-
000092F:131661	C	G	-	119	-	-	-	-	-	99	-	-	-	-	-	93	-	-	-	-	-	107	-	-	-	-	-	109	-	-	-	-	-	114	-	-	-	-	-	125	-	-	-	-	1	102	-	-	-
000100F:70521	G	A	-	-	91	-	-	-	-	-	62	1	-	-	-	-	96	-	-	-	-	-	95	-	-	-	-	-	91	-	-	-	-	-	83	-	-	-	-	-	109	-	-	-	-	-	105	-	-
000100F:730026	G	A	-	-	61	-	-	-	-	-	57	-	-	-	-	-	46	-	-	-	-	-	66	-	-	-	-	-	58	-	-	-	-	-	68	-	-	-	-	-	74	-	-	-	-	-	57	-	-
000103F:433820	G	A	-	-	105	-	-	-	-	-	90	-	-	-	-	-	108	-	-	-	-	-	100	-	-	-	-	-	101	-	-	-	-	-	74	-	-	-	-	-	148	-	-	-	-	-	138	-	-
000106F:807808	C	T	-	56	-	-	-	-	-	40	-	-	-	-	-	35	-	-	-	-	-	47	-	-	-	-	-	52	-	-	-	-	-	38	-	-	-	-	-	64	-	-	-	-	-	61	-	-	-
000113F:1125201	T	'+C'	-	-	-	95	-	-	-	-	-	77	-	-	-	-	-	104	-	-	-	-	-	87	-	-	-	-	-	82	-	-	-	-	-	80	-	-	-	-	-	122	-	-	-	-	-	106	-
000113F:455109	C	T	-	99	-	-	-	-	-	89	-	-	-	-	-	92	-	-	-	-	-	96	-	-	-	-	-	88	-	-	-	-	-	105	-	-	-	-	-	126	-	-	-	-	-	104	-	-	-
000118F:613183	C	T	-	104	-	-	-	-	-	88	-	-	-	-	-	108	-	-	-	-	-	115	-	-	-	-	-	107	-	-	-	-	-	94	-	-	-	1	-	134	-	-	-	-	-	151	-	-	-
000120F:726237	T	C	-	-	-	97	-	-	-	-	-	104	-	-	-	-	-	114	-	-	-	-	-	101	-	-	-	-	-	103	-	-	-	-	-	89	-	-	-	-	-	123	-	-	-	-	-	117	-
000129F:1019601	A	T	88	-	-	-	-	-	91	-	-	1	-	-	105	-	-	-	-	-	106	-	-	1	-	-	98	-	-	-	-	-	100	-	-	2	-	-	123	-	-	-	-	-	110	-	-	-	-
000137F:728187	G	T	-	-	93	-	-	-	-	-	69	-	-	-	-	-	67	-	-	-	-	-	92	-	-	-	-	-	101	-	-	-	-	-	76	-	-	-	-	-	116	-	-	-	-	-	117	-	-
000137F:735047	G	T	-	-	172	-	-	-	-	-	104	-	-	-	-	-	142	-	-	-	-	-	154	1	-	-	-	-	158	-	-	-	-	-	100	-	-	-	-	-	161	-	-	-	-	-	161	-	-
000147F:271563	T	A	-	-	-	64	-	-	-	-	-	50	-	-	-	-	-	86	-	-	-	-	-	86	-	-	-	-	-	71	-	-	-	-	-	60	-	-	-	-	-	80	-	-	-	-	-	76	-
000150F:59924	T	A	-	-	-	49	-	-	-	-	-	28	-	-	-	-	-	48	1	-	-	-	-	32	-	-	-	-	-	40	-	-	-	-	-	28	-	-	-	-	-	58	-	-	-	-	-	51	-
000155F:911533	C	T	-	122	-	-	-	-	-	112	-	-	-	-	-	118	-	-	-	-	-	109	-	-	-	-	-	160	-	-	-	-	-	117	-	-	-	-	-	140	-	-	-	-	-	137	-	-	-
000156F:134889	A	'+T'	52	-	-	-	-	1	43	-	-	-	-	1	46	-	-	-	-	-	58	-	-	-	-	1	53	-	-	2	-	2	43	-	-	-	-	1	68	-	-	-	-	-	47	-	-	1	-
000160F:234145	T	'-TGCACTACAAAC'	-	-	-	90	-	-	-	-	-	85	-	-	-	-	-	114	-	-	-	-	-	105	-	-	-	-	-	98	-	-	-	-	-	86	-	-	-	-	-	144	-	-	-	-	-	138	-
000164F:313447	C	T	-	91	-	-	-	-	-	56	-	-	-	-	-	72	-	-	-	-	-	78	-	-	-	-	-	81	-	-	-	-	-	66	-	-	-	-	-	86	-	-	-	-	-	107	-	-	-
000169F:277808	G	T	-	-	111	-	-	-	-	-	100	-	-	-	-	-	89	-	-	-	-	-	112	-	-	-	-	-	80	-	-	-	-	-	94	-	-	-	-	-	131	-	-	-	-	-	139	-	-
000172F:587624	A	T	104	-	-	-	-	-	88	-	-	-	-	-	104	-	-	-	-	-	115	-	-	-	-	-	89	-	-	-	-	-	100	-	-	-	-	-	134	-	-	-	-	-	123	-	-	-	-
000173F:274702	C	T	1	93	-	-	-	-	-	81	-	-	-	-	-	69	-	-	-	-	-	87	-	-	-	-	-	80	-	-	-	-	1	85	-	-	-	-	-	98	-	-	-	-	-	116	-	-	-
000173F:325912	T	'-G'	-	-	-	93	-	-	-	-	-	78	-	-	-	-	-	70	-	-	-	-	-	106	-	-	-	-	-	89	-	-	-	-	-	78	-	-	-	-	-	112	-	-	-	-	-	97	-
000178F:812915	A	C	96	-	-	-	-	-	88	-	-	-	-	-	104	-	-	-	-	-	93	-	-	-	-	-	95	-	-	-	-	-	108	-	-	-	-	-	128	-	-	-	-	-	139	-	-	-	-
000182F:345413	T	C	-	-	-	102	-	-	-	-	-	90	-	-	-	-	-	100	-	-	-	-	-	107	-	-	-	-	-	92	-	-	-	-	-	92	-	-	-	-	-	124	-	-	-	-	-	126	-
000185F:650953	A	G	123	-	-	-	-	-	77	-	-	-	-	1	93	-	-	-	-	-	117	-	-	-	-	-	110	-	-	-	-	-	101	-	-	-	-	-	119	-	-	-	-	-	116	-	-	-	-
000186F:312828	A	T	135	-	-	-	-	-	106	-	-	-	-	-	95	-	-	-	-	-	104	-	-	-	-	-	105	-	-	-	-	-	89	-	-	-	-	-	156	-	-	-	-	-	143	-	-	-	-
000189F:611093	A	'+C'	51	-	-	-	-	2	34	-	-	-	-	2	54	-	-	-	-	2	61	-	-	-	-	-	73	-	-	-	-	1	52	-	-	-	-	-	103	1	-	-	-	-	84	-	-	-	-
000193F:104794	A	'-AAC'	94	-	-	-	-	-	71	-	-	-	-	-	74	-	-	-	-	-	81	-	-	-	-	-	85	-	-	-	-	-	68	-	-	-	-	-	123	-	-	-	-	-	113	-	-	-	-
000193F:616630	T	'+A'	-	-	-	106	-	-	-	-	-	86	4	-	-	-	-	96	2	-	-	-	-	103	2	-	-	-	-	88	4	-	-	-	-	101	-	-	-	-	-	107	-	-	-	-	-	89	1
000194F:391249	T	C	-	-	-	103	-	-	-	-	-	79	-	-	-	-	-	88	-	-	-	-	-	95	-	-	-	-	-	99	-	-	-	-	-	95	-	-	-	-	2	121	-	-	-	-	1	99	-
000195F:104054	G	A	-	-	97	-	-	-	-	-	66	1	-	-	-	-	67	-	-	-	-	-	94	-	-	-	-	1	83	-	-	-	-	-	81	-	-	-	-	-	73	-	-	-	-	-	96	-	-
000197F:571401	A	'-ATATT'	95	-	-	-	-	-	85	-	-	-	-	-	90	-	-	-	-	-	117	-	-	-	-	-	95	-	-	-	-	-	90	-	-	-	-	-	111	-	-	-	-	-	99	1	-	-	-
000197F:83307	C	T	-	64	-	-	-	-	-	45	-	-	-	-	-	52	-	-	-	-	-	76	-	-	-	-	-	53	-	-	-	-	-	53	-	-	-	-	-	55	-	-	-	-	-	63	-	-	-
000200F:205402	T	'+A'	-	-	-	48	-	-	-	-	-	32	-	-	-	-	-	60	-	-	-	-	-	42	-	-	-	-	-	54	-	-	-	-	-	30	-	-	-	-	-	59	-	-	-	-	-	56	-
000207F:300426	G	A	-	-	48	-	-	-	-	-	27	-	-	-	-	-	49	-	-	-	-	-	47	-	-	-	-	-	33	-	-	-	-	-	38	-	-	-	-	-	57	-	-	-	-	-	64	-	-
000224F:202150	C	T	-	101	-	-	-	-	-	94	-	-	-	-	-	104	-	-	-	-	-	98	-	-	-	-	-	83	-	-	-	-	-	91	-	-	-	-	-	124	-	-	-	-	-	105	-	-	-
000226F:485280	G	A	-	-	34	-	-	-	-	-	38	-	-	-	-	-	43	-	-	-	-	-	48	-	-	-	-	-	49	-	-	-	-	-	49	-	-	-	-	-	46	-	-	-	-	-	66	-	-
000235F:250951	A	'+AATTGCAGG'	66	-	-	-	-	-	65	-	-	-	-	-	78	-	-	-	-	-	79	-	-	-	-	-	91	-	-	-	-	-	86	-	-	-	-	-	99	-	-	-	-	-	108	-	-	-	-
000239F:623613	T	C	-	-	-	46	-	-	-	-	-	38	-	-	-	-	-	60	-	-	-	-	-	54	-	-	-	-	-	53	-	-	-	-	-	38	-	-	-	-	-	64	-	-	-	-	-	74	-
000243F:218164	G	A	-	-	101	-	-	-	-	-	93	-	-	-	-	-	92	-	-	-	-	-	103	-	-	-	-	-	97	-	-	-	-	-	87	-	-	-	-	-	128	-	-	-	-	-	115	-	-
000255F:198105	G	A	-	-	83	-	-	-	-	-	63	-	-	-	-	-	90	-	-	-	-	-	71	-	-	-	-	-	63	-	-	-	-	-	72	-	-	-	-	-	92	-	-	-	-	-	96	-	-
000257F:33969	A	G	85	-	-	-	-	-	74	-	-	-	-	-	80	-	-	-	-	-	92	-	-	-	-	-	83	-	-	-	-	-	89	-	-	-	-	-	104	-	-	-	-	-	108	-	-	-	-
000264F:439127	G	T	-	-	138	-	-	-	-	-	98	-	-	-	-	-	120	-	-	-	-	-	120	-	-	-	-	1	129	-	-	-	-	-	108	-	-	-	-	-	120	-	-	-	-	-	132	-	-
000265F:463622	C	T	-	84	-	-	-	-	-	65	-	-	-	-	-	79	-	-	-	-	-	67	-	-	-	-	-	81	-	-	-	-	-	89	-	-	-	-	-	114	-	-	-	-	-	110	-	-	-
000284F:527632	G	A	-	-	81	-	-	-	-	-	64	-	-	-	-	-	74	-	-	-	-	-	62	-	-	-	-	-	68	-	-	-	-	-	83	-	-	-	-	-	97	-	-	-	-	-	120	-	-
000297F:403470	G	A	-	-	106	1	-	-	-	-	68	-	-	-	-	-	86	-	-	-	-	-	94	-	-	-	-	-	88	-	-	-	-	-	72	1	-	-	-	1	108	-	-	-	-	-	108	-	-
000341F:275882	G	A	-	-	77	-	-	-	-	-	66	-	-	-	-	-	73	-	-	-	-	-	86	-	-	-	-	-	72	-	-	-	-	-	75	-	-	-	-	-	90	-	-	-	-	-	108	-	-
000350F:250398	A	C	101	-	-	-	-	-	109	-	-	-	-	-	106	-	-	-	-	-	119	-	-	-	-	-	103	-	-	-	-	-	119	-	-	-	-	-	127	-	-	-	-	-	105	-	-	-	-
000372F:512865	G	A	-	-	92	-	-	-	-	-	78	-	-	-	-	-	74	-	-	-	-	-	97	-	-	-	-	-	89	-	-	-	-	-	79	-	-	-	-	-	105	-	-	-	-	-	89	-	-
000377F:332183	C	T	-	84	-	-	-	-	-	92	-	-	-	-	-	110	-	-	-	-	-	113	-	-	-	-	1	115	-	-	-	-	-	86	-	-	-	-	-	118	-	-	-	-	-	118	-	-	-
000383F:290503	T	A	-	-	-	87	-	-	-	-	-	70	-	-	-	-	-	106	-	-	-	-	-	93	-	-	-	-	-	96	-	-	-	-	-	111	-	-	-	-	-	137	-	-	-	-	-	117	-
000403F:40554	T	A	-	-	-	41	-	-	-	-	-	44	-	1	-	-	-	40	-	-	-	-	-	36	1	-	-	-	-	38	-	-	-	-	-	35	-	1	-	-	-	47	-	-	-	-	-	42	-
000410F:63657	G	A	-	-	80	-	-	-	-	-	50	-	-	-	-	-	71	-	-	-	-	-	53	1	-	-	-	-	68	-	-	-	-	-	76	-	-	-	-	-	104	-	-	-	-	-	100	-	-
000453F:70437	G	A	-	-	46	-	-	-	-	-	48	-	-	-	-	-	62	-	-	-	-	-	76	-	-	-	-	-	58	1	-	-	-	-	80	-	-	-	-	-	113	-	-	-	-	-	72	-	-
000486F:69151	C	'-TG'	-	83	-	-	-	-	-	61	-	-	-	-	-	69	-	-	-	-	-	83	-	-	-	-	-	98	-	-	-	-	-	71	-	-	-	-	-	90	-	-	-	-	-	95	-	-	-
000516F:179536	T	A	-	-	-	77	-	-	-	-	-	59	-	-	-	-	-	97	1	-	-	-	-	70	-	-	-	-	-	84	-	1	-	-	-	59	-	-	-	-	-	118	-	-	-	-	-	104	-
000516F:58825	C	T	-	106	-	-	-	-	-	74	-	-	-	-	-	102	-	-	-	-	-	103	-	-	-	-	-	87	-	-	-	-	-	98	-	-	-	-	-	119	-	-	-	-	-	133	-	-	-
000564F:175951	A	'+G'	32	-	-	-	-	-	40	-	-	-	-	-	40	-	-	-	-	-	42	-	-	-	-	-	35	-	-	-	-	-	47	-	-	-	-	-	54	-	-	-	-	-	45	-	-	-	-
000574F:106481	T	'-C'	-	-	-	70	-	1	-	-	-	75	-	-	-	-	-	90	-	-	-	-	-	101	-	-	-	-	-	61	-	-	-	-	-	94	-	-	-	-	-	109	-	-	-	-	-	97	-
000577F:11408	A	G	109	-	-	-	-	-	88	-	-	-	-	-	98	-	-	-	-	-	113	-	-	-	-	-	98	-	-	-	-	-	90	-	-	-	-	-	149	-	-	-	-	-	120	-	-	-	-
000721F:165444	G	A	2	-	161	-	-	-	1	-	105	1	-	-	-	-	127	-	-	-	-	-	126	-	-	-	-	-	139	-	-	-	1	-	152	-	-	-	3	-	165	-	-	-	2	-	161	-	-
000831F:150046	A	'+T'	66	-	-	-	-	-	57	-	-	-	-	-	60	-	-	-	-	-	64	-	-	-	-	-	69	-	-	-	-	-	49	-	-	-	-	-	71	-	-	-	-	-	71	-	-	-	1
000840F:61311	C	T	-	51	-	-	-	-	-	43	-	-	-	-	-	53	-	-	-	-	-	54	-	-	-	-	-	46	-	-	-	-	-	42	-	-	-	-	-	55	-	-	-	-	-	54	-	-	-
000864F:7768	A	'+T'	52	-	-	-	-	-	40	-	-	-	-	-	48	-	-	-	-	-	54	-	-	-	-	-	49	-	-	-	-	-	48	-	-	-	-	-	74	-	-	-	-	-	52	-	-	-	-
000924F:129312	T	A	-	-	-	92	-	-	-	-	-	80	-	-	-	-	-	86	-	-	-	-	-	98	-	-	-	-	-	75	-	-	-	-	-	84	-	-	-	-	-	112	-	-	-	-	-	130	-
000949F:101833	G	T	-	-	84	-	-	-	-	-	72	-	-	-	-	-	93	-	-	-	-	-	77	1	-	-	-	-	95	-	-	-	-	-	94	1	-	-	-	-	126	-	-	-	-	-	119	-	-
001080F:67823	G	A	-	-	89	-	-	-	-	-	88	-	-	-	-	-	79	-	-	-	-	-	107	-	-	-	-	-	84	-	-	-	-	-	85	-	-	-	-	-	99	-	-	-	-	-	98	-	-
001342F:24410	T	'-TTAAA'	-	-	-	81	-	-	-	-	-	56	-	-	-	-	-	91	-	-	-	-	-	99	-	-	-	-	-	90	-	-	-	-	-	87	-	-	-	-	-	92	-	-	-	-	-	87	-
548, 76
000015F:1447529	A	G	92	-	-	-	-	-	79	-	-	-	-	-	76	-	-	-	-	-	103	-	-	-	-	-	84	-	-	-	-	-	82	-	-	-	-	-	101	-	-	-	-	-	99	-	1	-	-
000046F:127922	G	A	-	-	53	-	-	-	-	-	56	-	-	-	-	-	73	-	-	-	-	-	87	-	-	-	-	-	88	-	-	-	-	-	63	-	-	-	-	-	93	-	-	-	-	-	83	-	-
000060F:404031	T	A	-	-	-	88	-	-	-	-	-	58	-	-	-	-	-	83	-	-	-	-	-	91	-	-	-	-	-	76	-	-	-	-	-	79	-	-	-	-	-	100	-	-	-	-	-	96	-
000083F:1295979	T	A	-	-	-	34	-	-	-	-	-	30	-	-	-	-	-	44	-	-	-	-	-	45	-	-	-	-	-	55	-	-	-	-	-	49	-	-	-	-	-	48	-	-	-	-	-	57	-
000089F:678662	G	A	-	-	47	-	-	-	-	-	38	-	-	-	-	-	44	-	-	-	-	-	45	-	-	-	-	-	51	-	-	-	-	-	53	-	-	-	-	-	55	-	-	-	-	-	47	-	-
000148F:753145	A	T	77	-	-	-	-	-	63	-	-	-	-	-	58	-	-	-	-	-	56	-	-	-	-	-	64	-	-	-	-	-	65	-	-	-	-	-	75	-	-	-	-	-	81	-	-	-	-
000181F:786145	T	A	-	-	-	79	-	-	-	-	-	87	-	-	-	-	-	83	-	-	-	-	-	94	-	-	-	-	-	83	-	-	-	-	-	85	-	-	-	-	-	135	-	-	-	-	-	89	-
000209F:740848	C	T	-	77	-	-	-	-	-	77	-	-	-	-	-	94	-	-	-	-	-	84	-	-	-	-	-	73	-	-	-	-	-	78	-	-	-	-	-	96	-	-	-	-	-	85	-	-	-
000226F:349545	C	'-ACCATTATTGTT'	-	46	-	-	-	-	-	42	-	-	-	-	-	38	-	-	-	-	-	42	-	-	-	-	-	61	-	-	-	-	-	45	-	-	-	-	-	70	-	-	-	-	-	54	-	-	-
000820F:93383	T	A	-	-	-	32	-	-	-	-	-	47	-	-	-	-	-	38	-	-	-	-	-	48	-	-	-	-	-	45	-	-	-	-	-	40	-	-	-	-	-	56	-	-	-	-	-	63	-
G9V7
000000F:1062588	C	T	-	20	-	-	-	-	-	32	-	-	-	-	-	36	-	-	-	-	-	31	-	-	-	-	-	29	-	-	-	-	-	32	-	-	-	-	-	48	-	-	-	-	-	46	-	-	-
000000F:2791126	T	'+C'	-	-	-	68	-	-	-	-	-	57	-	-	-	-	-	52	-	-	-	-	-	60	-	-	-	-	-	62	-	-	-	-	-	61	-	-	-	-	-	49	-	-	-	-	-	64	-
000004F:1893612	A	G	77	-	-	-	-	-	69	-	-	-	-	-	70	-	-	-	-	-	98	-	-	-	-	-	81	-	-	-	-	-	81	-	-	-	-	-	120	-	-	-	-	-	94	-	-	-	-
000004F:4651101	C	A	-	114	-	-	-	-	-	101	-	-	-	-	-	103	-	-	-	-	-	104	-	-	-	-	-	104	-	1	-	-	-	99	-	-	-	-	-	152	-	-	-	-	-	129	-	-	-
000004F:515805	T	C	-	-	-	94	-	-	-	-	-	68	-	-	-	-	-	87	-	-	-	-	-	107	-	-	-	-	-	84	-	-	-	-	-	97	-	-	-	-	-	119	-	-	-	-	-	163	-
000007F:1644518	G	A	-	-	101	-	-	-	-	-	97	-	-	-	-	-	107	-	-	-	-	-	103	-	-	-	1	-	99	-	-	-	-	-	94	-	-	-	-	-	105	-	-	-	-	-	115	-	-
000007F:2968571	G	A	-	-	100	-	-	-	-	-	98	-	-	-	-	-	103	-	-	-	-	-	106	1	-	-	-	-	112	-	-	-	-	-	107	-	-	-	-	-	141	-	-	-	-	-	112	-	-
000008F_013:77026	T	C	-	-	-	91	-	-	-	-	-	84	-	-	-	-	-	102	-	-	-	-	-	98	-	-	-	-	-	88	-	-	-	-	-	105	-	-	-	-	-	112	-	-	-	-	-	127	-
000010F:2325466	G	T	-	-	75	-	-	-	-	-	58	-	-	-	-	-	78	-	-	-	-	-	105	-	-	-	-	-	67	-	-	-	-	-	75	-	-	-	-	-	99	-	-	-	-	-	109	-	-
000010F:267402	A	T	94	-	-	-	-	-	96	-	-	-	-	-	114	-	-	-	-	-	120	-	-	-	-	-	112	-	-	-	-	-	94	-	-	-	-	-	89	-	-	-	-	-	123	-	-	-	-
000011F:1723640	C	T	-	66	-	-	-	-	-	61	-	-	-	-	-	57	-	-	-	-	-	66	-	-	-	-	-	57	-	-	-	-	-	61	-	-	-	-	-	56	-	-	-	-	-	69	-	-	-
000013F:1775702	G	A	-	-	94	-	-	-	-	-	71	-	-	-	-	-	91	-	-	-	-	-	94	-	-	-	-	-	99	-	-	-	-	-	74	-	-	-	-	-	111	-	-	-	-	-	109	-	-
000014F:1122104	T	A	-	-	-	82	-	-	-	-	-	67	-	-	-	-	-	103	-	-	-	-	-	101	-	-	-	-	-	76	-	-	-	-	-	91	-	-	-	-	-	125	-	-	-	-	-	116	-
000014F:1911203	T	A	1	-	-	148	-	1	-	-	-	84	-	-	-	-	-	115	-	-	-	-	-	109	-	-	-	-	-	104	-	-	-	-	-	122	-	-	-	-	-	138	-	-	-	-	-	119	-
000014F:2557160	T	A	-	-	-	102	-	-	-	-	-	82	-	-	-	-	-	110	-	-	-	-	-	92	-	-	-	-	-	84	-	-	-	-	-	101	-	-	-	-	-	128	-	-	-	-	-	139	-
000014F:2704404	C	T	-	125	-	-	-	-	-	97	-	-	-	-	-	115	-	-	-	-	1	120	-	-	-	-	-	124	-	-	-	-	-	115	-	-	-	-	-	167	-	-	-	-	-	128	-	-	-
000017F:960034	A	C	51	-	-	-	-	-	56	-	-	-	-	-	73	-	-	-	-	-	68	-	-	-	-	-	72	-	-	-	-	-	71	-	-	-	-	-	110	-	-	-	-	-	100	-	-	-	-
000018F:103282	G	A	-	-	41	1	-	-	-	-	30	-	-	-	-	-	47	1	-	-	-	-	40	-	-	-	-	-	37	-	-	-	-	-	50	-	-	-	-	-	67	-	-	-	-	-	61	-	-
000018F:2368434	T	A	-	-	-	106	-	-	-	-	-	63	-	-	-	-	-	88	-	-	-	-	-	99	-	-	-	-	-	76	-	-	-	-	-	80	-	-	-	-	-	96	-	-	-	-	-	101	-
000018F:950306	C	T	-	59	-	-	-	-	-	55	-	-	-	-	-	62	-	-	-	-	1	51	-	-	-	-	-	64	-	-	-	-	-	62	-	-	-	-	-	82	-	-	-	-	-	85	-	-	-
000022F:1013296	T	C	-	-	-	94	-	-	-	-	-	82	-	-	-	-	-	88	-	-	-	-	-	100	-	-	-	-	-	91	-	-	-	-	-	86	-	-	-	-	-	139	-	-	-	-	-	125	-
000022F:824	T	A	-	-	-	124	-	-	-	-	-	92	-	-	-	-	-	105	-	-	-	-	-	113	-	-	-	-	-	128	-	-	-	-	-	106	-	-	-	-	-	126	-	-	-	-	-	117	-
000025F_901:348353	C	T	-	95	-	-	-	-	-	83	-	-	-	-	-	97	-	-	-	-	-	92	-	-	-	-	-	87	-	-	-	-	-	109	-	-	-	-	-	112	-	-	-	-	-	121	-	-	-
000025F_901:423041	G	T	-	-	99	-	-	-	-	-	77	-	-	-	-	-	91	-	-	-	-	-	87	-	-	-	-	-	89	-	-	-	-	-	99	-	-	-	-	-	111	-	-	-	-	-	106	-	-
000025F_901:981669	T	'-A'	-	-	-	85	-	-	-	-	-	73	-	-	-	-	-	93	-	-	-	-	-	59	-	-	-	-	-	85	-	-	-	-	-	67	-	-	-	-	-	89	-	-	-	-	-	73	-
000026F:876686	T	A	-	-	-	111	-	-	-	-	-	85	-	-	-	-	-	96	-	-	-	-	-	105	-	-	-	-	-	117	-	-	-	-	-	108	-	-	-	-	-	140	-	-	-	-	-	121	-
000027F:371211	T	A	1	-	-	49	-	-	1	1	-	41	-	-	1	-	-	39	-	-	2	-	-	58	-	-	-	-	-	41	-	-	1	-	-	43	-	-	-	-	-	66	-	-	-	-	-	87	-
000029F:770363	G	T	-	-	101	-	-	-	-	-	87	-	-	-	-	-	96	-	-	-	-	-	96	-	-	-	-	-	105	-	-	-	-	-	108	-	-	-	-	-	150	-	-	-	-	-	123	-	-
000033F:2046812	A	G	47	-	1	-	-	-	26	-	-	-	-	-	38	-	-	-	-	-	45	-	-	-	-	-	45	-	-	-	-	-	33	-	-	-	-	-	41	-	-	-	-	-	37	-	-	-	-
000037F:166009	G	'+C'	-	-	44	-	-	-	-	-	42	-	-	-	-	-	53	-	-	-	-	-	70	-	-	-	-	-	47	-	-	-	-	-	56	-	-	-	-	-	83	-	-	-	-	-	79	-	-
000038F:716494	T	'-A'	-	-	-	105	-	-	-	-	-	86	-	-	-	-	-	91	-	-	-	-	-	108	-	-	-	-	-	102	-	-	-	-	-	97	-	-	-	-	-	112	-	-	-	-	-	110	-
000041F:381778	C	T	-	114	-	-	-	-	-	103	-	-	-	-	-	124	-	-	-	-	-	117	-	-	-	-	-	100	-	-	-	-	-	96	-	-	-	-	-	117	-	-	-	-	-	150	-	-	-
000042F:678385	A	T	81	-	-	-	-	-	69	-	-	-	-	-	90	-	-	-	-	-	104	-	-	-	-	-	67	-	-	-	-	-	71	-	-	-	-	-	105	-	-	-	-	-	107	-	-	-	-
000045F:637845	A	T	45	-	-	-	-	-	50	-	-	-	-	-	55	-	-	-	-	-	43	-	-	-	-	-	51	-	-	-	-	-	47	-	-	-	-	-	57	-	-	-	-	-	48	-	-	-	-
000050F:323599	T	'-G'	-	-	-	151	-	-	-	-	-	97	-	-	-	-	-	154	-	-	-	-	-	116	-	-	-	-	-	136	-	-	-	-	-	96	-	-	-	-	-	150	-	-	-	-	-	143	-
000050F:323608	T	'-TAA'	-	-	-	125	-	-	-	-	-	83	-	-	-	-	-	108	-	-	-	-	-	81	-	-	-	-	-	100	-	-	-	-	-	67	-	-	-	-	-	126	-	1	-	-	-	120	-
000051F:949282	C	T	-	108	-	-	-	-	-	87	-	-	-	-	-	101	-	-	-	-	-	106	-	-	-	-	-	93	-	-	-	-	-	107	-	-	-	-	-	123	-	-	-	-	-	135	-	-	-
000053F:1122204	C	T	-	112	-	-	-	-	-	90	-	-	-	-	-	96	-	-	-	-	-	91	-	-	-	-	-	98	-	-	-	-	-	102	-	-	-	-	-	131	-	-	-	-	-	124	-	-	-
000055F:895608	A	G	81	-	-	-	-	-	73	-	-	-	-	-	91	-	-	-	-	-	91	-	-	-	-	-	71	-	-	-	-	-	102	-	-	-	-	-	107	-	-	-	-	-	104	-	-	-	-
000057F:1004747	C	T	-	120	-	-	-	-	-	83	-	-	-	-	-	95	-	-	-	-	-	99	-	-	-	-	-	87	-	-	-	-	-	100	-	-	-	-	-	143	-	-	-	-	-	132	-	-	-
000061F:1639285	T	A	-	-	-	50	-	-	-	-	-	56	-	-	-	-	-	50	-	-	-	-	-	52	-	-	-	-	-	44	-	-	-	-	-	49	-	-	-	-	-	65	-	-	-	-	-	60	-
000064F:308542	G	A	-	-	81	-	-	-	-	-	62	-	-	-	-	-	76	-	-	-	-	-	76	-	-	-	-	-	85	-	-	-	-	1	90	-	-	-	-	-	122	-	-	-	-	-	108	-	-
000066F:639779	G	T	-	-	89	-	-	-	-	-	72	-	-	-	-	-	93	-	-	-	-	-	98	-	-	-	-	-	77	-	-	-	-	-	87	-	-	-	-	-	129	-	-	-	-	-	125	-	-
000068F:927833	A	T	86	-	-	-	-	-	85	-	-	1	-	-	103	-	-	-	-	-	77	-	-	-	-	-	81	-	-	-	-	-	91	-	-	-	-	-	112	-	-	-	-	-	119	-	-	-	-
000069F:1483769	C	'+A'	-	93	-	-	1	3	-	76	-	-	-	-	-	92	-	-	-	1	-	101	-	-	-	-	-	74	-	-	-	1	-	99	-	-	-	1	1	138	-	-	-	-	-	126	-	-	-
000070F:1140177	A	T	79	-	-	-	-	-	57	-	-	-	-	-	106	-	-	2	-	-	98	-	-	-	-	-	71	-	-	-	-	-	64	-	-	-	-	-	95	-	-	-	-	-	87	-	-	-	-
000071F:685809	A	C	114	-	-	-	-	-	84	-	-	-	-	-	88	-	-	-	-	-	96	-	-	-	-	-	116	-	-	-	-	-	93	-	-	-	-	-	99	-	-	-	-	-	103	-	-	-	-
000073F:539407	C	T	-	36	-	-	-	-	-	29	-	-	-	-	-	44	-	-	-	-	-	41	-	-	-	-	-	51	-	-	-	-	-	45	-	-	-	-	-	59	-	-	-	-	-	44	-	-	-
000073F:539408	G	T	-	-	36	-	-	-	-	-	27	-	-	-	-	-	41	-	-	-	-	-	40	-	-	-	-	-	50	-	-	-	-	-	44	-	-	-	-	-	58	-	-	-	-	1	46	-	-
000074F:967424	G	A	-	-	113	-	-	-	-	-	80	-	-	-	-	-	75	-	-	-	-	-	97	-	-	-	-	-	109	-	-	-	-	-	84	-	-	-	-	-	122	-	-	-	-	-	145	-	-
000075F:259560	T	C	-	-	-	118	-	-	-	-	-	91	-	-	-	-	-	101	-	-	-	-	-	120	-	-	-	-	-	96	-	-	-	-	-	96	-	-	-	-	-	147	-	-	-	-	-	144	-
000076F:700853	G	A	-	-	75	-	-	-	-	-	82	-	-	-	-	-	81	-	-	-	-	-	91	-	-	-	-	-	91	-	-	-	-	-	84	-	-	-	-	-	99	-	-	-	-	-	98	-	-
000077F:1456023	G	A	-	-	97	-	-	-	-	-	95	-	-	-	-	-	116	-	-	-	-	-	112	-	-	-	-	-	106	-	-	-	-	-	103	-	-	-	-	-	131	-	-	-	-	-	135	-	-
000077F:371903	C	A	-	91	-	-	-	-	-	77	-	-	-	-	-	101	-	-	-	-	-	98	-	-	-	-	-	98	-	-	-	-	-	88	-	-	-	-	-	98	-	-	-	-	-	96	-	-	-
000080F:1392266	C	T	-	40	-	-	-	-	-	57	-	-	-	-	-	68	-	-	-	-	-	47	-	-	-	-	-	47	-	-	-	-	-	53	-	-	-	-	-	83	-	-	-	-	-	66	-	-	-
000080F:443632	T	A	-	-	-	88	-	-	-	-	-	78	-	-	-	-	-	78	-	-	-	-	-	80	-	-	-	-	-	84	-	-	-	-	-	103	-	-	-	-	-	105	-	-	-	-	-	115	-
000082F_901:543063	C	T	-	74	-	-	-	-	-	52	-	-	-	-	-	78	-	-	-	-	-	56	-	-	-	-	-	67	-	-	-	-	-	72	-	-	-	-	-	94	-	-	-	-	-	85	-	-	-
000084F:167665	G	A	-	-	38	-	-	-	-	-	18	-	-	-	-	-	44	-	-	-	-	-	29	-	-	-	-	-	31	-	-	-	-	-	28	-	-	-	-	-	37	-	-	-	-	-	33	-	-
000087F_902:23096	G	A	-	-	106	-	-	-	-	-	84	-	-	-	-	-	96	-	-	-	-	-	98	-	-	-	-	-	81	-	-	-	-	-	97	-	-	-	-	-	118	-	-	-	-	1	115	-	-
000087F_902:935200	A	C	77	-	-	-	-	-	102	-	-	-	-	-	112	-	-	-	-	-	94	-	-	-	-	-	108	-	-	-	-	-	116	-	-	-	-	-	138	-	-	-	-	-	156	-	-	-	-
000094F:1000473	G	A	-	-	127	-	-	-	-	-	85	-	-	-	-	-	108	-	-	-	-	-	94	-	-	-	-	-	116	-	-	-	-	-	106	-	-	-	-	-	133	-	-	-	-	-	133	-	-
000102F:633604	G	A	-	-	81	-	-	-	-	-	89	-	-	-	-	-	85	-	-	-	-	-	101	-	-	-	-	-	82	-	-	-	-	-	99	-	-	-	-	-	121	-	-	-	-	-	111	-	-
000106F:485808	A	G	61	-	-	-	-	-	41	-	-	-	-	-	53	-	-	-	-	-	55	-	-	-	-	-	57	-	-	-	-	-	65	-	-	-	-	-	94	-	-	-	-	-	110	-	-	-	-
000109F:19822	T	A	-	-	-	40	-	-	-	-	-	48	-	-	-	-	-	50	-	-	1	-	-	49	-	-	-	-	-	44	-	-	-	-	-	64	-	-	-	-	-	79	-	-	-	-	-	72	-
000111F:644104	G	T	-	-	43	-	-	-	-	-	42	-	-	-	-	-	62	-	-	-	-	-	66	-	-	-	-	-	62	-	-	-	-	-	57	-	-	-	-	-	51	-	-	-	-	-	34	-	-
000114F:102534	C	T	-	89	-	-	-	-	-	75	-	-	-	-	-	79	-	-	-	-	-	104	-	-	-	-	-	90	-	-	-	-	-	83	-	-	-	-	-	140	-	-	-	-	-	109	-	-	-
000118F:496015	T	'-AC'	-	-	-	71	-	-	-	-	-	65	-	-	-	-	-	74	-	-	-	-	-	97	-	-	-	-	-	76	-	-	-	-	-	77	-	-	-	-	-	117	-	-	-	1	-	100	-
000118F:513933	C	T	-	97	-	-	-	-	-	57	-	-	-	-	-	85	-	-	-	-	-	81	-	-	-	-	-	78	-	-	-	-	-	67	-	-	-	-	-	109	1	-	-	-	-	110	-	-	-
000120F:861320	T	A	-	-	-	85	-	-	-	-	-	53	-	-	-	-	-	57	-	-	-	-	-	61	-	-	-	-	-	50	-	-	2	-	-	41	-	-	-	-	-	76	-	-	-	-	-	82	-
000131F:42443	G	A	-	-	42	-	-	-	-	-	37	-	-	-	-	-	49	-	-	-	-	-	51	-	-	-	-	-	58	-	-	-	-	-	26	-	-	-	-	-	48	-	-	-	-	-	51	-	-
000136F:974124	G	A	-	-	46	-	-	-	-	-	60	-	-	-	-	-	33	-	-	-	-	-	51	-	-	-	-	-	41	-	-	-	-	-	46	-	-	-	-	-	72	-	-	-	-	-	80	-	-
000137F:563284	T	C	-	-	-	109	-	-	-	-	-	97	-	-	-	-	-	103	-	-	-	-	-	111	-	-	-	-	-	101	-	-	-	-	-	106	-	-	-	-	-	121	-	-	-	-	-	138	-
000137F:68853	C	T	-	54	-	-	-	-	-	40	-	-	-	-	-	66	-	-	-	-	-	65	-	-	-	-	-	51	-	-	-	-	-	41	-	-	-	-	-	58	-	-	-	-	-	66	-	-	-
000146F:1030116	A	'-T'	72	-	-	-	-	-	74	-	-	-	-	-	86	-	-	-	1	-	99	-	-	-	-	-	105	-	-	-	-	-	88	-	-	-	-	-	107	-	-	-	-	-	80	-	-	-	-
000151F:914373	G	T	-	-	67	-	-	-	-	-	69	-	-	-	-	-	68	-	-	-	-	-	69	-	-	-	-	-	82	1	-	-	-	-	77	-	-	-	-	-	83	-	-	-	-	-	106	-	-
000154F:821559	C	T	-	97	-	-	-	-	-	55	-	-	-	-	-	65	-	-	-	-	-	94	-	-	-	-	-	81	-	-	-	-	-	75	-	-	-	-	-	106	-	-	-	-	-	83	-	-	-
000155F:844064	C	T	-	109	-	-	-	-	-	87	-	-	-	-	-	105	-	-	-	-	-	95	-	-	-	-	-	76	-	-	-	-	-	73	-	-	-	-	-	139	-	-	-	-	-	128	-	-	-
000157F:136409	C	'+A'	-	32	-	-	-	-	-	36	-	-	-	-	-	49	-	-	-	1	-	54	-	-	-	-	-	39	-	-	-	-	-	24	-	-	-	-	-	48	-	-	-	-	-	53	-	-	-
000157F:792656	C	A	-	50	-	-	-	-	-	35	-	-	-	-	-	38	-	-	-	-	-	49	-	-	-	-	-	39	-	-	-	-	-	39	-	-	-	-	-	49	-	-	-	-	-	59	-	-	-
000162F:169429	C	T	-	118	-	-	-	-	-	107	-	-	-	-	-	93	-	-	-	-	-	106	-	-	-	-	-	121	-	-	-	-	-	100	-	-	-	-	-	127	-	-	-	-	-	138	-	-	-
000165F:401444	T	'+ATC'	-	-	-	122	-	-	-	-	-	85	-	-	-	-	-	88	-	-	-	-	-	105	-	-	-	-	-	85	-	-	-	-	-	89	-	-	-	-	-	91	-	-	-	-	-	83	-
000171F:552936	C	T	-	49	-	-	-	-	-	49	-	-	-	-	-	48	-	-	-	-	-	48	-	-	-	-	-	44	-	-	-	-	-	54	-	-	-	-	-	62	-	-	-	-	-	58	-	-	-
000173F:823540	A	T	75	-	-	-	-	-	61	-	-	-	-	-	70	-	-	-	-	-	74	-	-	-	-	-	64	-	-	-	-	-	75	-	-	-	-	-	82	-	-	-	-	-	95	-	-	-	-
000184F:545907	T	A	-	-	-	47	-	-	-	-	-	46	-	-	-	-	-	44	-	-	-	-	-	64	-	-	-	-	-	47	-	-	-	-	-	58	-	-	-	-	-	59	-	-	-	-	-	59	-
000184F:576597	G	A	-	-	22	-	-	-	-	-	33	-	-	-	-	-	28	-	-	-	-	-	37	-	-	-	-	-	31	-	-	-	-	-	33	-	-	-	-	-	46	-	-	-	-	-	36	-	-
000192F:401832	G	T	-	-	63	-	-	-	-	-	63	-	-	-	-	-	59	-	-	-	-	-	87	-	-	-	-	-	67	-	-	-	-	-	81	-	-	-	-	-	82	-	-	-	-	-	104	-	-
000200F:575461	C	T	-	93	-	-	-	-	-	87	-	-	-	-	-	89	-	-	-	-	-	98	-	-	-	-	-	85	-	-	-	-	-	96	-	-	-	-	-	141	-	-	-	-	1	122	-	-	-
000203F:353138	T	A	-	-	-	31	-	1	-	-	-	30	-	-	-	-	-	42	-	1	-	-	-	23	-	-	-	-	-	33	-	-	-	-	-	31	-	1	-	-	-	31	-	-	-	-	-	42	-
000204F:188453	C	T	-	48	-	-	-	-	-	56	-	-	-	-	-	69	-	-	-	-	-	68	-	-	-	-	-	63	-	-	-	-	-	70	-	-	-	-	-	77	-	-	-	-	-	73	-	-	-
000205F:632237	G	C	-	-	91	-	-	-	-	-	83	-	-	-	-	-	100	-	-	-	-	-	124	-	-	-	-	-	97	-	-	-	-	-	68	-	-	-	-	-	130	-	-	-	-	-	122	-	-
000209F:593521	A	G	109	-	-	-	-	-	106	-	-	-	-	-	98	-	-	-	-	-	118	-	-	-	-	-	97	-	-	-	-	-	97	-	-	-	-	-	120	-	-	-	-	-	143	-	-	-	-
000213F:243122	T	A	-	-	-	112	-	-	-	-	-	71	-	-	-	-	-	79	-	-	1	-	-	104	-	-	-	-	-	85	-	-	-	-	-	104	-	-	-	-	-	122	-	-	-	-	-	133	-
000213F:243127	A	G	122	-	-	-	-	-	72	-	-	-	-	-	78	-	-	-	-	-	113	-	-	-	-	-	88	-	-	-	-	-	109	-	-	-	-	-	126	-	-	-	-	-	130	-	-	-	-
000213F:378482	A	G	117	-	-	-	-	-	96	-	-	-	-	-	92	-	-	-	-	-	108	-	-	-	-	-	110	-	-	-	-	-	89	-	-	-	-	-	129	-	-	-	-	-	141	-	-	-	-
000214F:759339	G	A	-	-	93	-	-	-	-	-	67	-	-	-	-	-	96	-	-	-	-	-	88	-	-	-	-	-	73	-	-	-	-	-	95	-	-	-	-	-	121	-	-	-	-	-	113	-	-
000223F:198343	A	G	46	-	-	-	-	-	44	-	-	-	-	-	27	-	-	-	-	-	41	-	-	-	-	-	36	-	-	-	-	-	44	-	-	-	-	-	47	-	-	-	-	-	45	-	-	-	-
000232F:405040	G	A	-	-	112	-	-	-	-	-	87	-	-	-	-	-	89	-	-	-	-	-	107	-	-	-	-	-	77	-	-	-	-	-	114	-	-	-	-	-	135	-	-	-	-	-	122	-	-
000248F:264158	G	A	-	-	29	-	-	-	-	-	33	-	-	-	-	-	35	-	-	-	-	-	40	-	-	-	-	-	42	-	-	-	-	-	26	-	-	-	-	-	46	-	-	-	-	-	46	-	-
000256F:97022	C	A	-	58	-	-	-	-	-	45	-	-	-	-	-	63	-	-	-	-	-	61	-	-	-	-	-	53	-	-	-	-	-	61	-	-	-	-	-	76	-	-	-	-	-	91	-	-	-
000257F:436998	A	G	129	-	-	-	-	-	112	-	-	-	-	-	115	-	-	-	-	-	113	-	-	-	-	-	143	-	-	-	-	-	105	-	-	-	-	-	150	-	-	-	-	-	131	-	-	-	-
000259F:146688	C	T	-	64	-	-	-	-	-	50	-	-	-	-	-	54	-	-	-	-	-	47	-	-	-	-	-	54	-	-	-	-	-	58	-	-	-	-	-	56	-	-	-	-	-	78	-	-	-
000261F:575835	A	G	42	-	-	-	-	-	44	-	-	-	-	-	46	-	-	-	-	-	43	-	-	-	-	-	47	-	-	-	-	-	48	-	-	-	-	-	63	-	-	-	-	-	52	-	-	-	-
000264F:459573	A	C	78	-	-	-	-	-	78	-	-	-	-	-	67	-	-	-	-	-	78	-	-	-	-	-	77	-	-	-	-	-	75	-	-	-	-	-	118	-	-	-	-	-	118	-	-	-	-
000266F:154859	C	T	-	40	-	-	-	-	-	33	-	-	-	-	-	30	-	-	-	-	-	45	-	-	-	-	-	41	-	-	-	-	-	32	-	-	-	-	-	56	-	-	-	-	-	49	-	-	-
000270F:430297	T	'+C'	-	-	-	58	-	-	-	-	-	61	-	-	-	-	-	62	-	-	-	-	-	79	-	-	-	-	-	51	-	-	-	-	-	46	-	-	-	-	-	83	-	-	-	-	-	84	-
000277F:501136	G	T	-	-	46	-	-	-	-	-	38	-	-	-	-	-	45	-	-	-	-	-	39	-	-	-	-	-	37	-	-	-	-	-	44	-	-	-	-	-	45	-	-	-	-	-	53	-	-
000279F:151434	C	A	-	51	-	-	-	-	-	30	-	-	-	-	-	43	-	-	-	-	-	50	-	-	-	-	-	43	-	-	-	-	-	31	-	-	-	-	-	47	-	-	-	-	-	39	-	-	-
000282F:357065	A	T	119	-	-	-	-	-	95	-	-	-	-	-	91	-	-	-	-	-	95	-	-	-	-	-	110	-	-	-	-	-	82	-	-	-	-	-	112	-	-	-	-	-	118	-	-	-	-
000282F:556405	C	T	-	96	-	-	-	-	-	77	-	-	-	-	-	93	-	-	-	-	-	136	-	-	-	-	-	105	-	-	-	-	1	87	-	-	-	-	-	110	-	-	-	-	-	116	1	-	-
000289F:236137	G	T	-	-	35	-	-	-	-	-	31	-	-	-	-	-	36	-	-	-	-	-	34	-	-	-	-	-	35	-	-	-	-	-	40	-	-	-	-	-	46	-	-	-	-	-	38	-	-
000289F:607680	C	T	-	119	-	-	-	-	-	102	-	-	-	-	-	127	-	-	-	-	-	120	-	-	-	-	-	120	-	-	-	-	-	119	-	-	-	-	-	142	-	-	-	-	-	123	-	-	-
000300F:118464	A	G	47	-	-	-	-	-	43	-	-	-	-	-	44	-	-	-	-	-	46	-	-	-	-	-	49	-	-	-	-	-	55	-	-	-	-	-	57	-	-	-	-	-	57	-	-	-	-
000307F:327620	C	T	-	52	-	-	-	-	-	37	-	-	-	-	-	43	-	-	-	-	-	45	-	-	-	-	-	51	-	-	-	-	-	47	-	-	-	-	-	55	-	-	-	-	-	64	-	-	-
000308F:195968	A	'+T'	138	-	-	-	-	-	120	-	-	-	-	-	132	-	-	-	-	-	157	-	-	-	-	-	147	-	-	-	-	-	116	-	-	-	-	-	162	-	-	-	-	-	151	-	-	-	-
000314F:16559	T	'+A'	-	-	-	45	-	-	-	-	-	31	-	-	-	-	-	54	-	-	-	-	-	48	-	-	-	-	-	45	-	-	-	-	-	46	-	-	-	-	-	58	-	-	-	-	-	58	-
000335F:55104	T	A	-	-	-	49	-	-	-	-	-	44	-	-	-	-	-	43	-	-	-	-	-	35	-	-	-	-	-	40	-	-	-	-	-	42	-	-	-	-	-	41	-	-	-	-	-	30	-
000348F:49639	A	G	92	-	-	-	-	-	76	-	-	-	-	-	79	-	-	-	-	-	93	-	-	-	-	-	76	-	-	-	-	-	104	-	-	-	-	-	118	-	-	-	-	-	108	-	-	-	-
000362F:206065	G	A	-	-	54	-	-	-	-	-	70	-	-	-	-	-	55	1	-	-	-	-	78	-	-	-	-	-	84	-	-	-	-	-	55	-	-	-	-	-	84	-	-	-	-	-	61	-	-
000369F:113383	C	T	-	80	-	-	-	-	-	62	-	-	-	-	-	68	-	-	-	-	-	83	-	-	-	-	-	89	-	-	-	-	-	67	-	-	-	-	-	106	-	-	-	-	-	103	-	-	-
000370F:369954	T	'+A'	-	-	-	62	-	-	-	-	-	65	-	-	-	-	-	76	-	-	1	-	-	92	-	-	-	-	-	79	-	-	-	-	-	63	-	-	-	-	-	101	-	-	-	-	-	95	-
000375F:195123	T	A	-	-	-	42	-	-	-	-	-	49	-	-	-	-	-	55	-	-	-	-	-	53	-	-	-	-	-	52	-	-	-	-	-	31	-	-	-	-	-	70	-	-	-	-	-	70	-
000377F:64343	G	T	-	-	120	-	-	-	-	-	91	-	-	-	-	-	126	-	-	-	-	-	114	-	-	-	-	-	134	-	-	-	-	-	89	-	-	-	-	-	130	-	-	-	-	-	152	-	-
000403F:363311	A	'+T'	47	-	-	-	-	1	55	-	-	-	1	-	57	-	-	-	-	-	43	-	-	-	-	-	40	-	-	-	-	1	41	-	-	-	-	1	58	-	-	-	-	-	56	-	-	-	-
000410F:142087	T	C	-	-	-	35	-	-	-	1	-	31	-	-	-	1	-	40	-	-	-	1	-	42	-	-	-	-	-	46	-	-	-	1	-	29	-	-	-	-	-	55	-	-	-	1	-	54	-
000427F:44863	C	'-TGT'	-	107	-	-	-	-	-	91	-	-	-	-	-	115	-	-	-	-	-	93	-	-	-	-	-	132	-	-	-	-	-	114	-	-	-	-	-	131	-	-	-	-	-	115	-	-	-
000428F:404643	G	A	-	-	44	-	-	-	-	-	40	-	-	-	-	-	37	-	-	-	-	-	49	-	-	-	-	-	48	-	-	-	-	-	45	-	-	-	-	-	80	-	-	-	-	-	61	-	-
000452F:274499	T	A	-	-	-	105	-	-	-	-	-	94	-	-	-	-	-	102	-	-	-	-	-	128	-	-	-	-	-	113	-	-	-	-	-	112	-	-	-	-	-	139	-	-	-	-	-	163	-
000459F:349394	C	'-T'	-	62	-	-	-	-	-	47	-	-	-	-	-	55	-	-	-	-	-	64	-	-	-	-	-	61	-	-	-	-	-	50	-	-	-	-	-	67	-	-	-	-	-	54	-	-	-
000508F:65496	A	T	53	-	-	-	-	-	34	-	-	-	-	-	31	-	-	-	-	-	52	-	-	-	-	-	48	-	-	-	-	-	32	-	-	-	-	-	61	-	-	-	-	-	66	-	-	-	-
000539F:231668	G	A	-	-	85	-	-	-	-	-	97	-	-	-	-	-	108	-	-	-	-	-	114	-	-	-	-	-	97	-	-	-	-	-	100	-	-	-	-	-	122	-	-	-	-	-	124	-	-
000545F:134477	A	T	77	-	-	-	-	-	68	-	-	-	-	-	87	-	-	-	-	-	89	-	-	-	-	-	73	-	-	-	-	-	74	-	-	-	-	-	85	-	-	-	-	-	96	-	-	-	-
000557F:8798	C	T	-	35	-	-	-	-	-	34	-	-	-	-	-	46	-	-	-	-	1	33	-	-	-	-	-	40	-	-	-	-	-	25	-	-	-	-	-	57	-	-	-	-	-	68	-	-	-
000610F:108728	C	T	-	101	-	-	-	-	-	90	-	-	-	-	-	95	-	-	-	-	-	82	-	-	-	-	-	113	-	-	-	-	-	78	-	-	-	-	-	126	-	-	-	-	-	158	-	-	-
000659F:212599	T	'-G'	-	-	-	48	-	-	-	-	-	31	-	-	-	-	-	41	-	-	-	-	-	30	-	-	-	-	-	36	-	-	-	-	-	49	-	-	-	-	-	39	-	-	-	1	-	43	-
000675F:109914	C	G	-	94	-	-	-	-	-	90	-	-	-	-	-	89	-	-	-	-	-	98	-	-	-	-	-	92	-	-	-	-	-	87	-	-	-	-	-	102	-	-	-	-	-	89	-	-	-
000701F:76574	C	T	-	60	-	-	-	-	-	41	-	-	-	-	-	50	-	-	-	-	-	55	-	-	-	-	-	61	-	-	-	-	-	58	-	-	-	-	-	76	-	-	-	-	-	68	-	-	-
000723F:170778	G	A	-	-	51	-	-	-	-	-	30	-	-	-	-	-	39	-	-	-	-	-	30	-	-	-	-	-	37	-	-	-	-	-	33	-	-	-	-	-	38	-	-	-	-	-	43	-	-
000893F:41809	G	A	-	-	39	-	-	-	-	-	42	-	-	-	-	-	33	-	-	-	-	-	41	-	-	-	-	-	37	-	-	-	-	-	26	-	-	-	-	-	57	-	-	-	-	-	62	-	-
000924F:64413	C	T	-	91	-	1	-	-	1	67	-	2	-	-	-	84	-	-	-	-	-	65	-	-	-	-	-	84	-	-	-	-	-	88	-	1	-	-	-	110	-	4	-	-	-	107	-	-	-
000989F:109277	G	A	-	-	111	1	-	-	-	-	86	-	-	-	-	-	96	-	-	-	-	-	109	-	-	-	-	-	109	-	-	-	-	-	109	-	-	-	-	-	117	-	-	-	-	-	107	-	-
001032F:81463	T	C	-	-	-	88	-	-	-	-	-	56	-	-	-	-	-	62	-	-	-	-	-	53	-	-	-	-	-	60	-	-	-	-	-	34	-	-	-	-	-	96	-	-	-	-	-	81	-
001351F_001:12889	T	A	-	-	-	172	-	-	-	-	-	105	-	-	-	-	-	126	-	-	-	-	-	166	-	-	-	-	-	129	-	-	-	-	-	122	-	-	-	-	-	168	-	-	-	-	-	149	-
001429F:56063	C	T	-	51	-	-	-	-	-	33	-	-	-	-	1	43	-	-	-	-	-	44	-	-	-	-	-	40	-	-	-	-	-	38	-	-	-	-	-	55	-	-	-	-	-	55	-	-	-
95
000000F:1834593	T	A	-	-	-	93	-	-	-	-	-	71	-	-	-	-	-	76	-	-	-	-	-	85	-	-	-	-	-	60	-	-	-	-	-	72	-	-	-	-	-	96	-	-	-	-	-	103	-
000000F:2456893	T	'-TCTCTC'	-	-	-	83	-	3	-	-	-	61	-	1	-	-	-	80	-	2	-	-	-	109	-	-	-	-	-	98	-	-	-	-	-	62	-	1	-	-	-	79	-	-	-	-	-	78	-
000000F:6228255	A	G	70	-	-	-	-	-	40	-	-	-	-	-	93	-	-	-	-	-	88	-	-	-	-	-	74	-	-	-	-	-	57	-	-	-	-	-	63	-	-	-	-	-	59	-	-	-	-
000001F:2287509	C	A	-	89	-	-	-	-	-	82	-	-	-	-	-	97	-	-	-	-	-	102	-	-	-	-	-	108	-	-	-	-	-	95	-	-	-	-	-	112	-	-	-	-	-	125	-	-	-
000001F:72476	C	G	-	84	-	-	-	-	-	68	-	-	-	-	-	76	-	-	-	-	1	96	-	-	-	-	-	85	-	-	-	-	-	82	-	-	-	-	-	128	-	-	-	-	-	109	-	-	-
000003F:1980555	G	A	-	-	87	-	-	-	-	-	81	-	-	-	-	-	91	-	-	-	-	-	102	-	-	-	-	-	101	-	-	-	-	-	90	-	-	-	-	-	108	-	-	-	-	-	96	-	-
000004F:208436	C	T	-	71	-	-	-	-	-	52	-	-	-	-	-	74	-	-	-	-	-	88	-	-	-	-	-	84	-	-	-	-	-	97	-	-	-	-	-	103	-	-	-	-	-	98	-	-	-
000004F:2335185	A	'-T'	93	-	-	-	-	-	76	-	-	-	-	-	101	-	-	-	-	-	95	-	-	-	-	-	86	-	-	-	-	-	107	-	-	-	-	-	121	-	-	-	-	-	102	-	-	1	-
000004F:276632	G	A	-	-	84	-	-	-	-	-	82	-	-	-	-	-	74	-	-	-	-	-	70	-	-	-	-	-	86	-	-	-	-	-	90	-	-	-	-	-	85	-	-	-	-	-	92	-	-
000004F:2879156	A	G	82	-	-	-	-	-	87	-	-	-	-	-	95	-	-	-	-	-	102	-	-	-	-	-	86	-	-	-	-	-	91	-	-	-	-	-	114	-	-	-	-	-	121	-	-	-	-
000006F:1026015	C	T	-	109	-	-	-	-	-	93	-	-	-	-	-	106	-	-	-	-	-	83	-	-	-	-	-	112	-	-	-	-	-	103	-	-	-	-	-	141	-	-	-	-	-	115	-	-	-
000007F:2520461	A	T	107	-	-	-	-	-	104	-	-	-	-	-	114	-	-	-	-	-	94	-	-	-	-	-	84	-	-	-	-	-	101	-	-	-	-	-	119	-	-	-	-	-	126	-	-	-	-
000007F:391486	G	'+C'	-	-	120	-	-	-	-	-	96	-	-	-	-	-	104	-	-	-	-	-	128	-	-	-	-	-	112	-	-	-	-	-	95	-	-	-	-	-	129	-	1	-	-	-	123	-	1
000008F:284627	C	G	-	119	-	-	-	-	-	94	-	-	-	-	-	101	-	-	-	-	-	92	-	-	-	-	-	106	-	-	-	-	-	89	-	-	-	-	-	120	-	-	-	-	-	124	-	-	-
000008F:2928222	A	T	67	-	-	-	-	-	69	-	-	-	-	-	64	-	-	-	-	-	86	-	-	-	-	-	68	-	-	-	-	-	71	-	-	-	-	-	95	-	-	-	-	-	79	-	-	-	-
000009F:382520	T	A	-	-	-	47	-	1	-	-	-	50	-	-	-	-	-	54	-	-	-	-	-	55	1	-	1	-	-	52	-	-	-	-	-	64	-	-	-	-	-	67	-	-	-	-	-	63	-
000010F:1306723	G	C	-	-	123	-	-	-	-	-	101	1	-	-	-	-	91	-	-	-	-	-	108	-	-	-	-	-	99	-	-	-	-	-	96	-	-	-	-	-	122	-	-	-	-	-	116	-	-
000010F:1482904	C	'-TA'	-	122	-	-	-	-	-	99	-	-	-	-	-	108	-	-	-	-	-	132	-	-	-	-	-	116	-	-	-	-	-	102	-	-	-	-	-	135	-	-	-	-	-	117	-	-	-
000011F:1884869	T	A	-	-	-	72	-	-	-	-	-	71	-	-	-	-	-	94	-	-	-	-	-	105	-	-	-	-	-	70	-	-	-	-	-	77	-	-	-	1	-	117	-	-	-	2	-	123	-
000011F:2133760	C	T	-	84	-	-	-	-	-	74	-	-	-	-	-	90	-	-	-	-	-	113	-	-	-	-	-	100	-	-	-	-	-	72	-	-	-	-	-	114	-	-	-	-	-	118	-	-	-
000012F:3001101	G	A	-	-	100	-	-	-	-	-	72	-	-	-	-	-	83	-	-	-	-	-	88	-	-	-	-	-	93	-	-	-	-	-	86	-	-	-	-	-	135	-	-	-	-	-	118	-	-
000013F:2186289	T	C	-	-	-	81	-	-	-	-	-	81	-	-	-	-	-	88	-	-	-	-	-	107	-	-	-	-	-	88	-	-	-	-	-	86	-	-	-	-	-	127	-	-	-	-	-	117	-
000014F:1304033	A	T	128	-	-	-	-	-	84	-	-	-	-	-	117	-	-	-	-	-	106	-	-	-	-	-	106	-	-	-	-	-	86	-	-	-	-	-	151	-	-	-	-	-	155	-	-	-	-
000014F:1482502	G	A	-	-	103	2	-	-	-	-	83	1	-	-	-	1	108	-	-	-	-	-	83	1	-	-	-	-	101	-	-	-	-	-	66	-	-	-	-	-	120	-	-	-	-	1	124	-	-
000014F:2267776	C	T	-	83	-	-	-	-	-	75	-	-	-	-	-	75	-	-	-	-	-	85	-	-	-	-	-	104	-	-	-	-	-	94	-	-	-	-	-	104	-	-	-	-	-	102	-	-	-
000015F:1652081	G	A	-	-	56	-	-	-	-	-	43	-	-	-	-	-	50	-	-	-	-	-	52	-	-	-	-	-	45	-	-	-	-	-	53	-	-	-	-	-	66	-	-	-	-	-	52	-	-
000018F:1869375	C	A	-	103	-	-	-	-	-	100	-	-	-	-	-	98	-	-	-	-	-	100	-	-	-	-	-	97	-	-	-	-	-	66	-	-	-	-	-	104	-	-	-	-	-	129	-	-	-
000019F:1786290	G	A	-	-	26	-	-	-	-	-	22	-	-	-	-	-	28	-	-	-	-	-	38	-	-	-	-	-	21	-	-	-	-	-	32	-	-	-	-	-	57	-	-	-	-	-	39	-	-
000021F:1845593	C	A	-	132	-	-	-	-	-	107	-	-	-	-	-	118	-	-	-	-	-	119	-	-	-	-	-	131	-	-	-	-	-	118	-	-	-	-	-	142	-	-	-	-	-	146	-	-	-
000022F:1188777	A	G	93	-	-	-	-	-	69	-	-	-	-	-	100	-	-	-	-	-	95	-	-	-	-	-	96	-	-	-	-	-	83	-	-	-	-	-	101	-	-	-	-	-	88	-	-	-	-
000022F:142049	G	'-GCACACACAT'	-	-	99	-	-	-	-	-	88	-	-	-	-	-	96	-	-	-	-	-	104	-	-	-	-	-	97	-	-	-	-	-	99	-	-	-	-	-	94	-	-	-	-	-	85	-	-
000022F:1862632	C	T	-	57	-	-	-	-	-	69	-	-	-	-	-	72	-	-	-	-	-	77	-	-	-	-	-	55	-	-	-	-	-	65	-	-	-	-	-	93	-	-	-	-	-	82	-	-	-
000022F:2035041	C	T	-	109	-	-	-	-	-	78	-	-	-	-	-	91	-	-	-	-	-	86	-	-	-	-	-	94	-	-	-	-	-	84	-	-	-	-	1	109	-	-	-	-	-	96	-	-	-
000022F:2081817	A	T	120	-	-	-	-	-	109	-	-	-	-	-	104	-	-	-	-	-	100	-	-	-	-	-	96	-	-	-	-	-	118	-	-	-	-	-	119	-	-	-	-	-	109	-	-	1	-
000026F:915305	T	C	-	-	-	98	-	-	-	-	-	76	-	-	-	-	-	94	-	-	-	-	-	106	-	-	-	-	-	89	-	-	-	-	-	86	-	-	-	-	-	99	-	-	-	-	-	111	-
000027F:651366	T	C	-	-	-	134	-	-	-	-	-	103	-	-	-	-	-	119	-	-	-	-	-	111	-	-	-	-	-	147	-	-	-	-	-	116	-	-	-	-	-	142	-	-	-	-	-	163	-
000030F:1007321	A	T	118	-	-	-	-	-	82	-	-	-	-	-	104	-	-	-	-	-	99	-	-	-	-	-	104	-	-	-	-	-	87	-	-	-	-	-	160	-	-	-	-	-	159	-	-	-	-
000031F:440334	A	G	110	-	-	-	-	-	92	-	-	-	-	-	108	-	-	-	-	-	91	-	-	-	-	-	104	-	-	-	-	-	84	-	-	-	-	-	131	-	-	-	-	-	115	-	-	-	-
000032F:1805361	T	C	-	-	-	114	-	-	-	-	-	73	-	-	-	-	-	93	-	-	-	-	-	109	-	-	-	-	-	95	-	-	-	-	-	109	-	-	-	-	-	131	-	-	-	-	-	131	-
000034F:903764	C	A	-	84	-	-	-	-	-	72	-	-	-	-	-	84	-	-	-	-	-	96	-	-	-	-	-	88	-	-	-	-	-	83	-	-	-	-	-	114	-	-	-	-	-	113	-	-	-
000038F:1370476	G	A	-	-	127	-	-	-	-	-	115	-	-	-	-	-	100	1	-	-	-	-	112	-	-	-	-	-	109	-	-	-	-	-	104	-	-	-	-	-	115	-	-	-	-	-	92	-	-
000038F:1559731	G	A	-	-	98	-	-	-	-	-	73	-	-	-	-	-	116	-	-	-	-	-	85	-	-	-	-	-	81	-	-	-	-	-	91	-	-	-	-	-	129	-	-	-	-	-	122	-	-
000038F:1818896	T	'-A'	-	-	-	57	-	1	-	-	-	59	-	-	-	-	-	74	-	-	-	-	-	59	-	-	1	-	-	71	-	-	-	-	-	69	-	1	-	-	-	68	-	-	-	-	-	69	-
000047F:103752	A	T	93	-	-	-	-	-	93	-	-	-	-	-	95	-	-	-	-	-	87	-	-	-	-	-	100	-	-	-	-	-	90	-	-	-	-	-	131	-	-	-	-	-	135	-	-	-	-
000047F:737721	G	C	-	-	109	-	-	-	-	-	86	-	-	-	-	-	89	-	-	-	-	-	106	-	-	-	-	-	81	-	-	-	-	-	89	-	-	-	-	-	109	-	-	-	-	-	112	-	-
000048F:1643860	C	T	-	80	-	-	-	-	-	69	-	-	-	-	-	74	-	-	-	-	-	92	-	-	-	-	-	71	-	-	-	-	-	90	-	-	-	-	-	136	-	-	-	-	-	106	-	-	-
000049F:1116020	G	A	-	-	74	-	-	-	-	-	70	-	-	-	-	-	89	-	-	-	-	-	77	-	-	-	-	-	99	-	-	-	-	-	86	-	-	-	-	-	112	-	-	-	-	-	111	-	-
000051F:1678193	A	G	92	-	-	-	-	-	90	-	-	-	-	-	104	-	-	-	-	-	91	-	-	-	-	-	74	-	-	-	-	-	69	-	-	-	-	-	148	-	-	-	-	-	142	-	-	-	-
000052F:1470892	A	T	123	-	-	-	-	-	108	-	-	-	-	-	117	-	-	-	-	-	115	-	-	-	-	-	125	-	-	-	-	-	126	-	-	-	-	-	138	-	-	-	-	-	119	-	-	-	-
000056F:1273659	G	A	-	-	95	-	-	-	-	-	91	-	-	-	-	-	94	-	-	-	-	-	80	-	-	-	-	-	83	-	-	-	-	-	92	-	-	-	-	-	145	-	-	-	-	-	133	-	-
000056F:882440	T	C	-	-	-	135	-	-	-	-	-	108	-	-	-	-	-	126	-	-	-	-	-	119	-	-	-	-	-	132	-	-	-	-	-	108	-	-	-	-	-	185	-	-	-	-	-	164	-
000058F:1494130	A	T	46	-	-	-	-	-	30	-	-	-	-	-	46	-	-	-	-	-	40	-	-	-	-	-	25	-	-	-	-	-	30	-	-	-	-	-	62	-	-	-	-	-	66	-	-	-	-
000061F:181940	A	T	93	-	-	-	-	-	74	-	-	-	-	-	89	-	-	-	-	-	85	-	-	-	-	-	77	-	-	-	-	-	99	-	-	-	-	-	114	-	-	-	-	-	119	-	-	-	-
000061F:484084	G	A	-	-	57	-	-	-	-	-	66	-	-	-	-	-	75	-	-	-	-	-	80	-	-	-	-	-	70	-	-	-	-	-	80	-	-	-	-	-	101	-	-	-	-	-	92	-	-
000061F:721200	A	T	108	-	-	-	-	-	92	-	-	-	-	-	86	-	-	-	-	-	88	-	-	-	-	-	90	-	-	-	-	-	101	-	-	-	-	-	107	-	-	-	-	-	104	-	-	-	-
000066F:778908	T	A	-	-	-	71	-	-	-	-	-	53	-	-	-	-	-	82	-	-	-	-	-	73	-	-	-	-	-	68	-	-	-	-	-	75	-	-	-	-	-	115	-	-	-	-	-	97	-
000067F:289229	T	C	-	-	-	94	-	-	-	-	-	103	-	-	-	-	-	96	-	-	-	-	-	106	-	-	-	-	-	102	-	-	-	-	-	122	-	-	-	-	-	126	-	-	-	-	-	139	-
000069F:1108804	G	T	-	-	105	-	-	-	-	-	106	-	-	-	-	-	114	-	-	-	-	-	113	-	-	-	-	-	115	-	-	-	-	-	90	-	-	-	-	-	177	-	-	-	-	-	154	-	-
000071F:119919	A	G	90	-	-	-	-	-	60	-	-	-	-	-	77	-	-	-	-	-	91	-	-	-	-	-	88	-	-	-	-	-	97	-	-	-	-	-	95	-	-	-	-	-	92	-	-	-	-
000073F:329986	T	C	-	-	-	101	-	-	-	-	-	102	-	-	-	-	-	102	-	-	-	-	-	114	-	-	-	-	-	137	-	-	-	-	-	111	-	-	-	-	-	169	-	-	-	-	-	164	-
000075F:442492	T	C	-	-	-	88	-	-	-	-	-	85	-	-	-	-	-	95	-	-	-	-	-	105	-	-	-	-	-	84	-	-	-	-	-	73	-	-	-	-	-	119	-	-	-	-	-	113	-
000076F:514444	C	T	-	82	-	-	-	-	-	87	-	-	-	-	-	81	-	-	-	-	-	98	-	-	-	-	-	90	-	-	-	-	-	91	-	-	-	-	-	158	-	-	-	-	-	122	-	-	-
000079F:373646	A	G	106	-	-	-	-	-	98	-	-	-	-	-	95	-	-	-	-	-	109	-	-	-	-	-	88	-	-	-	-	-	102	-	-	-	-	-	132	-	-	-	-	-	129	-	-	-	-
000081F:839326	G	A	-	-	70	-	-	-	-	-	44	-	-	-	-	-	60	-	-	-	-	-	71	-	-	-	-	-	65	-	-	-	-	-	79	-	-	-	-	-	115	-	-	-	-	-	108	-	-
000084F:1295732	C	T	-	47	-	-	-	-	-	34	-	-	-	-	-	50	-	-	-	-	-	44	-	-	-	-	-	47	-	-	-	-	-	39	-	-	-	-	-	67	-	-	-	-	-	62	-	-	-
000084F:357196	A	G	113	-	-	-	-	-	79	-	-	-	-	-	90	-	-	-	-	-	89	-	-	-	-	-	103	-	-	-	-	-	102	-	-	-	-	-	126	-	-	-	-	-	141	-	-	-	-
000085F:638560	G	A	-	-	81	-	-	-	-	-	76	-	-	-	-	-	88	-	-	-	-	-	80	1	-	-	-	-	83	-	-	-	-	-	93	-	-	-	-	-	103	-	-	-	-	-	90	-	-
000088F:1197801	C	'+T'	-	100	-	-	-	-	-	96	-	-	-	-	-	100	-	-	-	-	-	108	-	-	-	-	-	105	-	-	-	-	-	106	-	-	-	-	-	115	-	-	-	-	-	112	-	-	-
000090F:322417	A	'-AT'	95	-	-	-	-	-	74	-	-	-	-	-	104	-	-	-	-	-	107	-	-	-	-	-	94	-	-	-	-	-	88	-	-	-	-	-	111	-	-	-	-	-	139	-	-	-	-
000091F:1018124	A	G	117	-	-	-	-	-	82	-	-	-	-	-	79	-	-	-	-	-	90	-	-	-	-	-	101	-	-	-	-	-	93	-	-	-	-	-	102	-	-	-	-	-	106	-	-	-	-
000092F:1042138	G	T	-	-	102	-	-	-	-	-	68	-	-	-	-	-	113	-	-	-	-	-	101	-	-	-	-	-	109	-	-	-	-	-	89	-	-	-	-	-	126	-	-	-	-	-	113	-	-
000093F:258513	C	'+T'	-	91	-	-	-	-	-	109	-	-	-	-	-	120	-	-	-	-	-	124	-	-	-	-	-	105	-	-	-	-	-	107	-	-	-	-	-	137	-	-	-	-	-	157	-	-	-
000094F:551256	G	A	-	-	102	-	-	-	-	-	79	-	-	-	-	-	117	-	-	-	-	-	92	-	-	-	-	-	94	-	-	-	-	-	96	-	-	-	-	-	99	-	-	-	-	-	106	-	-
000094F:849288	G	A	-	-	79	-	-	-	-	-	78	-	-	-	-	-	87	-	-	-	-	-	90	-	-	-	-	-	85	-	-	-	-	-	103	-	-	-	-	-	134	-	-	-	-	-	90	-	-
000097F:38428	C	T	-	90	-	-	-	-	-	56	-	-	-	-	-	74	-	-	-	-	-	69	-	-	-	-	-	69	-	-	-	-	-	72	-	-	-	-	-	81	-	-	-	-	-	64	1	-	-
000099F:1109334	G	A	-	-	66	-	-	-	-	-	75	-	-	-	-	-	79	-	-	-	-	-	92	-	-	-	-	-	70	-	-	-	-	-	75	-	-	-	-	-	127	-	-	-	-	-	121	-	-
000099F:572947	G	A	-	-	70	-	-	-	-	-	70	-	-	-	-	-	74	-	-	-	-	-	75	-	-	-	-	-	75	-	-	-	-	-	75	-	-	-	-	-	111	-	-	-	-	-	103	-	-
000101F:163508	G	A	-	-	112	-	-	-	-	-	93	-	-	-	-	-	97	-	-	-	-	-	99	-	-	-	-	-	104	-	-	-	-	-	103	-	-	-	-	-	119	-	-	-	-	-	126	-	-
000102F:975331	C	T	-	97	-	-	-	-	-	84	-	-	-	-	-	103	-	-	-	-	-	97	-	-	-	-	-	74	-	-	-	-	-	80	-	-	-	-	1	107	-	-	-	-	-	126	-	-	-
000104F:1153806	G	A	-	-	69	-	-	-	-	-	61	-	-	-	-	-	53	-	-	-	-	-	60	-	-	-	-	-	57	-	-	-	-	-	64	-	-	-	-	-	78	-	-	-	-	-	57	-	-
000107F:89954	A	T	60	-	-	-	-	-	41	-	-	-	-	-	50	-	-	-	-	-	54	-	-	-	-	-	58	-	-	-	-	-	50	-	-	-	-	-	80	-	-	-	-	-	71	-	-	-	-
000108F:773456	G	T	-	-	89	1	-	-	-	-	69	-	-	-	-	-	98	-	-	-	-	-	100	-	-	-	-	-	83	-	-	-	-	-	91	-	-	-	-	-	141	-	-	-	-	-	125	-	-
000113F:1087916	A	'+GACT'	80	-	-	-	-	-	66	-	-	-	-	-	89	-	-	-	-	-	110	-	-	-	-	-	82	-	-	-	-	-	80	-	-	-	-	-	101	-	-	-	-	-	104	-	-	-	-
000114F:979302	A	G	97	-	-	-	-	-	59	-	-	-	-	-	79	-	-	-	-	-	94	1	-	-	-	-	76	-	-	-	-	-	86	-	-	-	-	-	128	-	-	-	-	-	127	-	-	-	-
000118F:811803	G	'-A'	-	-	122	-	-	-	-	-	88	-	-	-	-	-	96	-	-	-	-	-	111	-	-	-	-	-	118	-	-	-	-	-	101	-	-	-	-	-	140	-	-	-	-	-	136	-	-
000130F:718932	A	T	82	-	-	-	-	-	73	-	-	-	-	-	86	-	-	-	-	-	88	-	-	-	-	-	83	-	-	-	-	-	97	-	-	-	-	-	143	-	-	-	-	-	133	-	-	-	-
000131F:164100	A	T	104	-	-	-	-	-	70	-	-	-	-	-	77	-	-	-	-	-	110	-	-	-	-	-	95	-	-	-	-	-	80	-	-	-	-	-	102	-	-	-	-	-	100	-	-	-	-
000131F:650218	C	T	-	94	-	-	-	-	-	90	-	-	-	-	-	106	-	-	-	-	-	107	-	-	-	-	-	106	-	-	-	-	-	100	-	-	-	-	-	133	-	-	-	-	-	142	-	-	-
000136F:606622	T	A	-	-	-	88	-	-	-	-	-	81	-	-	-	-	-	91	-	-	-	-	-	111	-	-	-	-	-	94	-	-	-	-	-	93	-	-	-	-	-	119	-	-	-	-	-	108	-
000136F:606623	C	T	-	90	-	-	-	-	1	83	-	-	-	-	-	89	-	-	-	-	-	106	-	1	-	-	-	93	-	-	-	-	-	91	-	-	-	-	-	120	-	-	-	-	-	109	-	-	-
000140F:639590	C	T	-	76	-	-	-	-	-	81	-	-	-	-	-	88	-	-	-	-	-	103	-	-	-	-	-	80	-	-	-	-	-	98	-	-	-	-	-	107	-	-	-	-	-	104	-	-	-
000148F:255516	C	T	-	43	-	-	-	-	-	53	-	-	-	-	-	36	-	-	-	-	-	48	-	-	-	-	-	38	-	-	-	-	-	51	-	-	-	-	-	61	-	-	-	-	-	48	-	-	-
000165F:465967	G	T	-	-	203	-	-	-	-	-	161	-	-	1	-	-	189	-	-	-	-	-	196	-	-	-	-	-	199	1	-	-	-	-	194	-	-	-	-	-	279	1	-	-	-	-	249	2	-
000166F:378882	T	A	-	-	-	115	-	-	-	-	-	94	-	-	-	-	-	101	-	-	-	-	-	107	-	-	-	-	-	101	-	-	-	-	-	75	-	-	-	-	-	106	-	-	-	-	-	123	-
000169F:462477	T	C	-	-	-	81	-	-	-	-	-	67	-	-	-	-	-	90	-	-	-	-	-	78	-	-	-	-	-	88	-	-	-	-	-	67	-	-	-	-	-	115	-	-	-	-	1	118	-
000172F:448856	G	'-T'	-	-	122	-	-	-	-	-	99	-	-	-	-	-	88	-	-	-	-	-	111	-	-	-	-	-	112	-	-	-	-	-	114	-	-	-	-	-	122	-	-	-	-	-	145	-	-
000175F:64414	T	C	-	-	-	89	-	-	-	-	-	73	-	-	-	-	-	102	-	-	-	-	-	91	-	-	-	-	-	88	-	-	-	-	-	102	-	-	-	-	-	102	-	-	-	-	-	107	-
000189F:299545	G	T	-	-	78	-	-	-	-	-	63	1	-	-	-	-	88	-	-	-	-	-	101	-	-	-	-	-	92	-	-	-	-	-	83	-	-	-	-	-	105	-	-	-	-	-	98	-	-
000196F:679596	C	T	-	119	-	-	-	-	-	97	-	-	-	-	-	94	-	-	-	-	-	121	1	-	-	-	-	105	-	-	-	-	-	99	-	-	-	-	-	115	-	-	-	-	-	102	1	-	-
000201F:197867	G	A	-	-	100	-	-	-	-	-	85	-	-	-	-	-	98	-	-	-	-	-	100	-	-	-	-	-	111	-	-	-	-	-	99	-	-	-	-	-	114	-	-	-	-	-	110	-	-
000208F:286747	A	T	88	-	-	-	-	-	69	-	-	-	-	-	93	-	-	-	-	-	91	-	-	-	-	-	87	-	-	-	-	-	80	-	-	-	-	-	139	-	-	-	-	-	127	1	-	-	-
000208F:406545	C	A	-	102	-	-	-	-	-	94	-	-	-	-	-	134	-	-	-	-	-	108	-	-	-	-	-	119	-	-	-	-	-	125	-	-	-	-	-	164	-	-	-	-	-	137	-	-	-
000216F:621540	G	A	-	-	113	-	-	-	-	-	93	-	-	-	-	-	103	-	-	-	-	-	82	-	-	-	-	-	101	-	-	-	-	-	92	-	-	-	-	-	138	-	-	-	-	-	121	-	-
000228F:724610	T	C	-	-	-	49	-	-	-	-	-	50	-	-	-	-	-	50	-	-	-	-	-	54	-	-	-	-	-	61	-	-	-	-	-	51	-	-	-	-	-	62	-	-	-	-	-	67	-
000236F:713390	A	T	96	-	-	-	-	-	99	-	-	-	-	-	88	-	-	1	1	-	103	-	-	1	-	-	82	-	-	-	-	-	74	-	-	-	-	-	123	-	-	-	-	-	85	-	-	-	-
000239F:162416	A	G	103	-	-	-	-	-	79	-	-	-	-	-	112	-	-	-	-	-	100	-	-	-	-	-	113	-	-	-	-	-	89	-	-	-	-	-	139	-	-	-	-	-	121	-	-	-	-
000240F:410763	A	T	105	-	-	-	-	-	84	-	-	-	-	-	118	-	-	-	-	-	108	-	-	-	-	-	106	-	-	-	-	-	78	-	1	-	-	-	109	-	-	-	-	-	113	-	-	-	-
000241F:479384	G	A	-	-	102	-	-	-	-	-	67	-	-	-	-	-	93	-	-	-	-	-	100	-	-	-	-	-	102	-	-	-	-	-	83	-	-	-	-	-	111	-	-	-	-	-	115	-	-
000242F:228359	C	'+T'	-	50	-	-	-	-	-	52	-	-	-	-	-	42	-	-	-	-	-	38	-	-	-	-	-	34	-	-	-	-	-	50	-	-	-	-	-	69	-	-	-	-	-	64	-	-	-
000244F:595741	G	T	-	-	85	-	-	-	-	-	76	-	-	-	-	-	83	-	-	-	-	-	87	-	-	-	-	-	82	1	-	-	-	-	100	-	-	-	-	-	144	-	-	-	-	-	121	-	-
000244F:695101	C	T	-	94	-	-	-	-	-	86	-	-	-	-	-	93	-	-	-	-	-	103	-	-	-	-	-	124	-	-	-	-	-	90	-	-	-	-	-	127	-	-	-	-	-	110	-	-	-
000247F:591354	C	T	-	101	-	-	-	-	-	76	-	-	-	-	-	84	-	-	-	-	-	104	-	-	-	-	-	80	-	-	-	-	-	90	-	-	-	-	-	129	-	-	-	-	-	115	-	-	-
000262F:255781	C	T	-	88	-	-	-	-	-	81	-	-	-	-	-	95	-	-	-	-	-	95	-	-	-	-	-	85	-	-	-	-	-	86	-	-	-	-	-	114	-	-	-	-	-	98	-	-	-
000264F:137014	G	A	-	-	64	-	-	-	-	-	50	-	-	-	-	-	68	-	-	-	-	-	71	-	-	-	-	-	69	-	-	-	-	-	73	-	-	-	-	-	78	-	-	-	-	-	82	-	-
000275F:46850	C	A	-	40	-	-	-	-	-	35	-	-	-	-	-	48	-	-	-	-	-	39	-	-	-	-	-	48	-	-	-	-	-	45	-	-	-	-	-	48	-	-	-	-	-	50	-	-	-
000276F:307117	G	A	2	-	132	-	-	-	-	-	121	-	-	-	2	-	166	-	-	-	-	-	137	-	-	-	-	-	133	-	-	-	-	-	139	-	-	-	-	-	109	-	-	-	-	-	128	-	-
000285F:546362	A	'+TG'	45	-	-	-	-	-	36	-	-	-	-	-	43	-	-	-	-	-	43	-	-	-	-	-	59	-	-	-	-	-	39	-	-	-	-	-	61	-	-	-	-	-	69	-	-	-	-
000288F:103453	C	T	-	100	-	-	-	-	-	92	-	-	-	-	-	96	-	-	-	-	-	85	-	-	-	-	-	106	-	-	-	-	-	109	-	-	-	-	-	122	-	-	-	-	-	122	-	-	-
000292F:261286	C	'+TCATG'	-	89	-	-	-	-	-	78	-	-	-	-	-	85	-	-	-	-	-	80	-	-	-	-	-	91	-	-	-	-	-	83	-	-	-	-	-	119	-	-	-	-	-	101	-	-	-
000312F:84203	A	T	157	-	-	-	-	-	112	-	-	-	-	-	124	-	-	-	-	-	141	-	-	2	-	-	119	-	-	-	-	-	122	-	-	-	-	-	190	-	-	-	-	-	215	-	-	-	-
000335F:213738	G	A	-	-	102	-	-	-	-	-	91	-	-	-	-	-	81	-	-	-	-	-	81	-	-	-	-	-	85	-	-	-	-	-	97	-	-	-	-	-	133	-	-	-	-	-	116	-	-
000342F:106182	C	T	-	94	-	-	-	-	-	105	-	-	-	-	-	106	-	-	-	-	-	121	-	-	-	-	-	110	-	-	-	-	-	95	-	-	-	-	-	124	-	-	-	-	-	133	-	-	-
000342F:138478	C	'-A'	-	79	-	-	-	-	-	71	-	-	-	-	-	76	-	-	-	-	-	76	-	-	-	-	-	68	-	-	-	-	-	93	-	-	-	-	-	123	-	-	-	-	-	99	-	-	-
000350F:380156	G	C	-	-	110	-	-	-	-	-	90	-	-	-	-	-	104	-	-	-	-	-	110	-	-	-	-	-	117	-	-	-	-	-	116	-	-	-	-	-	155	-	-	-	-	-	165	-	-
000353F:487344	C	A	-	46	-	-	-	-	-	55	-	-	-	-	-	46	-	-	-	-	-	56	-	-	-	-	-	37	-	-	-	-	-	61	-	-	-	-	-	60	-	-	-	-	-	63	-	-	-
000358F:159655	T	A	-	-	-	72	-	-	-	-	-	55	-	-	-	-	-	70	-	-	-	-	-	78	-	-	-	-	-	71	-	-	-	-	-	65	-	-	-	-	-	89	-	-	-	-	-	82	-
000360F:156336	C	A	-	56	-	-	-	-	-	49	-	-	-	-	-	61	-	-	-	-	-	59	-	-	-	-	-	47	-	-	-	-	-	61	-	-	-	-	-	90	-	-	-	-	-	80	-	-	-
000368F:170559	C	T	-	105	-	-	-	-	-	79	-	-	-	-	-	93	-	-	-	-	-	83	-	-	-	-	-	89	-	-	-	-	-	103	-	-	-	-	-	137	-	-	-	-	-	117	-	-	-
000372F:154001	C	T	-	94	-	-	-	-	-	99	-	-	-	-	-	107	-	-	-	-	-	110	-	-	-	-	-	95	-	-	-	-	-	105	-	-	-	-	-	125	-	-	-	-	-	121	-	-	-
000401F:371893	T	'-ACATTTAGAAAG'	-	-	-	62	-	-	-	-	-	26	-	-	-	-	-	48	-	-	-	-	-	50	-	-	-	-	-	44	-	-	-	-	-	47	-	-	-	-	-	69	-	-	-	-	-	72	-
000417F:344822	G	A	-	-	66	-	-	-	-	-	44	-	-	-	-	-	42	-	-	-	-	-	46	-	-	-	-	-	51	-	-	-	-	-	60	-	-	-	-	-	68	-	-	-	-	-	66	-	-
000430F:173623	G	A	-	-	59	-	-	-	-	-	47	-	-	-	-	-	50	-	-	-	-	-	61	-	-	-	-	-	42	-	-	-	-	-	54	-	-	-	-	-	42	-	-	-	-	-	39	-	-
000444F:54777	G	T	-	-	118	-	-	-	-	-	99	-	-	-	-	-	122	-	-	-	-	-	144	-	-	-	-	-	115	-	-	-	-	-	151	-	-	-	-	-	154	-	-	-	-	-	150	-	-
000444F:58389	G	T	-	-	73	-	-	-	-	-	48	-	-	-	-	-	67	-	-	-	-	-	71	-	-	-	-	-	53	-	-	-	-	-	53	-	-	-	-	-	82	-	-	-	-	-	80	-	-
000490F:195486	G	A	-	-	43	-	-	-	-	-	29	-	-	-	-	-	42	-	-	-	-	-	44	-	-	-	-	-	37	-	-	-	-	-	36	-	-	-	-	-	61	-	-	-	-	-	50	-	-
000502F:27571	G	T	-	-	102	-	-	-	-	-	97	-	-	-	-	-	110	-	-	-	-	-	104	-	-	-	-	-	103	-	-	-	-	-	88	-	-	-	-	-	124	-	-	-	-	-	98	-	-
000513F:288687	C	T	-	89	-	-	-	-	-	92	-	-	-	-	-	70	-	-	-	-	-	105	-	-	-	-	-	111	-	-	-	-	-	87	-	-	-	-	-	104	-	-	-	-	-	121	-	-	-
000515F:348664	A	T	76	-	-	-	-	-	79	-	-	-	-	-	93	-	-	-	-	-	98	-	-	-	-	-	102	-	-	-	-	-	92	-	-	-	-	-	146	-	-	-	-	-	126	-	1	-	-
000515F:348665	T	A	-	-	-	77	-	-	-	-	-	81	-	-	-	-	-	93	-	-	-	-	-	95	-	-	-	-	-	103	-	-	-	-	-	92	-	-	-	-	-	152	-	-	-	-	-	128	-
000517F:284116	G	A	-	-	47	-	-	-	-	-	34	-	-	-	-	-	56	-	-	-	-	-	61	-	-	-	-	-	47	-	-	-	-	-	44	-	-	-	-	-	62	-	-	-	-	-	56	-	-
000558F:148251	C	T	-	51	-	-	-	-	-	49	-	-	-	-	-	59	-	-	-	-	-	57	-	-	-	-	-	43	-	-	-	-	-	53	-	-	-	-	-	68	-	-	-	-	-	64	-	-	-
000574F:107690	G	A	-	-	97	-	-	-	-	-	82	-	-	-	-	-	102	-	-	-	-	-	91	-	-	-	-	-	109	-	-	-	-	-	76	-	-	-	-	-	151	-	-	-	-	-	133	-	-
000592F:230910	G	A	-	-	33	-	-	-	-	-	30	-	-	-	-	-	17	-	-	-	-	-	38	-	-	-	-	-	32	-	-	-	-	-	22	-	-	-	-	-	54	-	-	-	-	-	67	-	-
000644F:84650	A	G	108	-	-	-	-	-	112	-	-	1	-	-	129	-	-	-	-	-	120	-	-	-	-	-	124	-	-	-	-	-	126	-	-	-	-	-	127	-	-	-	-	-	140	-	-	-	-
000650F:166557	C	T	-	67	-	-	-	-	-	41	-	-	-	-	-	75	-	-	-	-	-	73	-	-	-	-	-	59	-	-	-	-	-	61	-	-	-	-	-	99	-	-	-	-	-	82	-	-	-
000678F:204431	G	A	-	-	29	-	-	-	-	-	27	1	-	-	1	-	38	-	-	-	-	-	29	-	-	-	2	-	41	-	-	-	-	-	29	-	-	-	1	-	58	-	-	-	2	-	59	-	-
000683F:73071	G	T	-	-	50	1	-	-	-	-	49	-	-	-	-	-	52	1	-	-	-	-	70	-	-	-	-	-	55	-	-	-	-	-	62	-	-	-	-	-	89	-	-	-	1	-	80	-	-
000840F:33936	C	T	-	39	-	-	-	-	-	32	-	-	-	-	-	47	-	-	-	-	-	43	-	-	-	-	-	49	-	-	-	-	-	45	-	-	-	-	-	35	-	-	-	-	-	55	-	-	-
001000F:11513	A	G	71	-	-	-	-	-	56	-	-	-	-	-	80	-	-	-	-	-	71	-	-	-	-	-	80	-	-	-	-	-	56	-	-	-	-	-	92	-	-	-	-	-	88	-	-	-	-
001189F:47957	C	T	1	103	-	-	-	-	-	86	-	-	-	-	-	115	-	-	-	-	-	92	-	-	-	-	2	101	-	-	-	-	-	96	-	-	-	-	-	108	-	-	-	-	-	112	-	-	-
277
000000F:4700850	T	C	-	-	-	101	-	-	-	-	-	58	-	-	-	-	-	91	-	-	-	-	-	91	-	-	-	-	-	102	-	-	-	-	-	90	-	-	-	-	-	111	-	-	-	-	-	86	-
000000F:4916333	G	A	-	-	101	-	-	-	-	-	76	-	-	-	-	-	96	-	-	-	-	-	101	-	-	-	-	-	106	-	-	-	-	-	100	-	-	-	-	-	106	-	-	-	-	-	124	-	-
000000F:5082604	T	C	-	-	-	107	-	-	-	-	-	79	-	-	-	-	-	127	-	-	-	-	-	102	-	-	-	-	-	99	-	-	-	-	-	93	-	-	-	-	-	113	-	-	-	-	-	110	-
000001F:1250559	G	A	-	-	101	-	-	-	-	-	95	-	-	-	-	-	121	-	-	-	-	-	101	-	-	-	-	-	104	-	-	-	-	-	108	-	-	-	-	-	139	-	-	-	-	-	128	-	-
000003F_007:76982	G	A	1	-	105	1	-	-	-	-	72	-	-	-	-	-	104	-	-	-	-	-	124	-	-	-	-	-	79	-	-	-	-	-	97	-	-	-	-	-	130	-	-	-	-	-	117	-	-
000003F_021:176085	C	G	-	93	-	-	-	-	-	76	-	-	-	-	-	91	-	-	-	-	-	108	-	-	-	-	-	104	-	-	-	-	-	87	-	-	-	-	-	125	-	-	-	-	-	119	-	-	-
000005F:2277768	A	'+T'	116	-	-	-	-	-	100	-	-	-	-	-	128	-	-	-	-	1	113	-	-	1	-	-	120	-	-	-	-	-	119	-	-	-	-	-	143	-	-	-	-	-	144	-	-	-	-
000005F:2277778	C	G	-	112	-	-	-	-	-	100	-	-	-	-	-	128	-	-	-	-	-	104	-	-	-	-	-	122	-	-	-	-	-	121	-	-	-	-	-	156	-	-	-	-	-	141	-	-	-
000005F:4393181	T	A	-	-	-	111	-	-	-	-	-	107	-	-	-	-	-	113	-	-	-	-	-	121	-	-	-	-	-	98	-	-	-	-	-	115	-	-	-	-	-	133	-	-	-	-	-	133	-
000006F:3175203	T	G	-	-	-	75	-	-	-	-	-	78	-	-	-	-	1	103	-	-	-	-	-	80	-	-	-	-	-	83	-	-	-	-	-	92	-	-	-	-	-	92	-	-	-	-	-	116	-
000007F:2311151	G	A	-	-	85	-	-	-	-	-	68	-	-	-	-	-	69	-	-	-	-	-	88	-	-	-	-	-	68	-	-	-	-	-	75	-	-	-	-	-	109	-	-	-	-	-	98	-	-
000008F:2299101	C	A	-	83	-	-	-	-	-	90	-	-	-	-	-	79	-	-	-	-	-	87	-	-	-	-	-	83	-	-	-	-	-	90	-	-	-	-	-	109	-	-	-	-	-	113	-	-	-
000009F:491603	G	A	1	-	78	-	-	-	-	-	52	-	-	-	-	-	60	-	-	-	-	-	77	-	-	-	-	-	70	-	-	-	-	-	72	-	-	-	-	-	115	-	-	-	-	-	103	-	-
000010F:1213916	C	T	-	90	-	-	-	-	-	75	-	-	-	-	-	90	-	-	-	-	-	93	-	-	-	-	-	84	-	-	-	-	-	60	-	-	-	-	-	123	-	-	-	-	-	113	-	-	-
000010F:2365186	T	C	-	-	-	129	-	-	-	-	-	101	-	-	1	-	-	120	-	-	-	-	-	114	-	-	-	-	-	131	-	-	-	-	-	94	-	-	-	-	-	129	-	-	-	-	-	116	-
000011F:78945	G	T	-	-	127	-	-	-	-	-	105	-	-	-	-	-	117	-	-	-	-	-	142	-	-	-	-	-	115	-	-	-	-	-	99	-	-	-	-	-	119	-	-	-	-	-	105	-	-
000013F:1639155	C	T	-	98	-	-	-	-	-	66	-	-	-	-	-	89	-	-	-	-	-	74	-	-	-	-	-	84	-	-	-	-	-	92	-	-	-	-	-	116	-	-	-	-	-	112	-	-	-
000013F:733417	A	T	104	-	-	-	-	-	92	-	-	-	-	-	122	-	-	-	-	-	99	-	-	-	-	-	97	-	-	-	-	-	101	-	-	-	-	-	111	-	-	-	-	-	91	-	-	-	-
000014F:1880543	A	G	83	-	-	-	-	-	82	-	-	-	-	-	69	-	-	-	-	-	96	-	-	-	-	-	63	-	-	-	-	-	73	-	-	-	-	-	132	-	-	-	-	-	127	-	-	-	-
000014F:523106	C	T	-	59	-	-	-	-	-	51	-	-	-	-	-	55	-	-	-	-	-	70	-	-	-	-	-	88	-	-	-	-	-	67	-	-	-	-	-	95	-	-	-	-	-	94	-	-	-
000017F:2172363	A	G	96	-	-	-	-	-	90	-	-	-	-	-	102	-	-	-	-	-	100	-	-	-	-	-	91	-	-	-	-	-	100	-	-	-	-	-	110	-	-	-	-	-	117	-	-	-	-
000017F:2794417	C	T	-	84	-	-	-	-	-	86	-	-	-	-	-	88	-	-	-	-	-	77	-	-	-	-	-	91	-	-	-	-	-	99	-	-	-	-	-	111	-	-	-	-	-	114	-	-	-
000019F:2256732	G	T	-	-	91	-	-	-	-	-	78	-	-	-	-	-	83	-	-	-	-	-	81	-	-	-	-	-	99	-	-	-	-	-	69	-	-	-	-	-	106	-	-	-	-	-	112	-	-
000020F:1232420	A	G	115	-	-	-	-	-	92	-	-	-	-	-	130	-	-	-	-	-	117	-	-	-	-	-	135	-	-	-	-	-	80	-	-	-	-	-	166	-	-	-	-	-	137	-	-	-	-
000022F:1866624	C	T	-	83	-	-	-	-	-	83	-	-	-	-	-	83	-	-	-	-	-	85	-	-	-	-	-	77	-	-	-	-	-	80	-	-	-	-	-	100	-	-	-	-	-	109	-	-	-
000022F:836852	A	T	104	-	-	-	-	-	135	-	-	-	-	-	134	-	-	-	-	-	118	-	-	-	-	-	124	-	-	-	-	-	90	-	-	-	-	-	151	-	-	-	-	-	156	-	-	-	-
000024F:683670	C	T	-	77	-	-	-	-	-	72	-	-	-	-	-	87	-	-	-	-	-	106	-	-	-	-	-	93	-	-	-	-	-	87	-	-	-	-	-	119	-	-	-	-	-	109	-	-	-
000025F_902:734961	A	'-TAAAT'	54	-	-	-	-	-	35	-	-	-	-	-	63	-	-	-	-	-	64	-	-	-	-	-	55	-	-	-	-	-	45	-	-	-	-	-	54	-	-	-	-	-	57	-	-	-	-
000026F:1589114	T	C	-	-	-	142	-	-	-	-	-	90	-	-	-	-	-	99	-	-	-	-	-	108	-	-	-	-	-	116	-	-	-	-	-	97	-	-	-	-	-	124	-	-	-	1	-	135	-
000027F:1171687	A	'+T'	95	-	-	-	-	-	75	-	-	-	-	-	89	1	-	-	-	-	93	-	-	-	-	-	77	-	-	-	-	-	84	-	-	-	-	-	99	-	-	-	-	-	99	-	-	-	-
000028F:1215350	C	T	-	85	-	-	-	-	-	78	-	-	-	-	-	80	-	-	-	-	-	92	-	-	-	-	1	103	-	-	-	-	-	101	-	-	-	-	-	146	-	-	-	-	-	112	-	-	-
000028F:828816	G	'-T'	-	-	44	-	-	-	-	-	31	-	-	-	-	-	36	-	-	-	-	-	53	-	-	-	-	-	50	-	-	-	-	-	39	1	-	1	-	-	68	-	-	-	-	-	70	-	-
000036F:208574	G	A	-	-	120	-	-	-	-	-	99	-	-	-	-	-	135	-	-	-	-	-	104	-	-	-	-	-	102	-	-	-	-	-	122	-	-	-	-	-	165	-	-	-	-	-	117	-	-
000036F:992071	G	C	-	-	94	1	-	-	-	-	81	-	-	-	-	-	109	-	-	-	-	-	99	-	-	-	-	-	118	-	-	-	-	-	101	-	-	-	-	-	154	-	-	-	-	-	138	-	-
000042F:1196386	C	T	-	94	-	-	-	-	-	102	-	-	-	-	1	115	-	-	-	-	-	102	-	-	-	-	-	84	-	-	-	-	-	77	-	-	-	-	-	123	-	-	-	-	-	120	-	-	-
000042F:625261	A	T	69	-	-	-	-	-	59	-	-	-	-	-	81	-	-	-	-	-	61	-	-	-	-	-	79	-	-	-	-	-	89	-	-	-	-	-	135	-	-	-	-	-	130	-	-	-	-
000042F:977870	C	T	-	67	-	-	-	-	-	64	-	-	-	-	-	62	-	-	-	-	-	81	-	-	-	-	-	50	-	-	-	-	-	69	-	-	-	-	-	102	-	-	-	-	-	104	-	-	-
000044F:942517	A	T	59	-	-	-	-	2	47	-	-	1	-	2	52	-	-	-	-	2	56	-	-	-	1	1	47	-	-	-	-	-	44	-	-	-	-	2	46	-	-	-	-	1	63	-	-	-	-
000045F:1482871	G	T	-	-	95	-	-	-	-	-	76	-	-	-	-	-	90	-	-	-	-	-	100	-	-	-	-	-	76	-	-	-	-	-	101	-	-	-	-	-	129	-	-	-	-	-	134	-	-
000046F:1292598	G	T	-	-	22	-	-	-	-	-	31	-	-	-	-	-	25	-	-	-	-	-	50	-	-	-	-	-	28	-	-	-	-	-	36	-	-	-	-	-	35	-	-	-	-	-	31	-	-
000047F:1817452	A	G	116	-	-	-	-	-	107	-	-	-	-	-	101	-	-	-	-	-	117	-	-	-	-	-	126	-	-	-	-	-	110	-	-	-	-	-	140	-	-	-	-	-	130	-	-	-	-
000048F:1026569	T	C	-	-	-	104	-	-	-	-	-	87	-	-	-	-	-	84	-	-	-	-	-	130	-	-	-	-	-	117	-	-	-	-	-	124	-	-	-	-	-	131	-	-	-	-	-	120	-
000048F:1765124	T	C	-	-	-	92	-	-	-	-	-	96	-	-	-	-	-	103	-	-	-	-	-	101	-	-	-	-	-	89	-	-	-	-	-	82	-	-	-	-	-	123	-	-	-	-	-	135	-
000049F:1224051	C	A	-	72	-	-	-	-	-	56	-	-	-	-	-	76	-	-	-	-	-	62	-	-	-	-	-	68	-	-	-	-	-	72	-	-	-	-	-	90	-	-	-	-	-	58	-	-	-
000050F:1425071	G	T	-	-	85	-	-	-	-	-	91	-	-	-	-	-	80	-	-	-	-	-	86	-	-	-	-	-	72	-	-	-	-	-	83	-	-	-	-	-	114	-	-	-	1	-	101	-	-
000050F:320724	T	'-CGAAAACTTGA'	-	-	-	112	-	-	-	-	-	86	-	-	-	-	-	102	-	-	-	-	-	110	-	-	-	-	-	89	-	-	-	-	-	97	-	-	-	-	-	136	-	-	-	-	-	120	-
000050F:826009	T	A	-	-	-	66	-	-	-	-	-	61	-	-	-	-	-	71	-	-	-	-	-	70	-	-	-	-	-	63	-	-	-	-	-	73	-	-	-	-	-	115	-	-	-	-	-	101	-
000052F:1469763	T	C	-	-	-	125	-	-	-	-	-	109	-	-	-	-	-	114	-	-	-	-	-	110	-	-	-	-	-	115	-	-	-	-	-	126	-	-	-	-	-	155	-	-	-	-	-	149	-
000056F:1182217	A	T	98	-	-	-	-	-	86	-	-	-	-	-	104	-	-	-	-	-	106	-	-	-	-	-	94	-	-	-	-	-	79	-	-	-	-	-	114	-	-	-	-	-	143	-	-	-	-
000056F:449614	C	T	-	40	-	-	-	-	-	29	-	-	-	-	-	41	-	-	-	-	-	49	-	-	-	-	-	40	-	-	-	-	-	40	-	-	-	-	-	74	-	-	-	-	-	54	-	-	-
000057F:1469242	G	A	-	-	72	-	-	-	-	-	69	-	-	-	-	-	64	-	-	-	-	-	77	-	-	-	-	-	63	-	-	-	-	-	81	-	-	-	-	-	80	-	-	-	-	-	72	-	-
000061F:1646418	G	'+A'	-	-	39	-	-	-	-	-	42	-	-	-	-	-	45	-	-	-	-	-	36	-	-	-	-	-	50	-	-	-	-	-	50	-	-	-	-	-	52	-	-	-	-	-	54	-	-
000067F:36150	C	T	-	93	-	-	-	-	-	78	-	-	-	-	-	92	-	-	-	-	-	109	-	-	-	-	-	78	-	-	-	-	-	75	-	-	-	-	-	115	-	-	-	-	-	105	-	-	-
000068F:259207	A	G	56	-	-	-	-	-	37	-	-	-	-	-	57	-	-	-	-	-	68	-	-	-	-	-	51	1	-	-	-	-	56	-	-	-	-	-	80	-	-	-	-	-	102	-	-	-	-
000070F:1023327	T	'+A'	-	-	-	101	-	-	-	-	-	77	-	-	-	-	-	97	-	-	-	-	-	97	-	-	-	-	-	105	-	-	-	-	-	72	-	-	-	-	-	96	-	-	-	-	-	114	-
000070F:1519423	A	T	97	-	-	-	-	-	69	-	-	-	-	-	79	-	-	-	-	-	69	-	-	-	-	-	64	-	-	-	-	-	66	-	-	-	-	-	120	-	-	-	-	-	114	-	-	-	-
000073F:1273114	G	A	-	-	94	-	-	-	-	-	70	-	-	-	-	-	68	-	-	-	-	-	74	-	-	-	-	-	78	-	-	-	-	-	66	-	-	-	-	-	88	-	-	-	-	-	96	-	-
000074F:156226	T	C	-	-	-	105	-	-	-	-	-	78	-	-	-	-	-	73	-	-	-	-	-	89	-	-	-	-	-	101	-	-	-	-	-	92	-	-	-	-	-	133	-	-	-	-	1	131	-
000075F:602607	G	'+T'	-	-	116	-	-	-	-	-	100	-	-	-	-	-	121	-	-	-	-	-	119	-	-	-	-	-	131	-	-	-	-	-	114	-	-	-	-	-	143	-	-	-	-	-	140	-	-
000077F:1438481	G	C	-	-	104	-	-	-	-	-	96	-	-	-	-	-	93	-	-	-	1	-	103	-	-	-	-	-	89	-	-	-	-	-	90	-	-	-	-	-	116	-	-	-	-	-	114	-	-
000082F_901:594989	A	C	85	-	-	-	-	-	90	-	-	-	-	-	89	-	-	-	-	-	104	-	-	-	-	-	91	-	-	-	-	-	81	-	-	-	-	-	129	-	-	-	-	-	101	-	-	-	-
000083F:328866	G	'+T'	-	-	103	-	-	-	-	-	73	-	-	-	-	-	89	-	-	-	-	-	102	-	-	-	-	-	81	-	-	-	-	-	76	-	-	-	-	-	91	-	-	-	-	-	81	-	-
000084F:276422	G	A	-	-	89	-	-	-	-	-	62	-	-	-	-	-	102	1	-	-	-	-	104	-	-	-	-	-	90	-	-	-	-	-	95	-	-	-	-	-	113	-	-	-	-	-	106	-	-
000085F:151287	A	'-T'	117	-	-	-	1	-	98	-	-	-	-	-	102	-	-	-	-	-	119	-	-	-	-	-	125	-	-	1	-	-	93	-	-	-	1	-	109	-	-	-	-	-	140	-	-	-	1
000085F:634111	C	T	-	81	-	-	-	-	-	76	-	-	-	-	-	85	-	-	-	-	-	103	-	-	-	-	-	119	-	-	-	-	-	112	-	-	-	-	-	121	-	-	-	-	-	100	-	-	-
000091F:702403	C	T	-	80	-	-	-	-	-	61	-	-	-	-	-	74	-	-	-	-	-	85	-	-	-	-	-	72	-	-	-	-	-	77	-	-	-	-	-	111	-	-	-	-	-	80	-	-	-
000097F:474793	G	T	-	-	48	-	-	-	-	-	34	-	-	-	-	-	30	-	-	-	-	-	42	-	-	-	-	-	42	-	-	-	-	-	25	-	-	-	-	-	52	-	-	-	-	-	41	-	-
000098F:799534	T	C	-	-	-	123	-	-	-	-	-	99	-	-	-	-	-	135	-	-	-	-	-	138	-	-	-	-	-	121	-	-	-	-	-	121	-	-	-	-	-	136	-	-	-	-	-	134	-
000101F:402757	T	C	-	-	-	108	-	-	-	-	-	92	-	-	-	-	-	83	-	-	-	-	-	105	-	-	-	-	-	107	-	-	-	-	-	91	-	-	-	-	-	107	-	-	-	-	-	123	-
000106F:474374	G	A	-	-	73	-	-	-	-	-	56	-	-	-	-	-	82	-	-	-	-	-	72	-	-	-	-	-	79	-	-	-	-	-	76	1	-	-	-	1	98	-	-	-	-	-	91	-	-
000106F:852757	C	G	-	124	-	-	-	-	-	68	-	-	-	-	-	103	-	-	-	-	-	88	-	-	-	-	-	119	-	-	-	-	-	87	-	-	-	-	-	127	-	-	-	-	-	118	-	-	-
000118F:436902	T	C	-	-	-	87	-	-	-	-	-	82	-	-	-	-	-	80	-	-	-	-	-	95	-	-	-	-	-	72	-	-	-	-	-	78	-	-	-	-	-	134	-	-	-	-	-	113	-
000118F:553734	A	'+T'	35	-	-	-	-	-	33	-	-	-	-	-	45	-	-	-	-	-	34	-	-	-	-	-	41	-	-	-	-	-	37	-	-	-	-	-	56	-	-	-	-	-	61	-	-	-	-
000118F:926271	A	T	123	-	-	-	-	-	93	-	-	-	-	-	86	-	-	-	-	-	102	-	-	-	-	-	98	-	-	1	-	-	91	-	-	-	-	-	116	-	-	-	-	-	145	-	-	-	-
000125F:1051504	T	C	-	-	-	98	-	-	-	-	-	73	-	-	-	-	-	98	-	-	-	-	-	81	-	-	-	-	-	94	-	-	-	-	-	87	-	-	-	-	-	123	-	-	-	-	-	136	-
000143F:242181	T	C	-	-	-	68	-	-	-	-	-	49	-	-	-	-	-	74	-	-	-	-	-	67	-	-	-	-	-	59	-	-	-	-	-	54	-	-	-	-	-	90	-	-	-	-	-	72	-
000143F:75621	T	G	-	-	-	99	-	-	-	-	-	84	-	-	-	-	-	93	-	-	-	-	-	87	-	-	-	-	-	75	-	-	-	-	-	81	-	-	-	-	-	115	-	-	-	-	-	119	-
000148F:462540	T	C	-	-	-	111	-	-	-	-	-	85	-	-	-	-	-	96	-	-	-	-	-	109	-	-	-	-	-	110	-	-	-	-	-	99	-	-	-	-	-	133	-	-	-	-	-	164	-
000148F:861351	A	G	119	-	-	-	-	-	110	-	-	-	-	-	133	-	-	-	-	-	120	-	-	-	-	-	113	-	-	-	-	-	113	-	-	-	-	-	152	-	-	-	-	-	142	-	-	-	-
000153F:876372	A	G	96	-	-	-	-	-	59	-	-	-	-	-	70	-	-	-	-	-	87	-	-	-	-	-	84	-	-	-	-	-	83	-	-	-	-	-	102	-	-	-	-	-	104	-	-	-	-
000154F:27378	T	A	-	-	-	35	-	-	-	-	-	33	-	-	-	-	-	41	-	-	-	-	-	40	-	-	-	-	-	30	-	-	-	-	-	30	-	-	-	-	-	47	-	-	-	-	-	40	-
000154F:762614	A	G	84	-	1	-	-	-	65	-	-	-	-	-	59	-	-	-	-	-	87	-	-	-	-	-	80	-	-	-	-	-	90	-	-	-	-	-	146	-	-	-	-	-	110	-	-	-	-
000157F:104118	G	A	-	-	104	-	-	-	-	-	90	1	-	-	-	-	96	-	-	-	-	-	93	-	-	-	-	-	91	-	-	-	-	-	89	1	-	-	-	-	147	-	-	-	-	-	138	-	-
000157F:180384	A	G	83	-	-	-	-	-	71	-	-	-	-	-	105	-	-	-	-	-	143	-	-	-	-	-	81	-	-	-	-	-	77	-	-	-	-	-	115	-	-	-	-	-	123	-	-	-	-
000157F:533598	A	T	116	-	-	-	-	-	97	-	-	-	-	-	93	-	-	-	-	-	100	-	-	-	-	-	115	-	-	-	-	-	111	-	-	-	-	-	125	-	-	-	-	-	135	-	-	-	-
000161F:611199	A	T	79	-	-	-	-	-	74	-	-	-	-	-	78	-	-	-	-	-	98	-	-	-	-	-	73	-	-	-	-	-	92	-	-	-	-	-	108	-	-	-	-	-	137	-	-	-	1
000165F:706775	T	C	-	-	-	109	-	-	-	-	-	86	-	-	-	-	-	75	-	-	-	-	-	92	-	-	-	-	-	113	-	-	-	-	-	83	-	-	-	-	-	132	-	-	-	-	-	123	-
000166F:733840	T	C	-	-	-	96	-	-	-	-	-	84	-	-	-	-	-	101	-	-	-	-	-	108	-	-	-	-	-	87	-	-	-	-	-	95	-	-	-	-	-	105	-	-	-	-	-	94	-
000172F:174538	A	T	40	-	-	-	-	-	39	-	-	-	-	-	49	-	-	-	-	-	65	-	-	-	-	-	33	-	-	-	-	-	50	-	-	-	-	-	63	-	-	-	-	-	68	-	-	-	-
000182F:212111	T	'-A'	-	-	-	86	-	-	-	-	-	82	-	-	-	-	-	101	-	-	-	-	-	88	-	-	-	-	-	80	-	-	-	-	-	97	-	-	-	-	-	105	-	-	-	-	-	108	-
000188F:570504	G	A	-	-	99	-	-	-	-	-	103	-	-	-	-	-	102	-	-	-	-	-	108	-	-	-	-	-	105	-	-	-	-	-	82	-	-	-	-	-	140	-	-	-	-	-	124	-	-
000190F:699534	C	T	-	100	-	-	-	-	-	98	-	-	-	-	-	78	-	-	-	-	-	83	-	-	-	-	-	104	-	-	-	-	-	71	-	-	-	-	-	109	-	-	-	-	-	120	-	-	-
000191F:95622	G	A	-	-	83	-	-	-	-	-	57	-	-	-	-	-	56	-	-	-	-	-	67	-	-	-	-	-	77	-	-	-	-	-	80	-	-	-	-	-	87	-	-	-	-	-	84	-	-
000195F:419451	T	A	-	-	-	101	-	-	-	-	-	84	-	-	-	-	-	113	-	-	-	-	-	137	-	-	-	-	-	126	-	-	-	-	-	100	-	-	-	-	-	155	-	-	-	-	-	133	-
000195F:534388	G	A	-	-	56	-	-	-	-	-	37	-	-	-	-	-	47	-	-	-	-	-	59	-	-	-	-	-	40	-	-	-	-	-	46	-	-	-	-	-	51	-	-	-	-	-	70	-	-
000195F:653459	C	T	-	86	-	-	-	-	-	81	-	-	-	-	-	95	-	-	-	-	-	89	-	-	-	-	-	67	-	-	-	-	-	81	-	-	-	-	-	80	-	-	-	-	-	108	-	-	-
000214F:150553	G	A	-	-	69	-	-	-	-	-	44	-	-	-	-	-	71	-	-	-	-	-	74	-	-	-	-	-	84	-	-	-	-	-	81	-	-	-	-	-	87	-	-	-	-	-	114	-	-
000214F:474715	C	A	-	84	-	-	-	-	-	55	-	-	-	-	-	76	-	-	-	-	-	85	-	-	-	-	-	80	-	-	-	-	-	80	-	-	-	-	-	107	-	-	-	-	-	104	-	-	-
000224F:232081	G	C	-	-	105	-	-	-	-	-	95	-	-	-	-	-	95	-	-	-	-	-	97	-	-	-	-	-	99	-	-	-	-	-	96	-	-	-	-	-	150	-	-	-	-	-	138	-	-
000236F:669622	G	A	-	-	25	-	-	-	-	-	43	-	-	-	-	-	26	-	-	-	-	-	46	-	-	-	-	-	31	-	-	-	-	-	42	-	-	-	-	-	48	-	-	-	-	-	46	-	-
000239F:456053	T	A	-	-	-	51	-	-	-	-	-	36	-	-	-	-	-	49	-	-	-	-	-	33	-	-	-	-	-	38	-	-	-	-	-	27	-	-	-	-	-	67	-	-	-	-	1	65	-
000240F:671844	C	T	-	44	-	-	-	-	-	40	-	-	-	-	-	43	-	-	-	-	-	44	-	-	-	-	-	43	-	-	-	-	-	37	-	-	-	-	-	63	-	-	-	-	-	59	-	-	-
000245F:185071	C	A	-	63	-	-	-	-	-	83	-	-	-	-	-	82	-	-	-	-	-	93	-	-	-	-	-	86	-	-	-	-	-	69	-	-	-	-	-	95	-	-	-	-	-	123	-	-	-
000248F:121498	A	G	81	-	-	-	-	-	86	-	-	-	-	-	83	-	-	-	-	-	93	-	-	-	-	-	112	-	-	-	-	-	91	-	-	-	-	-	130	-	-	-	-	-	112	-	-	-	-
000249F:389696	G	A	-	-	33	-	-	-	-	-	32	-	-	-	-	-	37	-	-	-	-	-	34	-	-	-	-	-	39	-	-	-	-	-	46	-	-	-	-	-	42	-	-	-	-	-	38	-	-
000249F:459146	A	'-C'	75	-	-	-	-	-	69	-	-	-	-	-	90	-	-	-	-	-	87	-	-	-	-	-	84	-	-	-	-	-	67	-	-	-	-	-	118	-	-	-	-	-	101	-	-	-	-
000263F:603572	A	T	60	-	-	-	-	-	26	-	-	-	-	-	57	-	-	-	-	-	45	-	-	-	-	-	50	-	-	-	-	-	44	-	-	-	-	-	43	-	-	-	-	-	30	-	-	-	-
000263F:603574	A	T	52	-	-	-	-	-	26	-	-	-	-	-	55	-	-	-	-	1	43	-	-	-	-	-	48	-	-	-	1	-	41	-	-	-	-	-	41	-	-	-	-	-	31	-	-	-	-
000267F:447749	A	T	116	-	-	-	-	-	101	-	-	-	-	-	96	-	-	-	-	-	98	-	-	-	-	1	107	-	-	1	-	-	92	-	-	-	-	3	117	-	-	-	-	-	95	-	-	-	-
000269F:419851	C	T	-	99	-	-	-	-	-	61	-	-	-	-	1	88	-	-	-	-	-	84	-	-	-	-	-	91	-	-	-	-	-	88	-	-	-	-	-	113	-	-	-	-	-	115	-	-	-
000270F:241864	C	'-AAAAAAAACAA'	-	67	-	-	-	-	-	46	-	-	-	-	-	73	-	-	-	-	-	62	-	-	1	-	-	57	-	-	-	-	1	71	-	-	1	-	1	83	-	-	-	-	-	102	-	-	-
000279F:175026	T	A	-	-	-	107	-	-	-	-	-	82	-	-	-	-	-	102	-	-	-	-	-	96	-	-	-	-	-	88	-	-	-	-	-	104	-	-	-	-	-	131	-	-	-	-	-	139	-
000290F:111502	C	A	-	29	-	-	-	-	-	40	-	-	-	-	-	39	-	-	-	-	-	47	-	-	-	-	-	39	-	-	-	-	-	28	-	-	-	-	-	59	-	-	-	-	-	52	-	-	-
000290F:55582	G	'+T'	-	-	52	-	-	-	-	-	46	-	-	-	-	-	47	-	-	-	-	-	50	-	-	-	-	-	44	-	-	1	-	-	52	-	-	-	-	-	81	-	-	-	-	-	83	-	-
000297F:327336	G	T	-	-	101	-	-	-	-	-	75	-	-	-	-	-	75	-	-	-	-	-	68	-	-	-	-	-	86	-	-	-	-	-	85	-	-	-	-	-	129	-	-	-	-	-	124	-	-
000321F:355370	T	A	-	-	-	93	-	-	-	-	-	68	-	-	-	-	-	87	1	-	-	-	-	68	-	-	-	-	-	71	-	-	-	-	-	69	-	-	-	-	-	91	-	-	-	-	-	91	-
000331F:313254	C	T	-	84	-	-	-	-	-	68	-	-	-	-	-	82	-	-	-	-	-	89	-	-	-	-	-	86	-	-	-	-	-	70	-	-	-	-	-	99	-	-	-	-	-	93	-	-	-
000334F:47192	T	C	-	-	-	89	-	-	-	-	-	95	-	-	-	-	-	102	-	-	-	-	-	99	-	-	-	1	-	82	-	-	-	-	-	96	-	-	-	-	-	112	-	-	-	-	-	118	-
000360F:336535	C	G	-	96	-	-	-	-	-	77	-	-	-	-	-	102	-	-	-	-	-	107	-	-	-	-	-	111	-	-	-	-	-	91	-	-	-	-	-	144	-	-	-	-	-	122	-	-	-
000378F:437666	A	G	119	-	-	-	-	-	117	-	-	-	-	-	125	-	-	-	-	-	123	-	-	-	-	-	114	1	-	-	-	-	119	-	-	-	-	-	171	-	-	-	-	-	195	-	-	-	-
000386F:432482	C	T	-	102	-	-	-	-	-	85	-	-	-	-	-	96	-	-	-	-	-	108	-	-	-	-	-	80	-	-	-	-	-	99	-	-	-	-	-	141	-	-	-	-	-	114	-	-	-
000402F:286412	T	C	-	-	-	45	-	-	-	-	-	40	-	-	-	-	-	58	-	-	-	-	-	53	-	-	-	-	-	48	-	-	-	-	-	47	-	-	-	-	-	70	-	-	-	-	-	78	-
000405F:299488	T	G	-	-	-	66	-	-	-	-	-	64	-	-	-	-	-	77	-	-	-	-	-	95	-	-	-	-	-	77	-	-	-	-	-	66	-	-	-	-	-	76	-	-	-	-	-	86	-
000408F:210464	C	'-A'	-	71	-	-	-	-	-	53	-	-	-	-	1	76	-	-	-	1	-	78	-	-	-	-	-	68	-	-	-	-	-	60	-	-	-	-	-	112	-	-	-	-	-	109	-	-	-
000412F:320154	C	T	-	65	-	-	-	-	-	55	-	-	-	-	-	86	-	-	-	-	-	53	-	-	-	-	-	67	-	-	-	-	-	69	-	-	-	-	-	95	-	-	-	-	-	91	-	-	-
000437F:195520	T	A	-	-	-	78	-	2	-	-	-	58	-	1	-	-	-	93	-	-	-	-	-	83	-	-	-	-	-	93	-	2	-	-	-	72	-	2	-	-	-	114	-	-	-	-	-	121	-
000440F:60685	C	T	-	48	-	-	-	-	-	49	-	-	-	-	-	71	-	-	-	-	-	91	-	-	-	-	-	64	-	-	-	-	-	90	-	-	-	-	-	172	-	-	-	-	-	161	-	-	-
000536F:191498	C	A	-	94	-	-	-	-	-	69	-	-	-	-	-	87	-	-	-	-	-	91	-	-	-	-	-	80	-	-	-	-	-	76	-	-	-	-	-	116	-	-	-	-	-	122	-	-	-
000599F:193958	C	'+CT'	-	79	-	-	-	3	-	80	-	-	-	-	-	69	-	-	-	2	-	67	-	-	-	3	-	61	-	-	-	-	-	61	-	-	-	-	-	109	-	-	-	1	-	86	-	-	-
000702F_002:176763	G	A	-	-	78	-	-	-	-	-	49	-	-	-	-	-	78	-	-	-	-	-	74	-	-	-	-	-	71	-	-	-	-	-	65	-	-	-	-	-	119	-	-	-	-	-	101	-	-
000722F:45151	C	T	-	83	-	-	-	-	-	60	-	-	-	-	-	85	-	-	-	-	-	63	-	-	-	-	-	71	-	-	-	-	1	102	-	-	-	-	-	94	-	-	-	-	-	89	-	-	-
000723F:129094	G	A	-	-	34	-	-	-	-	-	27	-	-	-	-	-	35	-	-	-	-	-	30	-	-	-	-	-	39	-	-	-	-	-	28	-	-	-	-	-	42	-	-	-	-	-	43	-	-
000782F:179970	A	'+TC'	79	-	-	-	-	-	72	-	-	-	-	-	78	-	-	-	-	-	77	-	-	-	-	-	59	-	-	-	-	-	71	-	-	-	-	-	92	-	-	-	-	-	84	-	-	-	-
000792F:94974	C	T	-	46	-	-	-	-	-	36	-	-	-	-	-	41	-	-	-	-	-	51	-	-	-	-	-	36	-	-	-	-	-	38	-	-	-	-	-	62	-	-	-	-	-	45	-	-	-
001136F:22980	G	A	-	-	25	-	-	-	-	-	18	-	-	-	-	-	31	-	-	-	-	-	24	-	-	-	-	-	16	-	-	-	-	-	33	-	-	-	-	-	30	-	-	-	-	-	39	-	-
001429F:27271	G	T	-	-	34	-	-	-	-	-	34	-	-	-	-	-	42	-	-	-	-	-	50	-	-	-	-	-	32	-	-	-	-	-	28	-	-	-	-	-	53	-	-	-	-	-	56	-	-
001581F:643	T	A	-	-	-	108	-	-	-	-	-	91	-	-	-	-	-	109	-	-	-	-	-	116	-	-	-	-	-	84	-	-	-	-	-	127	-	-	-	-	-	147	-	-	-	-	-	126	-
76
000000F:2900417	G	A	-	-	95	-	-	-	-	-	76	-	-	-	-	-	93	-	-	-	-	-	94	-	-	-	-	-	105	-	-	-	-	-	91	-	-	-	-	-	132	-	-	-	-	-	104	-	-
000000F:912318	G	A	-	-	126	-	-	-	-	-	78	-	-	-	-	-	99	-	-	-	-	-	87	-	-	-	-	-	90	1	-	-	-	-	93	-	-	-	-	-	124	-	-	-	-	-	139	-	-
000001F:870280	C	T	-	27	-	-	-	-	-	33	-	-	-	-	-	33	-	-	-	-	-	31	-	-	-	-	-	34	-	-	-	-	-	42	-	-	-	-	-	55	-	-	-	-	-	49	-	-	-
000005F:104162	A	T	80	-	-	-	-	-	72	-	-	-	-	-	106	-	-	-	-	-	91	-	-	-	-	-	90	-	-	-	-	-	91	-	-	-	-	-	110	-	-	-	-	-	100	-	1	-	-
000005F:2711746	T	'-TTG'	-	-	-	124	-	-	-	-	-	89	-	-	-	-	-	103	-	-	-	-	-	132	-	-	-	-	-	109	-	-	-	-	-	116	-	-	-	-	-	112	-	-	-	-	-	125	-
000005F:499415	T	A	-	-	-	117	-	-	-	-	-	90	-	-	-	-	-	126	-	-	-	-	-	92	-	-	-	-	-	100	-	-	-	-	-	104	-	-	-	-	-	142	-	-	-	-	-	160	-
000006F:1970181	T	A	-	-	-	67	-	-	-	-	-	75	-	-	-	-	-	75	-	-	-	-	-	93	-	-	-	-	-	71	-	-	-	-	-	78	-	-	-	-	-	92	-	-	-	-	-	112	-
000006F:2215914	A	'-AT'	109	-	-	-	-	-	97	-	-	-	-	-	150	-	-	-	-	-	115	-	-	-	-	-	117	-	-	-	-	-	89	-	-	-	-	-	146	-	-	-	-	-	145	-	-	-	-
000007F:3124188	T	C	-	-	-	88	-	-	-	-	-	65	-	-	-	-	-	88	-	-	-	-	-	90	-	-	-	-	-	89	-	-	-	-	-	77	-	-	-	-	-	107	-	-	-	-	-	121	-
000008F:2510278	G	A	-	-	108	-	-	-	-	-	67	-	-	-	-	-	94	-	-	-	-	-	105	-	-	-	-	-	90	-	-	-	-	-	89	-	-	-	-	-	124	-	-	-	-	-	116	-	-
000008F:3238369	G	'-T'	-	-	95	-	-	-	-	-	91	-	-	-	-	-	110	-	-	-	-	-	87	-	-	-	-	-	104	-	-	-	-	-	110	-	-	-	-	-	140	-	-	-	-	-	141	-	-
000010F:1253893	T	A	-	-	-	88	-	-	-	-	-	91	-	-	-	-	-	91	-	-	-	-	-	118	-	-	-	-	-	88	-	-	-	-	-	82	-	-	-	-	-	110	-	-	-	-	-	94	-
000010F:801940	T	C	-	-	-	122	-	-	-	-	-	93	-	-	-	-	-	119	-	-	-	-	-	106	-	-	-	-	-	113	-	-	-	-	-	103	-	-	-	-	-	132	-	-	-	-	-	138	-
000012F:2904519	G	A	-	-	76	-	-	-	-	-	58	1	-	-	-	-	86	-	-	-	-	-	61	-	-	-	-	-	67	-	-	-	-	-	73	-	-	-	-	-	86	-	-	-	-	-	91	-	-
000013F:2506583	T	A	-	-	-	116	-	-	-	-	-	95	-	-	-	-	-	95	-	-	-	-	-	91	-	-	-	-	-	107	-	-	-	-	-	102	-	-	-	-	-	105	-	-	-	-	-	113	-
000015F:2022232	C	T	-	70	-	-	-	-	-	82	-	-	-	-	-	74	-	-	-	-	-	83	-	-	-	-	-	73	-	-	-	-	-	83	-	-	-	-	-	95	-	-	-	-	-	101	-	-	-
000015F:898362	G	A	-	-	107	1	-	-	-	-	87	1	-	-	-	-	92	-	-	-	-	-	82	-	-	-	-	-	95	-	-	-	-	-	94	-	-	-	-	-	108	-	-	-	-	-	135	-	-
000017F:1058523	G	T	-	-	69	-	-	-	-	-	59	-	-	-	-	-	64	-	-	-	-	-	79	-	-	-	-	-	62	-	-	-	-	-	69	-	-	-	-	-	97	-	-	-	-	-	92	-	-
000017F:1492874	C	T	-	78	-	-	-	-	-	56	-	-	-	-	-	63	-	-	-	-	-	76	-	-	-	-	-	72	-	-	-	-	-	70	-	-	-	-	-	143	-	-	-	-	-	112	-	-	-
000017F:2857607	T	'+A'	-	-	-	76	-	-	-	-	-	55	-	-	-	-	-	76	-	-	-	-	-	78	-	-	-	-	-	84	-	-	-	-	-	57	-	-	-	-	-	96	-	-	-	-	-	93	-
000017F:2874067	T	'+A'	-	-	-	70	1	-	-	-	-	58	-	-	-	-	-	85	-	-	-	-	-	64	-	-	-	-	-	67	-	-	-	-	-	81	-	-	-	-	-	83	-	-	-	-	-	102	-
000018F:106843	G	A	-	-	48	-	-	-	-	-	34	-	-	-	-	-	45	-	-	-	1	-	63	-	-	-	-	-	49	-	-	-	-	-	51	-	-	-	-	-	84	-	-	-	-	-	66	-	-
000018F:1709771	C	T	-	81	-	-	-	-	-	66	-	-	-	-	-	84	-	-	-	-	-	103	-	-	-	-	-	83	-	-	-	-	-	91	-	-	-	-	-	143	-	-	-	-	-	127	-	-	-
000019F:772047	T	A	-	-	-	89	-	-	-	-	-	70	-	-	-	-	-	100	-	-	-	-	-	111	-	-	-	-	-	81	-	-	-	-	-	104	-	-	-	-	-	137	-	-	-	-	-	116	-
000020F:1951675	C	T	-	83	-	-	-	-	-	75	-	-	-	-	-	89	-	-	-	-	-	89	-	-	-	-	-	68	-	-	-	-	-	75	-	-	-	-	-	119	-	-	-	-	-	107	-	-	-
000020F:476326	T	C	-	-	-	123	-	-	-	-	-	74	-	-	-	-	-	112	-	-	-	-	-	138	-	-	-	-	-	133	-	-	-	-	-	110	-	-	-	-	-	116	-	-	-	-	-	107	-
000021F:714008	G	A	-	-	107	-	-	-	-	-	85	-	-	-	-	-	94	-	-	-	-	-	100	-	-	-	-	-	108	-	-	-	-	-	61	-	-	-	-	-	172	-	-	-	-	-	145	-	-
000022F:2096116	G	A	-	-	75	-	-	-	-	-	67	-	-	-	-	-	80	-	-	-	-	-	78	-	-	-	-	-	73	-	-	-	-	-	64	-	-	-	-	-	94	-	-	-	-	-	79	-	-
000022F:686623	T	A	-	-	-	82	-	-	-	-	-	67	-	-	-	-	-	97	-	-	-	-	-	69	-	-	-	-	-	100	-	-	-	-	-	87	-	-	-	-	-	80	-	-	-	-	-	116	-
000025F_902:827100	T	'+A'	-	-	-	58	-	-	-	-	-	45	-	-	-	-	-	58	-	-	-	-	-	45	-	-	-	-	-	65	-	-	-	-	-	55	-	-	-	-	-	93	-	-	-	-	-	77	-
000026F:1982744	C	T	-	114	-	-	-	-	-	78	-	-	-	-	-	104	-	-	-	-	-	99	-	-	-	-	-	123	-	-	-	-	-	108	-	-	-	-	-	155	-	-	-	-	-	140	-	-	-
000027F:1401290	C	T	-	62	-	-	-	-	-	67	-	-	-	-	-	85	-	-	-	-	-	102	-	-	-	-	-	88	-	-	-	-	-	77	-	-	-	-	-	151	-	-	-	-	-	128	-	-	-
000028F:1406034	A	G	127	-	-	-	-	-	94	-	-	-	-	-	95	-	-	-	-	-	120	-	-	-	-	-	103	-	-	-	-	-	98	-	-	-	-	-	130	-	-	-	-	-	138	-	-	-	-
000032F:1120726	A	T	69	-	-	-	-	-	54	-	-	-	-	-	78	-	-	-	-	-	67	-	-	-	-	-	62	-	-	1	-	-	73	-	-	-	-	-	86	-	-	-	-	-	82	-	-	-	-
000039F:471158	A	G	83	-	-	-	-	-	70	-	-	-	-	-	86	-	-	-	-	-	90	-	-	-	-	-	81	-	-	-	-	-	86	-	-	-	-	-	128	-	-	-	-	-	109	-	-	-	-
000042F:1249577	C	A	-	134	-	-	-	-	-	105	-	-	-	-	-	98	-	-	-	-	-	121	-	-	-	-	-	110	-	-	-	-	-	116	-	-	-	-	-	134	-	-	-	-	-	132	-	-	-
000042F:1251041	C	T	-	126	-	-	-	-	-	79	-	-	-	-	-	94	1	-	-	-	-	113	-	-	-	-	-	109	-	-	-	-	-	87	-	-	-	-	-	125	-	-	-	-	-	122	-	-	-
000042F:1952027	G	A	-	-	93	-	-	-	-	-	85	-	-	-	-	-	87	-	-	-	-	-	74	-	-	-	-	-	84	-	-	-	-	-	114	-	-	-	3	-	128	-	-	-	4	-	100	-	-
000050F:1360621	G	C	-	-	43	-	-	-	-	-	49	-	-	-	-	-	52	-	-	-	-	-	53	-	-	-	-	-	53	-	-	-	-	-	45	-	-	-	-	-	64	-	-	-	-	-	58	-	-
000050F:809568	G	A	-	-	110	-	-	-	-	-	91	-	-	-	-	-	84	-	-	-	-	-	110	-	-	-	-	-	113	-	-	-	-	-	99	-	-	-	-	-	121	-	-	-	-	-	147	-	-
000051F:1261575	A	'+T'	97	-	-	-	-	-	81	-	-	-	-	-	99	-	-	-	-	-	134	-	-	-	2	-	94	-	-	-	-	-	116	-	-	-	-	-	125	-	-	-	-	-	131	-	-	-	-
000051F:1770610	T	A	-	-	-	57	-	-	-	-	-	50	-	-	-	-	-	54	-	-	-	-	-	55	-	-	-	-	-	67	-	-	-	-	-	54	-	-	-	-	-	77	-	-	-	-	-	55	-
000051F:373903	T	G	-	-	-	114	-	-	-	-	-	74	-	-	-	-	-	91	-	-	-	-	-	98	-	-	-	-	-	102	-	-	-	-	-	105	-	-	-	-	-	142	-	-	-	-	-	104	-
000055F:583177	C	G	-	87	-	-	-	-	-	62	-	-	-	-	-	66	-	-	-	-	-	74	-	-	-	-	-	70	-	-	-	-	-	84	-	-	-	-	-	103	-	-	-	-	-	98	-	-	-
000058F:1354089	A	G	85	-	-	-	-	-	72	-	-	-	-	-	104	-	-	-	-	-	81	-	-	-	-	-	86	-	-	-	-	-	99	-	-	-	-	-	129	-	-	-	-	-	108	-	-	-	-
000063F:176662	G	A	-	-	50	-	-	-	-	-	72	-	-	-	-	-	76	-	-	-	-	-	65	-	-	-	-	-	67	-	-	-	-	-	71	-	-	-	-	-	104	-	-	-	-	-	100	-	-
000063F:247013	G	T	-	-	48	-	-	-	-	-	42	-	-	-	-	-	48	-	-	-	-	-	44	-	-	-	-	-	54	-	-	-	-	-	44	-	-	-	-	-	45	-	-	-	-	-	60	-	-
000071F:93601	G	A	-	-	109	-	-	-	1	-	89	-	-	-	-	-	100	-	-	-	-	-	102	-	-	-	-	-	100	-	-	-	-	-	87	-	-	-	-	-	136	-	-	-	-	-	135	-	-
000072F:1032907	C	T	-	116	-	-	-	-	-	78	-	-	-	-	1	86	-	-	-	-	-	98	-	-	-	-	-	91	-	-	-	-	-	83	-	-	-	-	-	93	-	-	-	-	-	105	-	-	-
000077F:1066575	T	G	-	-	-	115	-	-	-	-	-	106	-	-	-	-	-	96	-	-	-	-	-	120	-	-	-	-	-	138	-	-	-	1	-	106	-	-	-	-	-	126	-	-	-	-	-	126	-
000079F:164008	G	A	-	-	77	-	-	-	-	-	76	-	-	-	-	-	63	-	-	-	-	-	85	-	-	-	-	-	80	-	-	-	-	-	72	-	-	-	-	-	120	-	-	-	-	-	112	-	-
000081F:222203	T	A	-	-	-	99	-	-	-	-	-	71	-	-	-	-	-	105	-	-	-	-	-	91	-	-	-	-	-	79	-	-	-	-	-	93	-	-	-	-	-	138	-	-	-	-	-	130	-
000082F_901:831846	T	G	-	-	-	83	-	-	-	-	-	56	-	-	-	-	-	96	-	-	-	-	-	77	-	-	-	-	-	70	-	-	-	-	-	93	-	-	-	-	-	136	-	-	-	-	-	103	-
000082F_902:481823	G	T	-	-	77	-	-	-	-	-	63	-	-	-	-	-	75	-	-	-	-	-	71	-	-	-	-	-	71	1	-	-	-	-	79	-	-	-	-	-	102	-	-	-	-	-	92	-	-
000083F:21835	T	C	-	-	-	88	-	-	-	-	-	82	-	-	-	-	-	110	-	-	-	-	-	126	-	-	-	-	-	100	-	-	-	-	-	99	-	-	-	-	-	129	-	-	-	-	-	121	-
000091F:140348	G	A	-	-	77	-	-	-	-	-	66	-	-	-	-	-	91	-	-	-	-	-	80	-	-	-	-	-	96	-	-	-	-	-	76	-	-	-	-	-	117	-	-	-	-	-	82	-	-
000094F:275743	G	T	-	-	70	-	-	-	-	-	61	-	-	-	-	-	98	-	-	-	-	-	96	-	-	-	-	-	71	-	-	-	-	-	85	-	-	-	-	-	96	-	-	-	-	-	84	-	-
000096F:259555	T	A	-	-	-	85	-	-	-	-	-	81	-	-	-	-	-	107	-	-	-	-	-	121	-	-	-	-	-	112	-	-	-	-	-	106	-	-	-	-	-	121	-	-	-	-	-	127	-
000104F:783748	C	'+A'	-	88	-	-	-	-	-	60	-	-	-	-	-	85	-	-	-	-	-	98	-	-	-	-	-	75	-	-	-	-	-	81	-	-	-	-	-	141	-	-	-	-	-	117	-	-	-
000106F:865932	A	T	105	-	-	-	-	-	86	-	-	-	-	-	97	-	-	-	-	-	92	-	-	-	-	-	102	-	-	-	-	-	126	-	-	-	-	-	125	-	-	-	-	-	122	-	-	-	-
000108F:994165	G	A	-	-	62	-	-	-	-	-	74	-	-	-	-	-	101	-	-	-	-	-	77	-	-	-	-	-	83	-	-	-	-	-	92	-	-	-	-	-	112	-	-	-	-	-	128	-	-
000109F:856633	A	'-G'	98	-	1	-	-	-	75	-	-	-	1	-	91	-	-	-	-	-	102	-	1	-	-	-	87	-	1	-	-	-	94	-	1	-	-	-	109	-	-	-	-	-	100	-	-	-	-
000113F:1052939	C	T	-	108	-	-	-	-	1	85	-	-	-	-	-	91	-	-	-	-	-	115	-	-	-	-	-	105	-	-	-	-	-	88	-	-	-	-	-	113	-	-	-	-	-	94	-	-	-
000116F:666538	A	G	56	-	-	-	-	-	51	-	-	-	-	-	57	-	-	-	-	-	78	-	-	-	-	-	51	-	-	-	-	-	48	-	-	-	-	-	88	-	-	-	-	-	104	-	-	-	-
000118F:846758	T	A	-	-	-	68	-	-	-	-	-	91	-	-	-	-	-	77	-	-	-	-	-	90	-	-	-	-	-	90	-	-	-	-	-	75	-	-	-	-	-	120	-	-	-	-	-	132	-
000133F:829588	C	T	-	45	-	-	-	-	-	42	-	-	-	-	-	57	-	-	-	-	-	45	-	-	-	-	-	57	-	-	-	-	-	44	-	-	-	-	-	54	-	-	-	-	-	62	-	-	-
000137F:79548	A	T	52	-	-	-	-	-	42	-	-	-	-	-	58	-	-	-	-	-	47	-	-	-	-	-	44	-	-	-	-	-	51	-	-	-	-	-	82	-	-	-	-	-	85	-	-	-	-
000138F:912495	C	T	-	63	-	-	-	-	-	60	-	-	-	-	-	64	-	-	-	-	-	72	-	-	-	-	-	69	-	-	-	-	-	48	-	-	-	-	-	72	-	-	-	-	-	80	-	-	-
000143F:887027	G	A	-	-	72	-	-	-	-	-	58	-	-	-	-	-	78	-	-	-	-	-	73	-	-	-	-	-	71	-	-	-	-	-	74	-	-	-	-	-	92	-	-	-	-	-	80	-	-
000152F:738339	A	'+T'	44	-	-	-	-	-	37	-	-	-	-	-	42	-	-	-	-	-	77	-	-	-	-	-	59	-	-	-	-	-	27	-	-	-	-	-	43	-	-	-	-	-	43	-	-	-	-
000155F:154632	G	A	-	-	95	-	-	-	-	-	60	-	-	-	-	-	76	-	-	-	-	-	89	-	-	-	-	-	83	-	-	-	-	-	86	-	-	-	-	-	103	-	-	-	-	-	105	-	-
000157F:850992	C	A	-	72	-	-	-	-	-	63	-	-	-	-	-	64	-	-	-	-	-	52	-	-	-	-	-	74	-	-	-	-	-	75	-	-	-	-	-	97	-	-	-	-	-	100	-	-	-
000160F:642962	A	G	92	-	-	-	-	-	88	-	-	-	-	-	105	-	-	-	-	-	97	-	-	-	-	-	78	-	-	-	-	-	103	-	-	-	-	-	132	-	-	-	-	-	129	-	-	-	-
000161F:567439	A	G	98	-	-	-	-	-	80	-	-	-	-	-	106	-	-	-	-	-	110	-	-	-	-	-	78	-	-	-	-	-	97	-	-	-	-	-	145	-	-	-	-	-	148	-	-	-	-
000169F:700746	C	A	-	91	-	-	-	-	-	71	-	-	-	-	-	74	-	-	-	-	-	99	-	-	-	-	-	61	-	-	-	-	-	85	-	-	-	-	-	126	-	-	-	-	-	128	-	-	-
000170F:217780	T	C	-	-	-	88	-	-	-	-	-	81	-	-	-	-	-	83	-	-	-	-	-	86	-	-	-	-	-	88	-	-	-	-	-	63	-	-	-	-	-	122	-	-	-	-	-	149	-
000170F:631976	A	G	50	-	-	-	-	-	54	-	-	-	-	-	51	-	-	-	-	-	48	-	-	-	-	-	63	-	-	-	-	-	51	-	-	-	-	-	59	-	-	-	-	-	53	-	-	-	-
000173F:784682	T	C	1	-	-	90	-	-	-	-	-	66	-	-	-	-	-	93	-	-	-	-	-	74	-	-	-	-	-	80	-	-	-	-	-	64	-	-	-	-	-	99	-	-	-	-	-	100	-
000177F:726795	G	A	-	-	85	-	-	-	-	-	82	-	-	-	-	-	99	-	-	-	-	-	83	-	-	-	-	-	85	-	-	-	-	-	103	-	-	-	-	-	127	-	-	-	-	-	134	-	-
000205F:801127	C	A	-	90	-	-	-	-	-	86	-	-	-	-	-	93	-	-	-	-	-	92	-	-	-	-	-	93	-	-	-	-	-	113	-	-	-	-	-	128	-	-	-	-	-	131	-	-	-
000210F:509713	T	A	-	-	-	100	-	-	-	-	-	85	-	-	-	-	-	103	-	-	-	-	-	104	-	-	-	-	-	97	-	-	-	-	-	104	-	-	-	-	-	117	-	-	-	-	-	131	-
000210F:509714	G	T	-	-	100	-	-	-	1	-	83	-	-	-	-	-	104	-	-	-	-	-	105	-	-	-	-	-	100	-	-	-	-	-	106	-	-	-	-	-	119	-	-	-	-	-	132	-	-
000213F:632388	T	C	-	-	-	112	-	-	-	-	-	111	-	-	-	-	-	124	-	-	-	-	-	122	-	-	-	-	-	112	-	-	-	-	-	123	-	-	-	-	-	116	-	-	-	-	-	128	-
000223F:297567	T	A	-	-	-	65	-	-	-	-	-	50	-	-	-	-	-	58	-	-	-	-	-	71	-	-	-	-	-	57	-	-	-	-	-	71	-	-	-	-	-	68	-	-	-	-	-	78	-
000223F:297570	T	A	-	-	-	80	-	-	-	-	-	57	-	-	-	-	-	74	-	-	-	-	-	82	-	-	-	-	-	71	-	-	-	-	-	89	-	-	-	-	1	81	-	-	-	-	-	93	-
000223F:297593	T	A	3	-	-	57	-	-	1	-	-	39	-	-	1	-	-	53	-	-	1	-	-	61	-	-	2	-	-	60	-	-	2	-	-	65	-	-	1	-	-	70	-	-	-	-	-	66	-
000226F:488624	C	T	-	42	-	-	-	-	-	31	-	-	-	-	-	33	-	-	-	-	-	36	-	-	-	-	-	45	-	-	-	-	-	34	-	-	-	-	-	48	-	-	-	-	-	48	-	-	-
000229F:107999	T	C	-	-	-	38	-	-	-	-	-	38	-	-	-	-	-	33	-	-	-	-	-	49	-	-	-	-	1	48	-	-	-	-	-	51	-	-	-	-	-	52	-	-	-	-	-	61	-
000232F:604424	T	C	-	-	-	74	-	-	-	-	-	56	-	-	-	-	-	78	-	-	-	-	1	73	-	-	-	-	-	63	-	-	-	-	-	80	-	-	-	-	-	114	-	-	-	-	-	98	-
000233F:114292	C	G	1	50	-	-	-	-	-	42	-	-	-	-	-	45	-	-	-	-	-	66	-	-	-	-	-	54	-	-	-	-	-	40	-	-	-	-	-	76	-	-	-	-	-	77	-	-	-
000235F:313573	C	T	-	83	-	-	-	-	-	70	-	-	-	-	-	97	-	-	-	-	-	103	-	-	-	-	-	85	-	-	-	-	-	85	-	-	-	-	-	146	-	-	-	-	-	142	-	-	-
000241F:312059	T	'+A'	-	-	-	49	-	-	-	-	-	43	-	-	-	-	-	34	-	-	-	-	-	50	-	-	-	-	-	49	-	-	-	-	-	47	-	-	-	-	-	51	-	-	-	-	-	50	-
000248F:459421	A	T	49	-	-	-	-	-	56	-	-	-	-	-	61	-	-	-	-	-	47	-	-	-	-	-	51	-	-	-	-	-	63	-	-	-	-	-	51	-	-	-	-	-	71	-	-	-	-
000250F:429841	C	T	-	63	-	-	-	-	-	34	-	-	-	-	-	43	-	-	-	-	-	46	-	-	-	-	-	43	-	-	-	-	-	39	-	-	-	-	-	49	-	-	-	-	-	38	-	-	-
000257F:516239	G	A	-	-	95	-	-	-	-	-	82	-	-	-	-	-	89	-	-	-	-	-	118	-	-	-	-	-	90	-	-	-	-	-	92	-	-	-	-	-	129	-	-	-	-	-	133	-	-
000270F:462703	A	T	125	-	-	-	-	-	80	-	-	-	-	-	125	-	-	-	-	-	122	-	-	-	-	-	100	-	-	-	-	-	112	-	-	-	-	-	124	-	-	-	-	-	138	-	-	-	-
000282F:491779	G	T	-	-	92	-	-	-	-	-	89	-	-	-	-	-	73	-	-	-	-	-	106	-	-	-	-	-	79	-	-	-	-	-	75	-	-	-	-	-	112	-	-	-	-	-	122	-	-
000283F:511688	C	T	-	68	-	-	-	-	-	75	-	-	-	-	-	68	-	-	-	-	-	82	-	-	-	-	-	95	-	-	-	-	-	80	-	-	-	-	-	134	-	-	-	-	-	112	-	-	-
000297F:64745	T	A	-	-	-	123	-	-	1	-	-	100	-	-	-	-	-	119	-	-	-	-	-	95	-	-	-	-	-	82	-	-	-	-	-	97	-	-	-	-	-	149	-	-	-	-	-	147	-
000314F:502544	G	A	-	-	90	-	-	-	-	-	57	-	-	-	-	-	89	-	-	-	-	-	87	-	-	-	-	-	78	1	-	-	-	-	91	-	-	-	-	-	89	-	-	-	-	-	79	-	-
000315F:149254	A	'+C'	78	-	-	-	-	-	54	-	-	-	-	-	59	-	-	-	-	-	75	-	-	-	-	-	65	-	-	-	-	-	56	-	-	-	-	-	73	-	-	-	-	-	59	-	-	-	-
000316F:247779	G	A	-	-	101	-	-	-	-	-	94	-	-	-	-	-	107	1	-	-	-	-	114	-	-	-	-	-	113	-	-	-	-	-	112	-	-	-	-	-	131	-	-	-	-	-	150	-	-
000327F:545683	G	A	-	-	98	-	-	-	-	-	80	-	-	-	-	-	72	-	-	-	-	-	99	-	-	-	-	-	85	-	-	-	-	-	93	-	-	-	-	-	113	-	-	-	-	-	109	-	-
000332F:147591	G	A	-	-	113	-	-	-	-	-	93	-	-	-	-	-	98	-	-	-	-	-	109	-	-	-	-	-	115	-	-	-	-	-	105	-	-	-	-	-	107	-	-	-	-	-	156	-	-
000337F:397243	G	C	-	-	72	-	-	-	-	-	60	-	-	-	-	-	78	-	-	-	-	-	99	-	-	-	-	-	94	-	-	-	-	-	86	-	-	-	-	-	146	-	-	-	-	-	110	-	-
000341F:170659	T	C	-	-	-	68	-	-	-	-	-	85	-	-	-	-	-	77	-	-	-	-	-	80	-	-	-	-	-	62	-	-	-	-	-	69	-	-	-	-	-	98	-	-	-	-	-	115	-
000349F:417489	G	A	-	-	73	-	-	-	-	-	77	-	-	-	-	-	76	-	-	-	-	-	68	-	-	-	-	-	88	-	-	-	-	-	83	-	-	-	-	-	97	-	-	-	-	-	115	-	-
000350F:423698	A	T	96	-	-	-	-	-	98	-	-	-	-	-	107	-	-	-	-	-	94	-	-	-	-	-	97	-	-	-	-	1	78	-	-	-	-	-	110	-	-	-	-	-	136	-	-	-	-
000373F:20837	T	C	-	-	-	41	-	-	-	-	-	44	-	-	-	-	-	42	-	-	-	-	-	48	-	-	-	-	-	42	-	-	-	-	-	46	-	-	-	-	-	63	-	-	-	-	-	48	-
000376F:129660	G	A	-	-	91	-	-	-	-	-	70	-	-	-	-	-	86	-	-	-	-	-	90	-	-	-	-	-	82	-	-	-	-	-	59	-	-	-	-	-	125	-	-	-	-	-	120	-	-
000379F:141140	T	C	-	-	-	92	-	-	-	-	-	77	-	-	-	-	-	102	-	-	-	-	-	118	-	-	-	-	-	99	-	-	-	-	-	107	-	-	-	-	-	144	-	-	-	-	-	149	-
000411F:6722	G	T	-	-	35	-	-	-	-	-	39	-	-	-	-	-	37	-	-	-	-	-	44	-	-	-	-	-	48	-	-	-	-	-	39	-	-	-	-	-	48	-	-	-	-	-	53	-	-
000425F:162322	A	G	79	-	-	-	-	-	68	-	-	-	-	-	109	-	-	-	-	-	101	-	-	-	-	-	116	-	-	-	-	-	86	-	-	-	-	-	141	-	-	-	-	-	106	-	-	-	-
000430F:102796	C	G	-	73	-	-	-	-	-	63	-	-	-	-	-	97	-	-	-	-	-	84	-	-	-	-	-	85	-	-	-	-	-	72	-	-	-	-	-	104	-	-	-	-	-	117	-	-	-
000446F:63428	C	A	-	113	-	-	-	-	-	95	-	-	-	-	-	109	-	-	-	-	1	112	-	-	-	-	-	97	-	-	-	-	-	103	-	-	-	-	-	113	-	-	-	-	-	113	-	-	-
000453F:208615	C	T	-	89	-	-	-	-	-	116	-	-	-	-	-	99	-	-	-	-	-	115	-	-	-	-	-	91	-	-	-	-	-	99	-	-	-	-	-	123	-	-	-	-	-	120	-	-	-
000461F:166647	C	T	-	72	-	-	-	-	-	49	-	-	-	-	-	79	-	-	-	-	-	68	-	-	-	-	-	47	-	-	-	-	-	56	-	-	-	-	-	106	-	-	-	-	-	101	-	-	-
000465F:325313	C	T	-	102	-	-	-	-	-	74	-	-	-	-	-	88	-	-	-	-	-	106	-	-	-	-	-	128	-	-	-	-	-	105	-	-	-	-	-	115	-	-	-	-	-	122	-	-	-
000471F:1812	G	A	-	-	49	-	-	-	-	-	57	-	-	-	-	-	45	-	-	-	-	-	43	-	-	-	-	-	46	-	-	-	-	-	38	-	-	-	-	-	75	-	-	-	-	-	74	-	-
000488F:278283	A	G	98	-	-	-	-	-	94	-	-	-	-	-	87	-	-	-	-	-	102	-	-	-	-	-	86	-	-	-	-	-	93	-	-	-	-	-	145	-	-	-	-	-	140	-	-	-	-
000513F:243350	G	A	-	-	76	-	-	-	-	-	51	-	-	-	-	-	66	-	-	-	-	-	72	-	-	-	-	-	61	-	-	-	-	-	74	-	-	-	-	-	96	-	-	-	-	-	107	-	-
000516F:118641	G	'+C'	-	-	89	-	-	-	-	-	52	-	-	-	-	-	72	-	-	-	-	-	83	-	-	-	-	-	71	-	-	-	-	-	86	-	-	-	-	-	104	-	-	-	-	-	108	-	-
000516F:118644	A	'-GAGAGCAG'	86	-	-	-	-	-	55	-	-	-	-	-	76	-	-	-	-	-	84	-	-	-	-	-	71	-	-	-	-	-	89	-	-	-	-	-	103	-	-	-	-	-	105	-	-	-	-
000516F:195360	G	A	-	-	94	-	-	-	-	-	63	-	-	-	-	-	103	-	-	-	-	-	113	-	-	-	-	-	99	-	-	-	-	-	99	-	-	-	-	-	113	-	-	-	-	-	116	-	-
000560F:213932	C	G	-	60	-	-	-	-	-	46	-	-	-	-	-	51	-	-	-	-	-	62	-	-	-	-	-	54	-	-	-	-	-	62	-	-	-	-	-	66	-	-	-	-	-	68	-	-	-
000560F:237414	T	A	-	-	-	46	-	-	-	-	-	30	-	-	-	-	-	49	-	-	-	-	-	54	-	-	-	-	-	56	-	-	-	-	-	51	-	-	-	-	-	62	-	-	-	-	-	61	-
000564F:198267	G	A	-	-	63	-	-	-	-	-	50	-	-	-	-	-	63	-	-	-	-	-	52	-	-	-	-	-	50	-	-	-	-	-	23	-	-	-	-	-	67	-	-	-	-	-	89	-	-
000629F:186666	A	G	43	-	-	-	-	-	30	-	-	-	-	-	43	-	-	-	-	-	45	-	-	-	-	-	48	-	-	-	-	-	44	-	-	-	-	-	64	-	-	-	-	-	62	-	-	-	-
000695F:42293	T	C	-	1	-	119	-	-	-	-	-	104	-	-	-	-	-	115	-	-	-	-	-	112	-	-	-	-	-	131	-	-	-	-	-	141	-	-	-	-	-	150	-	-	-	-	-	168	-
000746F:44758	G	T	-	-	54	-	-	-	-	-	35	-	-	-	-	-	56	-	-	-	-	-	48	-	-	-	-	-	52	-	-	-	-	-	34	-	-	-	-	-	53	-	-	-	-	-	48	-	-
000747F:135911	T	A	-	-	-	51	-	-	-	-	-	42	-	-	-	-	-	40	-	-	-	-	-	71	-	-	-	-	-	53	-	-	-	-	-	46	-	-	-	-	-	68	-	-	-	-	-	74	-
000776F:29670	T	'-A'	-	-	-	86	-	-	-	-	-	80	-	-	-	-	-	87	-	-	-	-	-	85	-	-	-	-	-	97	-	-	-	-	-	79	-	-	-	-	-	132	-	-	-	-	-	134	-
000819F:26546	T	C	-	-	-	77	-	-	-	-	-	69	-	-	-	-	-	71	-	-	-	-	-	88	-	-	-	-	-	92	-	-	-	-	-	84	-	-	-	-	-	117	-	-	-	-	-	101	-
000819F:26551	C	A	-	79	-	-	-	-	-	72	-	-	-	-	-	75	-	-	-	-	-	88	-	-	-	-	-	98	-	-	-	-	-	85	-	-	-	-	-	116	-	-	-	-	-	99	-	-	-
000819F:26553	G	A	-	-	82	-	-	-	-	-	74	1	-	-	-	-	75	-	-	-	-	-	86	-	-	-	-	-	95	-	-	-	-	-	85	-	-	-	-	-	112	-	-	-	-	-	101	-	-
000981F:26879	C	G	-	67	-	-	-	-	-	37	-	-	-	-	-	55	-	-	-	-	-	50	-	-	-	-	-	37	-	-	-	-	-	55	-	-	-	-	-	44	-	-	-	-	-	58	-	-	-
001081F:114417	T	C	-	-	-	88	-	-	-	-	-	83	-	-	-	-	-	81	-	-	-	-	-	97	-	-	-	-	-	102	-	-	-	-	-	108	-	-	-	-	-	128	-	-	-	-	-	128	-
96
000003F:1234714	C	A	-	102	-	-	-	-	-	88	-	-	-	-	-	96	-	-	-	-	-	117	-	-	-	-	-	106	-	-	-	-	-	100	-	-	-	-	-	108	-	-	-	-	-	147	-	-	-
000003F:806682	C	G	-	94	-	-	-	-	-	93	-	-	-	-	-	91	-	-	-	-	-	111	-	-	-	-	-	115	-	-	-	-	-	103	-	-	-	-	-	156	-	-	-	-	-	137	-	-	-
000005F:988519	A	G	125	-	-	-	-	-	107	-	-	-	-	-	97	-	-	-	-	-	119	-	-	-	-	-	121	-	-	-	-	-	97	-	-	-	-	-	121	-	-	-	-	-	123	-	-	-	-
000007F:205942	G	A	-	-	40	-	-	-	-	-	54	-	-	-	-	-	49	-	-	-	-	-	48	-	-	-	-	-	43	-	-	-	-	-	49	-	-	-	-	-	46	-	-	-	-	-	64	-	-
000007F:729939	A	'+T'	89	-	-	-	-	-	77	-	-	-	-	-	95	-	-	1	-	1	115	-	-	-	1	2	89	-	-	-	-	1	57	-	-	-	1	1	134	-	-	-	-	-	105	-	-	-	-
000010F:227022	A	G	98	-	-	-	-	-	86	-	-	-	-	-	82	-	-	-	-	-	101	-	-	-	-	-	87	-	-	-	-	-	89	-	-	-	-	-	123	-	-	-	-	-	122	-	-	-	-
000012F:1261461	C	T	-	95	-	-	-	-	-	76	-	-	-	-	-	91	-	-	-	-	-	101	-	-	-	-	-	89	-	-	-	-	-	101	-	-	-	-	-	119	-	-	-	-	-	115	-	-	-
000012F:1822096	A	G	125	-	-	-	-	-	105	-	-	-	-	-	121	-	-	-	-	-	117	-	-	-	-	-	112	-	-	-	-	-	100	-	-	-	-	-	153	-	-	-	-	-	120	-	-	-	-
000017F:2422881	T	'+A'	-	-	-	102	-	-	-	-	-	84	-	-	-	-	-	94	-	-	-	-	-	109	-	-	-	-	-	96	-	-	-	-	-	76	-	-	-	-	-	145	-	-	-	-	-	104	-
000025F_901:289662	G	C	-	-	82	-	-	-	-	-	81	-	-	-	-	-	103	-	-	-	-	-	80	-	-	-	-	-	84	-	-	-	-	-	91	-	-	-	-	-	137	-	-	-	-	-	131	-	-
000029F:803809	G	A	-	-	87	1	-	-	-	-	72	-	-	-	-	-	84	-	-	-	-	-	105	-	-	-	-	-	75	-	-	-	-	-	74	-	-	-	-	-	119	-	-	-	-	-	117	-	-
000044F:454296	G	A	-	-	103	-	-	-	-	-	76	-	-	-	-	-	87	-	-	-	-	-	84	-	-	-	-	-	95	-	-	-	-	-	108	-	-	-	-	-	92	-	-	-	-	-	87	-	-
000045F:474585	C	T	-	80	-	-	-	-	-	72	-	-	-	-	-	72	-	-	-	-	-	105	-	-	-	-	-	77	-	-	-	-	1	64	-	-	-	-	-	100	-	-	-	-	-	101	-	-	-
000047F:1038543	C	'+TTGATT'	-	96	-	-	-	-	-	79	-	-	-	-	-	89	-	-	-	-	-	91	-	-	-	-	-	106	-	-	-	-	-	93	-	-	-	-	-	109	-	-	-	-	-	93	-	-	-
000051F:1043901	C	T	-	78	-	-	-	-	-	54	-	-	-	-	-	72	-	-	-	-	-	79	-	-	-	-	-	68	-	-	-	-	-	64	-	-	-	-	-	124	-	-	-	-	-	109	-	-	-
000051F:119742	G	A	-	-	73	-	-	-	-	-	60	-	-	-	-	-	63	-	-	-	-	-	92	-	-	-	-	-	74	-	-	-	-	-	83	-	-	-	-	-	63	-	-	-	-	-	64	-	-
000051F:1771287	T	A	-	-	-	68	-	-	-	-	-	39	-	-	-	-	-	42	-	-	-	-	-	71	-	-	-	-	-	50	-	-	1	1	-	58	-	-	-	-	-	62	-	-	-	-	-	61	-
000068F:523672	G	A	-	-	99	-	-	-	-	-	79	-	-	-	-	-	90	-	-	-	-	-	76	-	-	-	-	-	96	-	-	-	-	-	84	-	-	-	-	-	155	-	-	-	-	-	157	-	-
000071F:1406772	T	A	-	-	-	30	-	-	-	-	-	52	-	-	-	-	-	54	-	-	-	-	-	51	-	-	-	-	-	31	-	-	-	-	-	46	-	-	-	-	-	78	-	-	-	-	-	62	-
000071F:1406773	G	T	-	-	29	-	-	-	-	-	53	-	-	-	-	-	52	-	-	-	-	-	53	-	-	-	-	-	34	-	-	-	-	-	47	-	-	-	-	-	79	-	-	-	-	-	63	-	-
000073F:698360	C	G	-	98	-	-	-	-	-	66	-	-	-	-	-	84	-	-	-	-	-	88	-	-	-	-	-	98	-	-	-	-	-	95	-	-	-	-	-	114	-	-	-	-	-	122	-	-	-
000076F:130629	G	A	-	-	95	1	-	-	-	-	80	-	-	-	-	-	76	-	-	-	-	-	88	-	-	-	-	-	76	-	-	-	-	-	88	-	-	-	-	-	106	-	-	-	-	-	101	-	-
000077F:1115323	G	A	-	-	79	-	-	-	-	-	65	-	-	-	-	-	81	-	-	-	-	-	107	-	-	-	-	-	82	-	-	-	-	-	60	-	-	-	-	-	93	-	-	-	-	-	83	-	-
000078F:417582	G	A	-	-	111	-	-	-	-	-	90	-	-	-	-	-	96	-	-	-	-	-	102	-	-	-	-	-	91	-	-	-	-	-	77	-	-	-	-	-	110	-	-	-	-	-	120	-	-
000083F:1140539	C	T	-	92	-	-	-	-	-	48	-	-	-	-	-	93	-	-	-	-	-	102	-	-	-	-	-	103	-	-	-	-	-	83	-	-	-	-	-	133	-	-	-	-	-	125	-	-	-
000087F_901:284072	C	T	1	73	-	-	-	-	-	57	-	-	-	-	-	66	-	-	-	-	-	79	-	-	-	-	-	71	-	-	-	-	-	80	-	-	-	-	-	77	-	-	-	-	-	94	-	-	-
000088F:1101303	A	G	53	-	-	-	-	-	39	-	-	-	-	-	67	-	-	-	-	-	44	-	-	-	-	-	52	-	-	-	-	-	46	-	-	-	-	-	67	-	-	-	-	-	45	-	-	-	-
000093F:313499	C	T	-	84	-	-	-	-	-	67	-	-	-	-	-	95	-	-	-	-	-	93	-	-	-	-	-	88	-	-	-	-	-	86	-	-	-	-	-	119	-	-	-	-	-	121	-	-	-
000103F:897438	A	T	87	-	-	-	-	-	67	-	-	-	-	-	77	-	-	-	-	-	85	-	-	-	-	-	65	-	-	-	-	-	75	-	-	-	-	-	89	-	-	-	-	-	73	-	-	-	-
000127F:786057	A	G	85	-	-	-	-	-	87	-	-	-	-	-	98	-	-	-	-	-	109	-	-	-	-	-	78	-	-	-	-	-	82	-	-	-	-	-	99	-	-	-	-	-	89	-	-	-	-
000128F:914343	G	A	-	-	42	-	-	-	-	-	34	-	-	-	-	-	41	-	-	-	-	-	42	-	-	-	-	-	32	-	-	-	-	-	48	-	-	-	-	-	46	-	-	-	-	-	46	-	-
000142F:559140	G	A	-	-	113	-	-	-	-	-	93	-	-	-	-	-	78	-	-	-	-	-	97	-	-	-	-	-	104	-	-	-	-	-	82	-	-	-	-	-	126	-	-	-	-	-	123	-	-
000151F:196573	A	G	106	-	-	-	-	-	104	-	-	-	-	-	98	-	-	-	-	-	118	-	-	-	-	-	108	-	-	-	-	-	96	-	-	-	-	-	128	-	-	-	-	-	133	-	-	-	-
000152F:229541	T	A	-	-	-	96	-	-	-	-	-	86	-	-	-	-	-	96	-	-	-	-	-	73	-	-	-	-	-	99	-	-	-	-	-	98	-	-	-	-	-	114	-	-	-	-	-	99	-
000156F:498993	A	G	93	-	-	-	-	-	89	-	-	-	-	-	86	-	-	-	-	-	100	-	-	-	-	-	107	-	-	-	-	-	79	-	-	-	-	-	92	-	-	-	-	-	104	-	-	-	-
000164F:236231	A	G	56	-	-	-	-	-	30	-	1	-	-	-	46	-	-	-	-	-	52	-	-	-	-	-	44	-	-	-	-	-	59	-	-	-	-	-	65	-	-	-	-	-	77	-	-	-	-
000169F:316021	G	A	-	-	82	-	-	-	-	-	75	-	-	-	-	-	109	-	-	-	-	-	94	-	-	-	-	-	114	-	-	-	-	-	103	-	-	-	-	-	118	-	-	-	-	-	128	-	-
000184F:881012	C	T	-	59	-	-	-	-	-	36	-	-	-	-	-	43	-	-	-	-	-	39	-	-	-	-	-	38	-	-	-	-	-	57	-	-	-	-	-	60	-	-	-	-	-	57	-	-	-
000219F:290696	T	'-AA'	-	-	-	130	-	-	-	-	-	87	-	-	-	-	-	119	-	-	-	-	-	122	-	-	-	-	-	119	-	-	-	-	-	108	-	-	-	-	-	148	-	-	-	-	-	143	-
000222F:554417	G	A	-	2	91	-	-	-	-	1	65	-	-	-	-	1	87	-	-	-	-	1	107	-	-	-	-	1	83	-	-	-	-	1	104	-	-	-	-	1	103	-	-	-	-	2	114	-	-
000223F:506731	C	A	-	112	-	-	-	-	-	83	-	-	-	-	-	98	-	-	-	-	-	111	-	-	-	-	-	81	-	-	-	-	-	90	-	-	-	-	-	112	-	-	-	-	-	111	-	-	-
000226F:493474	G	A	-	-	47	-	-	-	-	-	37	-	-	-	-	-	37	-	-	-	-	-	43	-	-	-	-	-	47	-	-	-	-	-	37	-	-	-	-	-	66	-	-	-	-	-	46	-	-
000271F_901:215117	C	'+AT'	-	49	-	-	-	-	-	33	-	-	-	-	-	44	-	-	-	1	1	49	-	-	-	-	-	43	-	-	-	-	-	39	-	-	-	-	-	59	-	-	-	-	-	41	-	-	-
000293F:474822	A	'+G'	42	-	-	-	-	-	39	-	-	-	-	-	34	-	-	-	1	-	42	-	-	-	-	-	33	-	-	-	-	-	49	-	-	-	-	-	58	-	-	-	-	-	46	-	-	-	-
000318F:22531	G	T	-	-	38	-	-	-	-	-	30	-	-	-	-	-	27	-	-	-	-	-	18	-	-	-	-	-	32	-	-	-	-	-	39	-	-	-	-	-	59	-	-	-	-	-	47	-	-
000318F:22532	C	T	-	38	-	-	-	-	-	31	-	-	-	-	-	26	-	-	-	-	-	17	-	-	-	-	-	30	-	-	-	-	-	37	-	-	-	-	-	59	-	-	-	-	-	46	-	-	-
000332F:520102	A	T	85	-	-	-	-	-	69	-	-	-	-	-	80	-	-	-	-	-	84	-	-	-	-	-	84	-	-	-	-	-	76	-	-	-	-	-	130	-	-	-	-	-	128	-	-	-	-
000350F:196928	T	'+A'	-	-	-	47	-	-	-	-	-	28	-	-	-	-	-	38	-	-	-	-	-	50	-	-	-	-	-	51	-	-	-	-	-	32	-	-	-	-	-	51	-	-	-	-	-	71	-
000358F:50479	C	T	-	57	-	-	-	-	-	62	-	-	-	-	-	82	-	-	-	-	-	61	-	-	-	-	-	74	-	-	-	-	-	65	-	-	-	-	-	101	-	-	-	-	-	84	-	-	-
000362F:441790	G	A	-	-	47	-	-	-	-	-	41	-	-	-	-	-	28	-	-	-	-	-	46	-	-	-	-	-	38	-	-	-	-	-	43	-	-	-	-	-	56	-	-	-	-	-	53	-	-
000373F:215780	G	A	-	-	45	-	-	-	-	-	33	-	-	-	-	-	47	-	-	-	-	-	37	-	-	-	-	-	30	-	-	-	-	-	32	-	-	-	-	-	38	-	-	-	-	-	41	-	-
000395F:253036	C	A	-	115	-	-	-	-	-	93	-	-	-	-	-	96	-	-	-	-	-	105	-	-	-	-	-	105	-	-	-	-	-	100	-	-	-	-	-	154	-	-	-	-	-	126	-	-	-
000429F:81070	A	T	76	-	-	-	-	-	79	-	-	-	-	-	82	-	-	-	-	-	75	-	-	1	-	-	53	-	-	-	-	-	91	-	-	-	-	-	84	-	1	-	-	-	94	-	-	-	-
000484F:314801	A	T	82	-	-	-	-	-	59	-	-	-	-	-	72	-	-	-	-	-	86	-	-	-	-	-	94	-	-	-	-	-	100	-	-	-	-	-	104	-	-	-	-	-	104	-	-	-	-
000499F:166740	T	'-TATACA'	-	-	-	100	-	-	-	-	-	91	-	-	-	-	-	126	-	-	-	-	-	99	-	-	-	-	-	86	-	-	-	-	-	131	-	-	-	-	-	147	-	-	-	-	-	128	-
000499F:166747	A	G	99	-	-	-	-	-	96	-	-	-	-	-	124	-	-	-	-	-	98	-	-	-	-	-	98	-	-	-	-	-	124	-	-	-	-	-	148	-	-	-	-	-	121	-	-	-	-
000644F:234876	A	T	73	-	-	-	-	-	55	-	-	-	-	-	73	-	-	-	-	-	68	-	-	-	-	-	60	-	-	-	-	-	72	-	-	-	-	-	86	-	-	-	-	-	95	-	-	-	-
000674F:4892	C	'-CA'	-	28	-	-	-	-	-	29	-	-	-	-	-	32	-	-	-	-	-	33	-	-	-	-	-	40	-	-	-	-	-	35	-	-	-	-	-	33	-	-	-	-	-	54	-	-	-
000702F_002:136757	C	A	-	103	-	-	-	-	-	87	-	-	-	-	-	82	-	-	-	-	-	94	-	-	-	-	-	97	-	-	-	-	-	82	-	-	-	-	-	109	-	-	-	-	-	119	-	-	-
000746F:183088	A	G	37	-	-	-	-	-	39	-	-	-	-	-	44	-	-	-	-	-	43	-	-	-	-	-	56	-	-	-	-	-	49	-	-	-	-	-	58	-	-	-	-	-	50	-	-	-	-
000893F:107059	G	A	-	-	101	-	-	-	-	-	84	-	-	-	-	-	106	-	-	-	-	-	106	-	-	-	-	-	89	-	-	-	-	-	83	-	-	-	-	-	129	-	-	-	-	-	115	-	-
[truncated: 49 more columns]

## Sheet: Sheet 2 Markers in genes
Sample Group (clone1, clone2, …)	mutation_type	protein:transcript:location:mutation:translated_mutation	contig	start	stop	ref	alt	provean_score	top_UniprotKB_hits
CR red	stopgain	CK203_023860:CK203_023860-0:exon1:c.118G>T:p.G40X,	000062F	830894	830894	G	T	-
	synonymous SNV	CK203_052118:CK203_052118-0:exon9:c.1170T>C:p.P390P,	000538F	151050	151050	A	G	-	Serine carboxypeptidase-like 25|Serine carboxypeptidase-like 43|Serine carboxypeptidase-like 44|Serine carboxypeptidase-like 41|Serine carboxypeptidase 24|Serine carboxypeptidase-like 42|Serine carboxypeptidase-like 29|Serine carboxypeptidase-like 46|Serine carboxypeptidase-like 27|Serine carboxypeptidase-like 45|
CR red, Waite Star, I10V1	nonsynonymous SNV	CK203_008623:CK203_008623-0:exon2:c.1196G>A:p.R399K,	000010F	1037878	1037878	C	T	0
	stopgain	CK203_004076:CK203_004076-0:exon6:c.770G>A:p.W257X,	000013F	1038978	1038978	G	A	-
	stopgain	CK203_023449:CK203_023449-0:exon4:c.368C>G:p.S123X,	000068F	903834	903834	G	C	-
	nonsynonymous SNV	CK203_022336:CK203_022336-0:exon1:c.940G>A:p.D314N,	000146F	437038	437038	G	A	-0.843	Amidophosphoribosyltransferase, chloroplastic|Amidophosphoribosyltransferase, chloroplastic (Fragment)|Amidophosphoribosyltransferase 3, chloroplastic|Amidophosphoribosyltransferase|Amidophosphoribosyltransferase 2, chloroplastic|Amidophosphoribosyltransferase 1, chloroplastic|
	nonsynonymous SNV	CK203_056147:CK203_056147-0:exon6:c.1295A>G:p.E432G,	000595F	131111	131111	T	C	-6.403	RNA polymerase sigma factor SigB|RNA polymerase sigma factor SigA|RNA polymerase sigma factor sigF, chloroplastic|RNA polymerase sigma factor SigA3|RNA polymerase sigma factor sigB|RNA polymerase sigma factor SigA2|RNA polymerase sigma factor SigA1|
	synonymous SNV	CK203_061687:CK203_061687-0:exon2:c.189C>A:p.T63T,	000784F	60239	60239	C	A	-
CR red, Waite Star, I10V1, 277	nonsynonymous SNV	CK203_033123:CK203_033123-0:exon1:c.722C>T:p.A241V,	000003F_009	189403	189403	G	A	-3.525	AT-hook motif nuclear-localized protein 22|AT-hook motif nuclear-localized protein 26|AT-hook motif nuclear-localized protein 21|AT-hook motif nuclear-localized protein 24|AT-hook motif nuclear-localized protein 29|AT-hook motif nuclear-localized protein 17|AT-hook motif nuclear-localized protein 28|AT-hook motif nuclear-localized protein 16|AT-hook motif nuclear-localized protein 18|AT-hook moti…
	nonsynonymous SNV	CK203_024439:CK203_024439-0:exon6:c.2448T>A:p.D816E,	000083F	1029557	1029557	T	A	-3.009	Pentatricopeptide repeat-containing protein At3g18110, chloroplastic|Pentatricopeptide repeat-containing protein At5g61990, mitochondrial|Pentatricopeptide repeat-containing protein At1g62670, mitochondrial|Pentatricopeptide repeat-containing protein At5g55840|Pentatricopeptide repeat-containing protein At3g06920|Pentatricopeptide repeat-containing protein At1g73710|Pentatricopeptide repeat-conta…
	nonsynonymous SNV	CK203_056959:CK203_056959-0:exon1:c.617G>A:p.R206Q,	000471F	70949	70949	G	A	-0.878	Retrovirus-related Pol polyprotein from transposon RE1|Copia protein|Putative transposon Ty5-1 protein YCL074W|Retrovirus-related Pol polyprotein from transposon RE2|Transposon Ty1-LR4 Gag-Pol polyprotein|Uncharacterized mitochondrial protein AtMg00820|Transposon Ty4-J Gag-Pol polyprotein|Uncharacterized mitochondrial protein AtMg00810|Retrovirus-related Pol polyprotein from transposon TNT 1-94|T…
Mendoza	synonymous SNV	CK203_007657:CK203_007657-0:exon2:c.1044A>G:p.R348R,	000001F_011	2670208	2670208	A	G	-	2-methylbutanal oxime monooxygenase|Cytochrome P450 71B9|Cytochrome P450 71B36|Cytochrome P450 71B35|Cytochrome P450 71B34|Cytochrome P450 71B26|Cytochrome P450 71B37|4-hydroxyphenylacetaldehyde oxime monooxygenase|Cytochrome P450 71B20|Cytochrome P450 71B10|
	nonsynonymous SNV	CK203_002152:CK203_002152-0:exon6:c.1099C>T:p.R367C,	000005F	2813489	2813489	C	T	0.135	CBS domain-containing protein CBSCBSPB3|CBS domain-containing protein CBSCBSPB1|CBS domain-containing protein CBSCBSPB2|CBS domain-containing protein CBSCBSPB4|CBS domain-containing protein CBSCBSPB5|
	nonsynonymous SNV	CK203_004765:CK203_004765-0:exon4:c.451C>G:p.L151V,	000007F	2513069	2513069	C	G	0	Uncharacterized mitochondrial protein AtMg00820|Retrovirus-related Pol polyprotein from transposon RE2|Transposon Ty1-ER2 Gag-Pol polyprotein|Copia protein|Transposon Ty1-DR3 Gag-Pol polyprotein|Retrovirus-related Pol polyprotein from transposon RE1|Truncated transposon Ty1-A Gag-Pol polyprotein|Transposon Ty1-H Gag-Pol polyprotein|Transposon Ty1-MR2 Gag-Pol polyprotein|Retrovirus-related Pol pol…
	nonsynonymous SNV	CK203_009101:CK203_009101-0:exon1:c.1187C>T:p.A396V,	000020F	1222181	1222181	G	A	0.317	Protein ASPARTIC PROTEASE IN GUARD CELL 1|Aspartyl protease family protein At5g10770|Aspartyl protease 37|Aspartic proteinase nepenthesin-1|Aspartyl protease family protein 2|Aspartyl protease AED3|Probable aspartyl protease At4g16563|Aspartic proteinase nepenthesin-2|Protein ASPARTIC PROTEASE IN GUARD CELL 2|Aspartyl protease 25|
	synonymous SNV	CK203_007761:CK203_007761-0:exon1:c.102C>T:p.T34T,	000021F	561968	561968	G	A	-	Dof zinc finger protein PBF|Dof zinc finger protein DOF5.3|Dof zinc finger protein DOF3.4|Dof zinc finger protein DOF1.6|Dof zinc finger protein DOF3.7|Dof zinc finger protein DOF5.8|Dof zinc finger protein DOF1.1|Dof zinc finger protein DOF1.7|Dof zinc finger protein 4|Dof zinc finger protein DOF3.2|
	frameshift deletion	CK203_011645:CK203_011645-0:exon7:c.2767delA:p.K923fs,	000031F	1031111	1031111	A	-	-	1-phosphatidylinositol 3-phosphate 5-kinase FAB1|Putative 1-phosphatidylinositol-3-phosphate 5-kinase FAB1C|1-phosphatidylinositol-3-phosphate 5-kinase FAB1A|1-phosphatidylinositol 3-phosphate 5-kinase|Putative 1-phosphatidylinositol-3-phosphate 5-kinase FAB1D|1-phosphatidylinositol-3-phosphate 5-kinase FAB1B|Putative 1-phosphatidylinositol 3-phosphate 5-kinase|1-phosphatidylinositol 3-phosphate …
	nonsynonymous SNV	CK203_009339:CK203_009339-0:exon9:c.970G>A:p.V324I,	000033F	62273	62273	C	T	-0.867	FAD synthase|
	nonsynonymous SNV	CK203_015176:CK203_015176-0:exon3:c.1694G>A:p.S565N,	000056F	1631108	1631108	C	T	-1.72	Protein BRASSINOSTEROID INSENSITIVE 1|Probable inactive leucine-rich repeat receptor kinase XIAO|Leucine-rich repeat receptor-like serine/threonine-protein kinase At1g17230|Serine/threonine-protein kinase BRI1-like 2|Probable LRR receptor-like serine/threonine-protein kinase IRK|Systemin receptor SR160|Leucine-rich repeat receptor-like protein kinase PXC2|Brassinosteroid LRR receptor kinase|Brass…
	nonsynonymous SNV	CK203_029481:CK203_029481-0:exon1:c.426T>A:p.F142L,	000057F	292346	292346	A	T	-5.68	ETHYLENE INSENSITIVE 3-like 5 protein|ETHYLENE INSENSITIVE 3-like 3 protein|ETHYLENE INSENSITIVE 3-like 1 protein|ETHYLENE INSENSITIVE 3-like 2 protein|Protein ETHYLENE INSENSITIVE 3|Putative ETHYLENE INSENSITIVE 3-like 4 protein|
	frameshift deletion	CK203_020890:CK203_020890-0:exon4:c.1424delT:p.L475fs,	000120F	1049095	1049095	T	-	-	Asparagine--tRNA ligase, cytoplasmic 1|Asparagine--tRNA ligase, cytoplasmic 3|Asparagine--tRNA ligase, chloroplastic/mitochondrial|Asparagine--tRNA ligase|Asparagine--tRNA ligase, cytoplasmic 2|
	nonsynonymous SNV	CK203_028596:CK203_028596-0:exon2:c.970C>T:p.R324W,	000169F	739108	739108	G	A	0	F-box protein At3g27290|F-box protein SKIP28|F-box protein SKIP14|
	nonsynonymous SNV	CK203_033026:CK203_033026-0:exon4:c.1304C>T:p.S435L,	000195F	454283	454283	G	A	-5.818	Uncharacterized GPI-anchored protein At1g61900|
	nonsynonymous SNV	CK203_046601:CK203_046601-0:exon5:c.667C>T:p.R223W,	000233F	353481	353481	C	T	-7.518	ABC transporter C family member 8|Canalicular multispecific organic anion transporter 2|ABC transporter C family member 6|Multidrug resistance-associated protein 1|ABC transporter C family member 13|Multidrug resistance-associated protein 5|ABC transporter C family member 7|Multidrug resistance-associated protein 7|
	frameshift deletion	CK203_038898:CK203_038898-0:exon1:c.224_225del:p.H75fs,	000261F	205241	205242	AT	-	-	UDP-glucose 6-dehydrogenase 1|UDP-glucose 6-dehydrogenase 4|UDP-glucose 6-dehydrogenase 2|UDP-glucose 6-dehydrogenase 3|UDP-glucose 6-dehydrogenase 5|
	nonsynonymous SNV	CK203_038290:CK203_038290-0:exon7:c.961T>C:p.F321L,	000266F	25197	25197	A	G	0	SCY1-like protein 2|Protein kinase-like protein SCY1|Protein kinase domain-containing protein ppk32|Probable inactive serine/threonine-protein kinase scy2|
	nonframeshift insertion	CK203_037269:CK203_037269-0:exon8:c.754_755insGAG:p.S252delinsRG,	000297F	31292	31292	-	CTC	-	Polypyrimidine tract-binding protein homolog 1|Polypyrimidine tract-binding protein homolog 3|Polypyrimidine tract-binding protein 1|Polypyrimidine tract-binding protein homolog 2|Polypyrimidine tract-binding protein 3|
	synonymous SNV	CK203_050004:CK203_050004-0:exon2:c.405C>A:p.L135L,	000321F	296293	296293	C	A	-	Cell division control protein 2 homolog C|Cyclin-dependent kinase B1-1|Cyclin-dependent kinase B1-2|Cyclin-dependent kinase B2-1|Cyclin-dependent kinase A-1|Cyclin-dependent kinase B2-2|Cell division control protein 2 homolog D|
	nonsynonymous SNV	CK203_045222:CK203_045222-0:exon7:c.836G>A:p.R279Q,	000328F	430851	430851	G	A	1.878	Protein cereblon|Protein cereblon homolog|
	nonsynonymous SNV	CK203_049948:CK203_049948-0:exon5:c.1097A>G:p.Y366C,	000433F	293572	293572	A	G	-1.433
	nonsynonymous SNV	CK203_059786:CK203_059786-0:exon1:c.1913A>G:p.H638R,	000681F	14529	14529	T	C	-7.911	Probable receptor-like protein kinase At5g61350|Receptor-like protein kinase ANXUR1|Receptor-like protein kinase FERONIA|Receptor-like protein kinase HERK 1|Receptor-like protein kinase THESEUS 1|Probable receptor-like protein kinase At1g30570|Probable receptor-like protein kinase At5g38990|Probable receptor-like protein kinase At2g21480|Receptor-like protein kinase ANXUR2|Putative receptor-like …
352	nonsynonymous SNV	CK203_009044:CK203_009044-0:exon2:c.1163C>T:p.T388I,	000020F	784243	784243	C	T	-2.827	Xyloglucan galactosyltransferase MUR3|Probable xyloglucan galactosyltransferase GT12|Probable xyloglucan galactosyltransferase GT19|Probable xyloglucan galactosyltransferase GT20|Xyloglucan galactosyltransferase XLT2|Probable xyloglucan galactosyltransferase GT11|Probable xyloglucan galactosyltransferase GT14|Xyloglucan galactosyltransferase KATAMARI1 homolog|Probable xyloglucan galactosyltransfe…
	synonymous SNV	CK203_019107:CK203_019107-0:exon3:c.1233G>A:p.Q411Q,	000066F	61306	61306	G	A	-	Transposon TX1 uncharacterized 149 kDa protein|
	nonsynonymous SNV	CK203_016622:CK203_016622-0:exon3:c.503C>T:p.P168L,	000075F	234969	234969	G	A	-4.588
	nonsynonymous SNV	CK203_019387:CK203_019387-0:exon3:c.841G>C:p.A281P,	000081F	299589	299589	C	G	0.201	WRKY transcription factor WRKY51|Probable WRKY transcription factor 7|Probable WRKY transcription factor 14|Probable WRKY transcription factor 69|WRKY transcription factor 22|Probable WRKY transcription factor 27|Probable WRKY transcription factor 16|Probable WRKY transcription factor 29|Probable WRKY transcription factor 65|Probable WRKY transcription factor 35|
	nonsynonymous SNV	CK203_047353:CK203_047353-0:exon3:c.1124G>A:p.S375N,	000250F	625996	625996	C	T	-0.35
	frameshift deletion	CK203_055526:CK203_055526-0:exon1:c.1357delG:p.G453fs,	000271F_901	447191	447191	G	-	-	Cytochrome P450 CYP73A100|Trans-cinnamate 4-monooxygenase|Cytochrome P450 77A3|Cytochrome P450 89A9|Cytochrome P450 77A1 (Fragment)|Cytochrome P450 77A2|Cytochrome P450 98A3|Cytochrome P450 77A4|Cytochrome P450 89A2|Cytochrome P450 98A1|
	nonsynonymous SNV	CK203_055526:CK203_055526-0:exon1:c.1358G>A:p.G453E,	000271F_901	447192	447192	G	A	-7.696	Cytochrome P450 CYP73A100|Trans-cinnamate 4-monooxygenase|Cytochrome P450 77A3|Cytochrome P450 89A9|Cytochrome P450 77A1 (Fragment)|Cytochrome P450 77A2|Cytochrome P450 98A3|Cytochrome P450 77A4|Cytochrome P450 89A2|Cytochrome P450 98A1|
	nonsynonymous SNV	CK203_040124:CK203_040124-0:exon1:c.35G>A:p.R12K,	000332F	20443	20443	G	A	-0.144	Probable leucine-rich repeat receptor-like serine/threonine-protein kinase At3g14840|Probable LRR receptor-like serine/threonine-protein kinase RFK1|
	synonymous SNV	CK203_036835:CK203_036835-0:exon6:c.1158T>A:p.S386S,	000372F	131896	131896	T	A	-	Transcription factor bHLH62|Transcription factor bHLH63|Transcription factor bHLH7|Transcription factor bHLH69|Transcription factor UNE12|Transcription factor bHLH82|Transcription factor bHLH78|Transcription factor bHLH137|Transcription factor BHLH089|Transcription factor bHLH66|
	stopgain	CK203_056816:CK203_056816-0:exon1:c.430C>T:p.Q144X,	000448F	87079	87079	G	A	-
	stopgain	CK203_058255:CK203_058255-0:exon1:c.73G>T:p.G25X,	000601F	138931	138931	C	A	-
G9V7	nonsynonymous SNV	CK203_000134:CK203_000134-0:exon2:c.530G>A:p.G177E,	000000F	1062588	1062588	C	T	0	Protease Do-like 10, mitochondrial|Putative protease Do-like 6, chloroplastic|Protease Do-like 9|Protease Do-like 4, mitochondrial|Protease Do-like 2, chloroplastic|Putative protease Do-like 11, mitochondrial|Putative Do-like 15 protein|Putative protease Do-like 13|Putative protease Do-like 3, mitochondrial|Putative protease Do-like 12, mitochondrial|
	nonsynonymous SNV	CK203_004197:CK203_004197-0:exon5:c.235G>A:p.V79M,	000013F	1775702	1775702	G	A	-0.003	D-tagatose-1,6-bisphosphate aldolase subunit GatY|L-threonate dehydrogenase|
	synonymous SNV	CK203_003845:CK203_003845-0:exon2:c.516A>T:p.V172V,	000014F	2557160	2557160	T	A	-	Serine/threonine-protein phosphatase 6 regulatory ankyrin repeat subunit B|Ankyrin repeat-containing protein At2g01680|Putative ankyrin repeat protein RF_0381|Ankyrin repeat, PH and SEC7 domain containing protein secG|Ankyrin repeat-containing protein NPR4|Ankyrin repeat-containing protein At5g02620|Ankyrin repeat-containing protein ITN1|Ankyrin-1|Ankyrin repeat-containing protein BDA1|
	nonsynonymous SNV	CK203_005999:CK203_005999-0:exon6:c.662T>G:p.L221R,	000017F	960034	960034	A	C	-4.367	26S proteasome non-ATPase regulatory subunit 4 homolog|26S proteasome regulatory subunit RPN10|26S proteasome non-ATPase regulatory subunit 4|26S proteasome regulatory subunit rpn10|Putative PIP5K1A and PSMD4-like protein|
	nonsynonymous SNV	CK203_014593:CK203_014593-0:exon27:c.2186T>A:p.L729H,	000018F	2368434	2368434	T	A	-4.898	Probable alpha-galactosidase D|Alpha-galactosidase|Probable alpha-galactosidase|Alpha-galactosidase A|Alpha-galactosidase 2|Alpha-galactosidase 1|Alpha-galactosidase 3|
	nonsynonymous SNV	CK203_032009:CK203_032009-0:exon10:c.773C>T:p.A258V,	000025F_901	348353	348353	C	T	-0.802	KRR1 small subunit processome component homolog|KRR1 small subunit processome component|
	nonsynonymous SNV	CK203_032014:CK203_032014-0:exon2:c.361G>T:p.D121Y,	000025F_901	423041	423041	G	T	-8.961	Cyclin-A3-2|Cyclin-A1-3|Cyclin-A1-2|G2/mitotic-specific cyclin C13-1 (Fragment)|Cyclin-A3-4|Cyclin-A3-1|Putative cyclin-A3-1|Cyclin-A1-1|Cyclin-A2-2|
	frameshift insertion	CK203_013146:CK203_013146-0:exon2:c.396dupC:p.G132fs,	000037F	166010	166010	-	C	-	Auxin-induced protein 22D|Auxin-responsive protein IAA10|Auxin-responsive protein IAA12|Auxin-responsive protein IAA9|Auxin-responsive protein IAA11|Auxin-responsive protein IAA13|Auxin-responsive protein IAA29|
	synonymous SNV	CK203_024021:CK203_024021-0:exon3:c.693C>T:p.F231F,	000102F	633604	633604	G	A	-	Phosphatidate phosphatase PAH1|Phosphatidate phosphatase LPIN2|Phosphatidate phosphatase LPIN3|Phosphatidate phosphatase PAH2|Phosphatidate phosphatase LPIN1|
	nonsynonymous SNV	CK203_025868:CK203_025868-0:exon1:c.1897C>T:p.R633W,	000114F	102534	102534	C	T	-7.844	RNA polymerase I termination factor|Cyclin-D-binding Myb-like transcription factor 1|
	frameshift deletion	CK203_020362:CK203_020362-0:exon1:c.178_179del:p.T60fs,	000118F	496016	496017	AC	-	-	Basic leucine zipper 24|Basic leucine zipper 23|Basic leucine zipper 19|
	nonframeshift insertion	CK203_031704:CK203_031704-0:exon2:c.119_120insGAT:p.D40delinsEI,	000165F	401445	401445	-	ATC	-	Retrovirus-related Pol polyprotein from transposon RE2|Retrovirus-related Pol polyprotein from transposon RE1|
	nonsynonymous SNV	CK203_041202:CK203_041202-0:exon5:c.567G>C:p.M189I,	000205F	632237	632237	G	C	-1.632	Heavy metal-associated isoprenylated plant protein 3|Heavy metal-associated isoprenylated plant protein 7|Heavy metal-associated isoprenylated plant protein 9|Heavy metal-associated isoprenylated plant protein 4|Heavy metal-associated isoprenylated plant protein 8|Heavy metal-associated isoprenylated plant protein 5|
	nonsynonymous SNV	CK203_039273:CK203_039273-0:exon3:c.416C>A:p.P139Q,	000256F	97022	97022	C	A	-7.622	E3 ubiquitin-protein ligase ATL41|E3 ubiquitin-protein ligase RING1|RING-H2 finger protein ATL7|E3 ubiquitin-protein ligase ATL59|RING-H2 finger protein ATL47|RING-H2 finger protein ATL58|Probable E3 ubiquitin-protein ligase RHA4A|Putative RING-H2 finger protein ATL69|RING-H2 finger protein ATL32|RING-H2 finger protein ATL16|
	nonsynonymous SNV	CK203_033253:CK203_033253-0:exon1:c.122G>T:p.R41L,	000279F	151434	151434	C	A	-1.754	Chlorophyll a-b binding protein 91R, chloroplastic|Chlorophyll a-b binding protein 3C, chloroplastic|Chlorophyll a-b binding protein 22L, chloroplastic|Chlorophyll a-b binding protein 50, chloroplastic|Chlorophyll a-b binding protein, chloroplastic|Chlorophyll a-b binding protein 7, chloroplastic|Chlorophyll a-b binding protein C, chloroplastic|Chlorophyll a-b binding protein 16, chloroplastic|Ch…
	synonymous SNV	CK203_043290:CK203_043290-0:exon3:c.225C>T:p.L75L,	000369F	113383	113383	C	T	-
95	nonsynonymous SNV	CK203_000978:CK203_000978-0:exon9:c.1326G>A:p.M442I,	000004F	208436	208436	C	T	0.242	Cellulose synthase-like protein B6|Cellulose synthase-like protein G3|Cellulose synthase-like protein B4|Cellulose synthase A catalytic subunit 3 [UDP-forming]|Cellulose synthase-like protein B3|Cellulose synthase-like protein G2|Cellulose synthase-like protein G1|Cellulose synthase-like protein E1|Cellulose synthase-like protein B2|Cellulose synthase-like protein E6|
	synonymous SNV	CK203_001387:CK203_001387-0:exon16:c.3192T>C:p.S1064S,	000004F	2879156	2879156	A	G	-	Putative ribonuclease H protein At1g65750|Retrovirus-related Pol polyprotein from transposon RE1|Copia protein|Retrovirus-related Pol polyprotein from transposon TNT 1-94|Putative transposon Ty5-1 protein YCL074W|Retrovirus-related Pol polyprotein from transposon RE2|
	nonsynonymous SNV	CK203_007032:CK203_007032-0:exon1:c.32T>A:p.L11H,	000011F	1884869	1884869	T	A	-0.568
	synonymous SNV	CK203_018686:CK203_018686-0:exon1:c.174G>A:p.T58T,	000061F	484084	484084	G	A	-	Laccase-14|Laccase-24|Laccase-25|Laccase-7|Laccase-8|Laccase-9|Laccase-3|Laccase-5|Laccase-12|Laccase-23|
	nonsynonymous SNV	CK203_016661:CK203_016661-0:exon12:c.1274T>C:p.I425T,	000075F	442492	442492	T	C	-4.443	Mini-chromosome maintenance complex-binding protein|
	nonsynonymous SNV	CK203_030672:CK203_030672-0:exon2:c.1153G>A:p.V385I,	000099F	572947	572947	G	A	-0.512	Cytochrome P450 78A6|Cytochrome P450 78A5|Cytochrome P450 78A4|Cytochrome P450 78A7|Flavonoid 3'-monooxygenase|Cytochrome P450 78A11|Cytochrome P450 76C4|Cytochrome P450 78A3|Cytochrome P450 78A9|Cytochrome P450 78A1|
	nonsynonymous SNV	CK203_030740:CK203_030740-0:exon3:c.943C>T:p.R315C,	000099F	1109334	1109334	G	A	-0.292
	stopgain	CK203_024074:CK203_024074-0:exon10:c.1963C>T:p.R655X,	000102F	975331	975331	C	T	-
	synonymous SNV	CK203_025522:CK203_025522-0:exon2:c.348T>A:p.L116L,	000131F	164100	164100	A	T	-	Protein Thf1|Protein THYLAKOID FORMATION 1, chloroplastic|Protein THYLAKOID FORMATION1, chloroplastic|
	nonsynonymous SNV	CK203_025601:CK203_025601-0:exon1:c.158C>T:p.S53F,	000131F	650218	650218	C	T	-0.039	Putative calcium-transporting ATPase 11, plasma membrane-type|Calcium-transporting ATPase 5, plasma membrane-type|Calcium-transporting ATPase 4, plasma membrane-type|Probable calcium-transporting ATPase 8, plasma membrane-type|Calcium-transporting ATPase 9, plasma membrane-type|Calcium-transporting ATPase 7, plasma membrane-type|Calcium-transporting ATPase 12, plasma membrane-type|Putative calciu…
	stopgain	CK203_032743:CK203_032743-0:exon1:c.267G>A:p.W89X,	000148F	255516	255516	C	T	-
	synonymous SNV	CK203_050970:CK203_050970-0:exon5:c.762C>T:p.Y254Y,	000335F	213738	213738	G	A	-	Beta-glucosidase BoGH3B|Lysosomal beta glucosidase|Beta-glucosidase C|Periplasmic beta-glucosidase|
	nonsynonymous SNV	CK203_047696:CK203_047696-0:exon2:c.832G>A:p.A278T,	000342F	106182	106182	C	T	-1.382	Truncated transposon Ty1-A Gag-Pol polyprotein|Transposon Ty4-H Gag-Pol polyprotein|Retrovirus-related Pol polyprotein from transposon TNT 1-94|Uncharacterized mitochondrial protein AtMg00810|Transposon Ty4-J Gag-Pol polyprotein|Uncharacterized mitochondrial protein AtMg00820|Putative transposon Ty5-1 protein YCL074W|Retrovirus-related Pol polyprotein from transposon RE2|Retrovirus-related Pol po…
	frameshift deletion	CK203_047700:CK203_047700-0:exon3:c.279delA:p.S93fs,	000342F	138479	138479	A	-	-
	synonymous SNV	CK203_062645:CK203_062645-0:exon1:c.753C>T:p.S251S,	000650F	166557	166557	C	T	-	Putative B3 domain-containing protein At2g27410|B3 domain-containing protein At1g05920|Putative B3 domain-containing protein At3g24850|B3 domain-containing protein At5g24050|B3 domain-containing protein At3g25182|
	nonsynonymous SNV	CK203_061869:CK203_061869-0:exon8:c.539G>A:p.R180Q,	000840F	33936	33936	C	T	0.465	Mitogen-activated protein kinase kinase kinase 9|Mitogen-activated protein kinase kinase kinase 3|Mitogen-activated protein kinase kinase kinase 1|Probable WRKY transcription factor 19|
277	nonsynonymous SNV	CK203_000719:CK203_000719-0:exon8:c.902G>A:p.R301H,	000000F	4916333	4916333	G	A	-4.948	Protein MAM3|DUF21 domain-containing protein At4g14230|DUF21 domain-containing protein At4g14240|DUF21 domain-containing protein At1g47330|Uncharacterized protein C4B3.03c|Putative DUF21 domain-containing protein At1g03270|DUF21 domain-containing protein At5g52790|DUF21 domain-containing protein At2g14520|Metal transporter CNNM4|DUF21 domain-containing protein At4g33700|
	stopgain	CK203_002867:CK203_002867-0:exon3:c.282T>G:p.Y94X,	000006F	3175203	3175203	T	G	-
	synonymous SNV	CK203_004728:CK203_004728-0:exon1:c.165G>A:p.L55L,	000007F	2311151	2311151	G	A	-	RNA-directed DNA polymerase homolog|Transposon Ty3-G Gag-Pol polyprotein|Enzymatic polyprotein|Retrovirus-related Pol polyprotein from transposon opus|Transposon Tf2-7 polyprotein|Transposon Ty3-I Gag-Pol polyprotein|Retrovirus-related Pol polyprotein from transposon 297|Transposon Tf2-8 polyprotein|Transposon Tf2-11 polyprotein|Retrovirus-related Pol polyprotein from transposon 17.6|
	stopgain	CK203_008647:CK203_008647-0:exon4:c.340C>T:p.Q114X,	000010F	1213916	1213916	C	T	-
	nonsynonymous SNV	CK203_006807:CK203_006807-0:exon4:c.386G>T:p.R129L,	000011F	78945	78945	G	T	-3.141	Acyltransferase-like protein At1g54570, chloroplastic|Acyltransferase-like protein At3g26840, chloroplastic|
	nonsynonymous SNV	CK203_004175:CK203_004175-0:exon9:c.1022C>T:p.P341L,	000013F	1639155	1639155	C	T	-0.033	Microtubule-associated serine/threonine-protein kinase 4|Microtubule-associated serine/threonine-protein kinase 3|Probable serine/threonine protein kinase IRE|Microtubule-associated serine/threonine-protein kinase 1|Probable serine/threonine protein kinase IRE4|Probable serine/threonine protein kinase IRE3|Probable serine/threonine protein kinase IREH1|
	nonsynonymous SNV	CK203_003518:CK203_003518-0:exon3:c.188C>T:p.P63L,	000014F	523106	523106	C	T	-7.14	Receptor protein-tyrosine kinase CEPR1|LRR receptor-like serine/threonine-protein kinase HSL2|Leucine-rich repeat receptor-like protein kinase PXL1|Leucine-rich repeat receptor-like serine/threonine-protein kinase BAM1|Leucine-rich repeat receptor-like protein kinase TDR|Receptor-like protein kinase 2|Receptor-like protein kinase 5|MDIS1-interacting receptor like kinase 1|Leucine-rich repeat rece…
	nonsynonymous SNV	CK203_017194:CK203_017194-0:exon1:c.1043C>T:p.S348L,	000024F	683670	683670	C	T	-0.605	Putative E3 ubiquitin-protein ligase RF298|Putative E3 ubiquitin-protein ligase RF4|MND1-interacting protein 1|
	nonsynonymous SNV	CK203_012943:CK203_012943-0:exon2:c.614C>T:p.P205L,	000042F	977870	977870	C	T	-9.078	Acidic endochitinase|Basic endochitinase|Hevamine-A|Acidic endochitinase SE2|Xylanase inhibitor protein 1|
	nonsynonymous SNV	CK203_017767:CK203_017767-0:exon1:c.97C>A:p.L33I,	000049F	1224051	1224051	C	A	-0.372
	synonymous SNV	CK203_029598:CK203_029598-0:exon2:c.465G>A:p.P155P,	000057F	1469242	1469242	G	A	-
	nonsynonymous SNV	CK203_015733:CK203_015733-0:exon1:c.114A>T:p.R38S,	000070F	1519423	1519423	A	T	-2.535	Cellulose synthase A catalytic subunit 3 [UDP-forming]|Cellulose synthase A catalytic subunit 7 [UDP-forming]|Cellulose synthase-like protein G2|Cellulose synthase-like protein G3|Cellulose synthase-like protein E2|Cellulose synthase-like protein H1|Cellulose synthase-like protein E6|Cellulose synthase-like protein G1|Cellulose synthase-like protein E1|
	nonsynonymous SNV	CK203_020350:CK203_020350-0:exon8:c.2305T>C:p.F769L,	000118F	436902	436902	T	C	-5.699	E3 ubiquitin-protein ligase TRIP12|E3 ubiquitin-protein ligase UPL3|E3 ubiquitin-protein ligase UPL4|Ubiquitin fusion degradation protein 4|Probable ubiquitin fusion degradation protein C12B10.01c|
	nonsynonymous SNV	CK203_028845:CK203_028845-0:exon3:c.1397A>G:p.Y466C,	000143F	242181	242181	T	C	-0.35	Aspartic proteinase nepenthesin-2|Protein ASPARTIC PROTEASE IN GUARD CELL 2|Protein ASPARTIC PROTEASE IN GUARD CELL 1|Probable aspartic protease At2g35615|Aspartyl protease family protein At5g10770|Aspartyl protease 37|Aspartic proteinase nepenthesin-1|Aspartic proteinase CDR1|Aspartyl protease family protein 2|Aspartyl protease AED3|
	nonsynonymous SNV	CK203_042728:CK203_042728-0:exon4:c.1159A>G:p.R387G,	000153F	876372	876372	A	G	-6.942	Pentatricopeptide repeat-containing protein At2g01510, mitochondrial|Pentatricopeptide repeat-containing protein At1g59720, chloroplastic/mitochondrial|Pentatricopeptide repeat-containing protein ELI1, chloroplastic|Pentatricopeptide repeat-containing protein At4g21065|Pentatricopeptide repeat-containing protein At5g66520|Pentatricopeptide repeat-containing protein At5g06540|Pentatricopeptide rep…
	nonsynonymous SNV	CK203_055267:CK203_055267-0:exon1:c.485G>A:p.G162E,	000412F	320154	320154	C	T	-1.833
	synonymous SNV	CK203_064445:CK203_064445-0:exon9:c.945C>T:p.G315G,	000440F	60685	60685	C	T	-
	nonsynonymous SNV	CK203_061988:CK203_061988-0:exon1:c.16G>A:p.E6K,	000702F_002	176763	176763	G	A	-0.397	Transposon Ty1-DR1 Gag-Pol polyprotein|Transposon Ty4-H Gag-Pol polyprotein|Truncated transposon Ty1-A Gag-Pol polyprotein|Transposon Ty4-J Gag-Pol polyprotein|Uncharacterized mitochondrial protein AtMg00810|Retrovirus-related Pol polyprotein from transposon TNT 1-94|Copia protein|Retrovirus-related Pol polyprotein from transposon RE1|Retrovirus-related Pol polyprotein from transposon RE2|Putativ…
76	synonymous SNV	CK203_002676:CK203_002676-0:exon3:c.318T>A:p.G106G,	000006F	1970181	1970181	T	A	-	DUF21 domain-containing protein At5g52790|Putative DUF21 domain-containing protein At1g03270|DUF21 domain-containing protein At4g33700|DUF21 domain-containing protein At2g14520|Metal transporter cnnm-2|Uncharacterized protein C4B3.03c|DUF21 domain-containing protein At4g14240|DUF21 domain-containing protein At1g47330|DUF21 domain-containing protein At4g14230|Protein MAM3|
	synonymous SNV	CK203_004834:CK203_004834-0:exon1:c.672A>G:p.E224E,	000007F	3124188	3124188	T	C	-
	nonsynonymous SNV	CK203_008994:CK203_008994-0:exon5:c.2029T>C:p.F677L,	000020F	476326	476326	T	C	-5.316	Primary amine oxidase 2|Primary amine oxidase|Primary amine oxidase (Fragment)|Copper methylamine oxidase|Primary amine oxidase 1|
	nonsynonymous SNV	CK203_012133:CK203_012133-0:exon1:c.499G>A:p.V167M,	000022F	2096116	2096116	G	A	0.03	DnaJ homolog subfamily A member 4|Chaperone protein DnaJ|Chaperone protein dnaJ 11, chloroplastic|
	synonymous SNV	CK203_044550:CK203_044550-0:exon10:c.1173C>T:p.S391S,	000283F	511688	511688	C	T	-	Polygalacturonase ADPG1|Polygalacturonase-2|Probable polygalacturonase At1g80170|Polygalacturonase QRT2|Polygalacturonase|Polygalacturonase ADPG2|
	nonsynonymous SNV	CK203_047634:CK203_047634-0:exon9:c.3383G>A:p.R1128Q,	000316F	247779	247779	G	A	0.018	Disease resistance protein TAO1|Probable WRKY transcription factor 19|Inactive disease resistance protein RPS4|Disease resistance-like protein CSA1|TMV resistance protein N|Disease resistance protein RPS4|Disease resistance-like protein DSC1|Protein SUPPRESSOR OF npr1-1, CONSTITUTIVE 1|
	nonsynonymous SNV	CK203_048457:CK203_048457-0:exon3:c.432C>G:p.F144L,	000337F	397243	397243	G	C	0.209	Alanine--tRNA ligase|Alanine--tRNA ligase, mitochondrial|Alanine--tRNA ligase, cytoplasmic|Alanine--tRNA ligase 1|
	synonymous SNV	CK203_051071:CK203_051071-0:exon1:c.534T>C:p.P178P,	000373F	20837	20837	T	C	-	Transposon Tf2-8 polyprotein|Transposon Tf2-5 polyprotein|Transposon Tf2-9 polyprotein|Transposon Tf2-6 polyprotein|Transposon Tf2-3 polyprotein|Transposon Tf2-1 polyprotein|Transposon Tf2-2 polyprotein|Transposon Tf2-4 polyprotein|Transposon Tf2-12 polyprotein|Transposon Tf2-7 polyprotein|
96	nonsynonymous SNV	CK203_017937:CK203_017937-0:exon2:c.619G>A:p.A207T,	000029F	803809	803809	G	A	-3.848	Alkaline/neutral invertase A, mitochondrial|Neutral/alkaline invertase 3, chloroplastic|Probable alkaline/neutral invertase A, chloroplastic|Probable alkaline/neutral invertase B|Alkaline/neutral invertase CINV1|Probable alkaline/neutral invertase D|Alkaline/neutral invertase E, chloroplastic|Alkaline/neutral invertase CINV2|Cytosolic invertase 1|Probable alkaline/neutral invertase F|
	nonsynonymous SNV	CK203_012243:CK203_012243-0:exon2:c.873G>A:p.M291I,	000044F	454296	454296	G	A	-1.16	Protein NDH-DEPENDENT CYCLIC ELECTRON FLOW 5|Photosynthetic NDH subunit of subcomplex B 2, chloroplastic|
1066	nonsynonymous SNV	CK203_000874:CK203_000874-0:exon4:c.1118C>T:p.P373L,	000000F	5864702	5864702	C	T	-9.739	Cytochrome P450 81F1|Cytochrome P450 81F3|Cytochrome P450 81D11|Isoflavone 3'-hydroxylase (Fragment)|Cytochrome P450 81F2|Cytochrome P450 81F4|Cytochrome P450 81D1|Cytochrome P450 81E8|Isoflavone 2'-hydroxylase|
	nonsynonymous SNV	CK203_005092:CK203_005092-0:exon7:c.1530G>T:p.E510D,	000008F	1267312	1267312	C	A	-2.761
	nonsynonymous SNV	CK203_005344:CK203_005344-0:exon2:c.190A>T:p.S64C,	000008F	2911091	2911091	T	A	-5	EG45-like domain containing protein|EG45-like domain containing protein 2|
	stopgain	CK203_013850:CK203_013850-0:exon4:c.511C>T:p.Q171X,	000046F	750955	750955	G	A	-
	nonsynonymous SNV	CK203_014174:CK203_014174-0:exon1:c.407C>T:p.P136L,	000048F	981856	981856	C	T	3.908	Polyphenol oxidase F, chloroplastic|Polyphenol oxidase, chloroplastic|Polyphenol oxidase I, chloroplastic|Aureusidin synthase|(+)-larreatricin hydroxylase, chloroplastic|Catechol oxidase B, chloroplastic (Fragment)|Polyphenol oxidase A1, chloroplastic|Polyphenol oxidase E, chloroplastic|Polyphenol oxidase II, chloroplastic|
	stopgain	CK203_019289:CK203_019289-0:exon1:c.34C>T:p.R12X,	000066F	1279485	1279485	G	A	-
	nonsynonymous SNV	CK203_017516:CK203_017516-0:exon9:c.2525C>A:p.S842Y,	000084F	759222	759222	C	A	-0.389	DUF724 domain-containing protein 6|DUF724 domain-containing protein 8|DUF724 domain-containing protein 1|DUF724 domain-containing protein 7|DUF724 domain-containing protein 3|DUF724 domain-containing protein 10|DUF724 domain-containing protein 5|DUF724 domain-containing protein 2|Putative ribonuclease H protein At1g65750|
	nonsynonymous SNV	CK203_022391:CK203_022391-0:exon23:c.2596G>C:p.A866P,	000146F	776213	776213	G	C	-0.52	Kinesin-like protein KIN-7L, chloroplastic|Kinesin-related protein 11|Kinesin-like protein KIN-7D, chloroplastic|Kinesin-like protein KIN-7E, chloroplastic|Kinesin-like protein KIN-7G|Kinesin-like protein KIN-7M, chloroplastic|Kinesin-like protein KIN-7C, mitochondrial|Kinesin-like protein KIN-7K, chloroplastic|Kinesin-like protein KIN-7D, mitochondrial|
	synonymous SNV	CK203_041555:CK203_041555-0:exon5:c.930T>C:p.A310A,	000151F	87486	87486	T	C	-
	frameshift deletion	CK203_032529:CK203_032529-0:exon1:c.959delG:p.R320fs,	000154F	867001	867001	G	-	-
	nonsynonymous SNV	CK203_024175:CK203_024175-0:exon6:c.2024T>C:p.L675P,	000160F	260906	260906	A	G	-6.767
	nonsynonymous SNV	CK203_040328:CK203_040328-0:exon5:c.733G>A:p.D245N,	000184F	146990	146990	C	T	-1.533	Retrovirus-related Pol polyprotein from transposon RE1|Copia protein|Transposon Ty1-ML1 Gag-Pol polyprotein|Retrovirus-related Pol polyprotein from transposon RE2|Uncharacterized mitochondrial protein AtMg00820|Transposon Ty1-GR3 Gag-Pol polyprotein|Uncharacterized mitochondrial protein AtMg00810|Retrovirus-related Pol polyprotein from transposon TNT 1-94|Transposon Ty1-LR1 Gag-Pol polyprotein|Tr…
	frameshift deletion	CK203_033409:CK203_033409-0:exon1:c.61delG:p.G21fs,	000227F	555707	555707	G	-	-	Rab escort protein 1|Rab proteins geranylgeranyltransferase component A 2|Rab proteins geranylgeranyltransferase component A 1|Rab proteins geranylgeranyltransferase component A|
	nonsynonymous SNV	CK203_040819:CK203_040819-0:exon5:c.2650G>A:p.V884M,	000325F	57379	57379	G	A	-0.2	Retrovirus-related Pol polyprotein from transposon RE2|UDP-glycosyltransferase 79B3|Copia protein|Retrovirus-related Pol polyprotein from transposon RE1|UDP-glycosyltransferase 79B6|UDP-glycosyltransferase 79B11|Retrovirus-related Pol polyprotein from transposon TNT 1-94|UDP-glycosyltransferase 79B9|UDP-glycosyltransferase 79B10|UDP-glycosyltransferase 79B2|
	nonsynonymous SNV	CK203_050280:CK203_050280-0:exon2:c.154G>A:p.A52T,	000360F	365282	365282	C	T	-3.85
	stopgain	CK203_047548:CK203_047548-0:exon3:c.865C>T:p.Q289X,	000379F	175644	175644	G	A	-
Waite Star	synonymous SNV	CK203_018669:CK203_018669-0:exon3:c.2232G>A:p.L744L,	000061F	374981	374981	C	T	-	Transposon Tf2-4 polyprotein|Transposon Tf2-2 polyprotein|Transposon Tf2-12 polyprotein|Transposon Tf2-7 polyprotein|Transposon Tf2-1 polyprotein|Transposon Tf2-9 polyprotein|Transposon Tf2-3 polyprotein|Transposon Tf2-6 polyprotein|Transposon Tf2-8 polyprotein|Transposon Tf2-5 polyprotein|
	frameshift deletion	CK203_018430:CK203_018430-0:exon1:c.1375delA:p.T459fs,	000069F	338355	338355	A	-	-	Dual specificity protein phosphatase 1-A|Dual specificity protein phosphatase 1|Dual specificity protein phosphatase 4|Dual specificity protein phosphatase 1B|Dual specificity protein phosphatase 1-B|Protein-tyrosine-phosphatase MKP1|
	synonymous SNV	CK203_040877:CK203_040877-0:exon2:c.450C>T:p.P150P,	000325F	347467	347467	C	T	-	Protein DETOXIFICATION 16|Protein DETOXIFICATION 1|Protein DETOXIFICATION 18|Protein DETOXIFICATION 10|Protein DETOXIFICATION 9|Protein DETOXIFICATION 17|Protein DETOXIFICATION 2|Protein DETOXIFICATION 19|Protein DETOXIFICATION 15|Protein DETOXIFICATION 12|
	nonsynonymous SNV	CK203_061262:CK203_061262-0:exon1:c.184T>C:p.F62L,	000954F	107534	107534	T	C	-5.864	Serine carboxypeptidase-like 27|Serine carboxypeptidase 2|Serine carboxypeptidase-like 26|Serine carboxypeptidase-like 28|Serine carboxypeptidase 24|Serine carboxypeptidase-like 29|Serine carboxypeptidase II-2 (Fragment)|Serine carboxypeptidase-like 22|Serine carboxypeptidase-like 25|
118	nonsynonymous SNV	CK203_010178:CK203_010178-0:exon1:c.386G>A:p.R129H,	000027F	905715	905715	C	T	1.123	Scarecrow-like protein 33|Scarecrow-like protein 5|Scarecrow-like protein 11|Scarecrow-like protein 9|Scarecrow-like protein 31|Chitin-inducible gibberellin-responsive protein 1|Scarecrow-like protein 14|Scarecrow-like transcription factor PAT1|Scarecrow-like protein 30|Scarecrow-like protein 34|
	nonsynonymous SNV	CK203_033561:CK203_033561-0:exon5:c.439G>A:p.V147I,	000087F_902	740336	740336	G	A	-0.027	LIM domain-containing protein PLIM2a|LIM domain-containing protein WLIM2b|LIM domain-containing protein PLIM2b|LIM domain-containing protein PLIM2c|LIM domain-containing protein 2|LIM domain-containing protein WLIM2a|Pollen-specific protein SF3|LIM domain-containing protein WLIM1|
809	nonsynonymous SNV	CK203_001440:CK203_001440-0:exon5:c.814T>C:p.S272P,	000004F	3194688	3194688	T	C	-3.37	1-deoxy-D-xylulose-5-phosphate synthase, chloroplastic|Probable 1-deoxy-D-xylulose-5-phosphate synthase 2, chloroplastic|1-deoxy-D-xylulose-5-phosphate synthase|1-deoxy-D-xylulose-5-phosphate synthase 1, chloroplastic|Probable 1-deoxy-D-xylulose-5-phosphate synthase, chloroplastic|
	nonsynonymous SNV	CK203_005721:CK203_005721-0:exon3:c.409C>A:p.L137I,	000019F	2052594	2052594	C	A	-1.431	Uncharacterized protein At5g43822|
	nonsynonymous SNV	CK203_009248:CK203_009248-0:exon1:c.709G>A:p.G237S,	000020F	2217262	2217262	C	T	-5.534	Putative glycerol-3-phosphate transporter 5|Putative glycerol-3-phosphate transporter 3|Putative glycerol-3-phosphate transporter 4|Putative glycerol-3-phosphate transporter 1|Putative glycerol-3-phosphate transporter 2|Glucose-6-phosphate exchanger SLC37A2|
	nonsynonymous SNV	CK203_009722:CK203_009722-0:exon1:c.313G>A:p.D105N,	000030F	136083	136083	G	A	-1.132
	synonymous SNV	CK203_013429:CK203_013429-0:exon4:c.315G>A:p.G105G,	000037F	1971138	1971138	C	T	-
	stopgain	CK203_019407:CK203_019407-0:exon3:c.501delT:p.Y167X,	000081F	474919	474919	T	-	-
	synonymous SNV	CK203_021437:CK203_021437-0:exon6:c.708C>T:p.L236L,	000097F	563782	563782	C	T	-
	nonsynonymous SNV	CK203_034011:CK203_034011-0:exon1:c.8T>A:p.L3H,	000140F	171713	171713	A	T	0.671	Putative disease resistance RPP13-like protein 1|Probable disease resistance protein At1g59620|Putative disease resistance protein At1g58400|Putative disease resistance protein RGA4|Disease resistance protein RPM1|Putative disease resistance protein RGA3|Disease resistance protein RGA2|Putative disease resistance protein RGA1|Probable disease resistance protein RF9|Putative disease resistance pro…
	nonsynonymous SNV	CK203_039007:CK203_039007-0:exon8:c.1709C>T:p.A570V,	000230F	388095	388095	G	A	-3.649	Xanthine dehydrogenase/oxidase|Xanthine dehydrogenase 2|Xanthine dehydrogenase 1|Xanthine dehydrogenase|
	nonsynonymous SNV	CK203_044801:CK203_044801-0:exon2:c.589T>C:p.W197R,	000310F	411561	411561	A	G	-13.858	P-loop NTPase domain-containing protein LPA1|Uncharacterized protein DDB_G0273453/DDB_G0273565|2-phosphoglycerate kinase|P-loop NTPase domain-containing protein LPA1 homolog 2|P-loop NTPase domain-containing protein LPA1 homolog 1|P-loop NTPase domain-containing protein LPA1 homolog|
	frameshift deletion	CK203_050022:CK203_050022-0:exon10:c.931_943del:p.R311fs,	000321F	444838	444850	AGGCCCCAGGGTG	-	-	Peregrin|Bromodomain-containing protein 1|Bromodomain and PHD finger-containing protein 3|
	nonsynonymous SNV	CK203_049820:CK203_049820-0:exon3:c.274G>A:p.E92K,	000339F	467880	467880	C	T	-0.033
	nonsynonymous SNV	CK203_056589:CK203_056589-0:exon5:c.3797A>C:p.K1266T,	000391F	107563	107563	T	G	-1.153	LINE-1 reverse transcriptase homolog|Retrovirus-related Pol polyprotein from type-2 retrotransposable element R2DM|Putative ribonuclease H protein At1g65750|Uncharacterized mitochondrial protein AtMg01250|Retrovirus-related Pol polyprotein from type-1 retrotransposable element R2 (Fragment)|LINE-1 retrotransposable element ORF2 protein|Transposon TX1 uncharacterized 149 kDa protein|
548	stopgain	CK203_007612:CK203_007612-0:exon2:c.399G>A:p.W133X,	000001F_011	2409320	2409320	G	A	-
	nonsynonymous SNV	CK203_006768:CK203_006768-0:exon3:c.1016C>T:p.P339L,	000012F	3164663	3164663	G	A	-8.894	Lipase-like PAD4|Protein EDS1L|Protein EDS1B|Senescence-associated carboxylesterase 101|Protein EDS1|
	nonsynonymous SNV	CK203_012866:CK203_012866-0:exon8:c.3266C>T:p.P1089L,	000042F	470206	470206	C	T	-9.199	Probable global transcription activator SNF2L2|Nuclear protein STH1/NPS1|ATP-dependent helicase BRM|SWI/SNF chromatin-remodeling complex subunit snf22|Chromatin structure-remodeling complex protein SYD|Probable ATP-dependent DNA helicase CHR12|ATP-dependent helicase brm|Chromatin structure-remodeling complex subunit snf21|Probable ATP-dependent DNA helicase CHR23|
	nonsynonymous SNV	CK203_023798:CK203_023798-0:exon5:c.1913C>T:p.S638F,	000062F	376977	376977	C	T	-3.745	Probable disease resistance protein At1g61180|Disease resistance protein RPS2|Probable disease resistance protein At1g61300|Probable disease resistance protein At1g61190|Disease resistance protein RFL1|Probable disease resistance protein At5g47250|Disease resistance protein At4g27190|Probable disease resistance protein At1g12280|Probable disease resistance protein At4g27220|Putative disease resis…
	nonsynonymous SNV	CK203_020072:CK203_020072-0:exon6:c.1905T>G:p.C635W,	000065F	286229	286229	T	G	-8.591	Putative K(+)-stimulated pyrophosphate-energized sodium pump|Pyrophosphate-energized vacuolar membrane proton pump 1|Pyrophosphate-energized vacuolar membrane proton pump|K(+)-stimulated pyrophosphate-energized sodium pump|
	frameshift deletion	CK203_019903:CK203_019903-0:exon6:c.798delG:p.E266fs,	000074F	630734	630734	G	-	-
	nonsynonymous SNV	CK203_019470:CK203_019470-0:exon4:c.593G>A:p.R198H,	000081F	800974	800974	C	T	-4.832	Proline--tRNA ligase, chloroplastic/mitochondrial|Proline--tRNA ligase|
	nonsynonymous SNV	CK203_022792:CK203_022792-0:exon3:c.1131C>A:p.N377K,	000088F	457928	457928	G	T	-2.218	Gibberellin 20 oxidase 2|Gibberellin 20 oxidase 1-D|Gibberellin 20 oxidase 3|Gibberellin 20 oxidase 1|Gibberellin 20 oxidase 1-A|Gibberellin 20 oxidase 1-B|Gibberellin 20 oxidase 4|
	synonymous SNV	CK203_032976:CK203_032976-0:exon4:c.510C>T:p.V170V,	000195F	104054	104054	G	A	-	3beta-hydroxysteroid-dehydrogenase/decarboxylase isoform 1|3 beta-hydroxysteroid dehydrogenase/Delta 5-->4-isomerase|3beta-hydroxysteroid-dehydrogenase/decarboxylase isoform 3|3beta-hydroxysteroid-dehydrogenase/decarboxylase isoform 2|Sterol-4-alpha-carboxylate 3-dehydrogenase, decarboxylating|
	nonsynonymous SNV	CK203_045986:CK203_045986-0:exon5:c.2534C>T:p.A845V,	000255F	198105	198105	G	A	-2.84	Coatomer subunit beta-2|Coatomer subunit beta-1|Coatomer subunit beta|
	synonymous SNV	CK203_051009:CK203_051009-0:exon3:c.552G>A:p.P184P,	000453F	70437	70437	G	A	-	Protein NRT1/ PTR FAMILY 5.7|Protein NRT1/ PTR FAMILY 5.15|Protein NRT1/ PTR FAMILY 5.11|Protein NRT1/ PTR FAMILY 5.4|Protein NRT1/ PTR FAMILY 5.14|Protein NRT1/ PTR FAMILY 5.10|Protein NRT1/ PTR FAMILY 5.6|Protein NRT1/ PTR FAMILY 5.13|Protein NRT1/ PTR FAMILY 5.12|Protein NRT1/ PTR FAMILY 5.16|
	frameshift deletion	CK203_057778:CK203_057778-0:exon15:c.2522_2523del:p.L841fs,	000486F	69152	69153	TG	-	-	DNA mismatch repair protein msh3|DNA mismatch repair protein MSH3|DNA mismatch repair protein Msh3|
548, 76	nonsynonymous SNV	CK203_013750:CK203_013750-0:exon4:c.799G>A:p.A267T,	000046F	127922	127922	G	A	-0.367
	nonsynonymous SNV	CK203_027451:CK203_027451-0:exon13:c.1668A>T:p.L556F,	000060F	404031	404031	T	A	-0.636	Chaperonin 60 subunit beta 2, chloroplastic|Chaperonin 60 subunit beta 4, chloroplastic|Chaperonin 60 subunit beta 1, chloroplastic|60 kDa chaperonin 2|RuBisCO large subunit-binding protein subunit beta, chloroplastic (Fragment)|RuBisCO large subunit-binding protein subunit beta, chloroplastic|Chaperonin 60 subunit beta 3, chloroplastic|
	nonsynonymous SNV	CK203_047269:CK203_047269-0:exon1:c.701A>T:p.K234I,	000181F	786145	786145	T	A	-2.089	Pentatricopeptide repeat-containing protein At1g18900|Pentatricopeptide repeat-containing protein At1g77360, mitochondrial|Pentatricopeptide repeat-containing protein At3g09060|Putative pentatricopeptide repeat-containing protein At5g65820|Pentatricopeptide repeat-containing protein At4g31850, chloroplastic|Putative pentatricopeptide repeat-containing protein At5g06400, mitochondrial|Pentatricope…

## Sheet: Sheet 3 Marker validation
SEQ FILE	CLONE	FPS NAME	SOURCE LOCATION	PLATFORM	READ LEN	TOTAL READS	SEQ DEPTH	POOLED DEPTH	MARKER KMER HITS	MISSING (LOW COV.)	MISSING	TOTAL
SEQUENCING REPLICATE (MARKER DISCOVERY MATERIAL)
A18261_C10EJACXX_2.bam	G9V7	FPS05	South Australia	Hiseq	150	371838416	123.946	123.946	116	39	7	162
A18262_C10EJACXX_3.bam	76	FPS69,76	South Australia	Hiseq	150	435282592	145.094	145.094	106	40	1	147
A18263_C10EJACXX_4.bam	1066	FPS1066	South Australia	Hiseq	150	442787051	147.596	147.596	100	26	4	130
A18264_C10EJACXX_5.bam	124	FPS84,98	South Australia	Hiseq	150	336518392	112.173	112.173	22	16	2	40
A18265_C10EJACXX_6.bam	809	FPS809	South Australia	Hiseq	150	329794028	109.931	109.931	126	63	8	197
A18266_C145UACXX_1.bam	548	FPS548	South Australia	Hiseq	150	35066162	11.6887	11.6887	43	100	0	143
VALIDATION, HIGH COVERAGE (NON-MARKER DISCOVERY MATERIAL)
A14964_C0HV9ACXX_6.bam	76	FPS69,76	British Columbia	Hiseq	100	419046486	93.1214	244.677	122	5	20	147
A14964_D0U8CACXX_2.bam	76	FPS69,76	British Columbia	Hiseq	150	454665656	151.555	-	-	-	-	-
A14965_A21BC_1.bam	95	FPS37,38,95	British Columbia	Miseq	500	16832744	18.703	223.79	127	7	26	160
A14965_C0HV9ACXX_7.bam	95	FPS37,38,95	British Columbia	Hiseq	100	348604216	77.4676	-	-	-	-	-
A14965_D0U8CACXX_3.bam	95	FPS37,38,95	British Columbia	Hiseq	150	382857866	127.619	-	-	-	-	-
A17746_C10EJACXX_1.bam	96	FPS70,96	British Columbia	Hiseq	150	425101111	141.7	141.7	41	1	33	75
COVERAGE SUB-SAMPLING (NON-MARKER DISCOVERY MATERIAL)
Sub-sample of A14965_C0HV9ACXX_7.bam + A14965_D0U8CACXX_3.bam	95	FPS37,38,95	British Columbia	Hiseq	100 + 150	731462082	205.087	205.087	127	7	26	160
Sub-sample of A14965_C0HV9ACXX_7.bam + A14965_D0U8CACXX_3.bam	95	FPS37,38,95	British Columbia	Hiseq	100 + 150	365731041	102.543	102.543	125	10	25	160
Sub-sample of A14965_C0HV9ACXX_7.bam + A14965_D0U8CACXX_3.bam	95	FPS37,38,95	British Columbia	Hiseq	100 + 150	243820694	51.2717	51.2717	119	19	22	160
Sub-sample of A14965_C0HV9ACXX_7.bam + A14965_D0U8CACXX_3.bam	95	FPS37,38,95	British Columbia	Hiseq	100 + 150	1.46292e+08	25.6359	25.6359	101	42	17	160
Sub-sample of A14965_C0HV9ACXX_7.bam + A14965_D0U8CACXX_3.bam	95	FPS37,38,95	British Columbia	Hiseq	100 + 150	8.12736e+07	12.0639	12.0639	56	101	3	160
VALIDATION, LOW COVERAGE (NON-MARKER DISCOVERY MATERIAL)
IX1979_A4CVC_1_CTGCTG.bam	G9V7	FPS05	California	Miseq	250	5805696	3.22539	9.77134	22	140	0	162
IX1979_A4CVC_1_GACGGA.bam	352	FPS41	California	Miseq	250	6487350	3.60408	11.0052	13	151	0	164
IX1979_A4CVC_1_GCACTT.bam	76 ENTAV	FPS76	California	Miseq	250	8251134	4.58396	14.1173	29	118	0	147
IX1979_A4CVC_1_GCCTTA.bam	96 ENTAV	FPS96	California	Miseq	250	8828454	4.9047	15.2629	12	63	0	75
IX1979_A4D4K_1_CTGCTG.bam	G9V7	FPS05	California	Miseq	250	6384370	3.54687	-	-	-	-
IX1979_A4D4K_1_GACGGA.bam	352	FPS41	California	Miseq	250	7190794	3.99489	-	-	-	-
IX1979_A4D4K_1_GCACTT.bam	76 ENTAV	FPS76	California	Miseq	250	9249924	5.13885	-	-	-	-
IX1979_A4D4K_1_GCCTTA.bam	96 ENTAV	FPS96	California	Miseq	250	10050812	5.58378	-	-	-	-
IX1979_A5YAH_1_CTGCTG.bam	G9V7	FPS05	California	Miseq	250	5398342	2.99908	-	-	-	-
IX1979_A5YAH_1_GACGGA.bam	352	FPS41	California	Miseq	250	6131236	3.40624	-	-	-	-
IX1979_A5YAH_1_GCACTT.bam	76 ENTAV	FPS76	California	Miseq	250	7910154	4.39453	-	-	-	-
IX1979_A5YAH_1_GCCTTA.bam	96 ENTAV	FPS96	California	Miseq	250	8593990	4.77444	-	-	-	-
IX1980_A4D03_1_GATATA.bam	277	FPS42,49,51	California	Miseq	250	9999316	5.55518	24.8136	63	102	0	165
IX1980_A4D03_1_GATGCT.bam	76	FPS69	California	Miseq	250	8793094	4.88505	21.938	62	85	0	147
IX1980_A4D03_1_GCAAGG.bam	96	FPS70	California	Miseq	250	7420220	4.12234	17.4147	6	69	0	75
IX1980_A4D03_1_GCTCCA.bam	548 ENTAV	FPS548	California	Miseq	250	8789800	4.88322	20.6692	57	86	0	143
IX1980_A4D36_1_GATATA.bam	277	FPS42,49,51	California	Miseq	250	10434624	5.79701	-	-	-	-
IX1980_A4D36_1_GATGCT.bam	76	FPS69	California	Miseq	250	9105912	5.05884	-	-	-	-
IX1980_A4D36_1_GCAAGG.bam	96	FPS70	California	Miseq	250	7099108	3.94395	-	-	-	-
IX1980_A4D36_1_GCTCCA.bam	548 ENTAV	FPS548	California	Miseq	250	8425574	4.68087	-	-	-	-
IX1980_A4D4J_1_GATATA.bam	277	FPS42,49,51	California	Miseq	250	13767418	7.64857	-	-	-	-
IX1980_A4D4J_1_GATGCT.bam	76	FPS69	California	Miseq	250	12389672	6.88315	-	-	-	-
IX1980_A4D4J_1_GCAAGG.bam	96	FPS70	California	Miseq	250	9754848	5.41936	-	-	-	-
IX1980_A4D4J_1_GCTCCA.bam	548 ENTAV	FPS548	California	Miseq	250	11494248	6.38569	-	-	-	-
IX1980_A6K2J_1_GATATA.bam	277	FPS42,49,51	California	Miseq	250	10463036	5.8128	-	-	-	-
IX1980_A6K2J_1_GATGCT.bam	76	FPS69	California	Miseq	250	9199702	5.11095	-	-	-	-
IX1980_A6K2J_1_GCAAGG.bam	96	FPS70	California	Miseq	250	7072286	3.92905	-	-	-	-
IX1980_A6K2J_1_GCTCCA.bam	548 ENTAV	FPS548	California	Miseq	250	8495002	4.71945	-	-	-	-
